# Supplementary material for: The Highly Potent AhR Agonist Picoberin Modulates Hh-Dependent Osteoblast Differentiation
Source: J Med Chem. 2022 Dec 2;65(24):16268–89. doi: 10.1021/acs.jmedchem.2c00956 (PMC9791665; doi:10.1021/acs.jmedchem.2c00956)
Supplement: Supplementary file 2 — jm2c00956_si_002.csv [file jm2c00956_si_002.csv]

Compound	SMILES string
3a	O=C1N2[C@H](C(C=CC=C3)=C3CC2)CC4=CC=CC=C41
3b	O=C1N2[C@H](C(C=CC=C3)=C3CC2)CC4=CC(C(C)C)=CC=C41
3c	O=C1N2[C@H](C(C=CC=C3)=C3CC2)CC4=CC(C)=CC=C41
3d	O=C1N2[C@H](C(C=CC=C3)=C3CC2)CC4=CC(OC)=CC=C41
3e	O=C1N2[C@H](C(C=CC=C3)=C3CC2)CC4=CC(F)=CC=C41
3f	O=C1N2[C@H](C(C=CC=C3)=C3CC2)CC4=CC(Cl)=CC=C41
3g	O=C1N2[C@H](C(C=CC=C3)=C3CC2)CC4=CC(Br)=CC=C41
3h	O=C1N2[C@H](C(C=CC=C3)=C3CC2)CC4=CC(I)=CC=C41
3i	O=C1N2[C@H](C(C=CC=C3)=C3CC2)CC4=CC(C(F)(F)F)=CC=C41
3j	O=C1N2[C@H](C(C=CC=C3)=C3CC2)CC4=C(Cl)C=CC=C41
3k	O=C1N2[C@H](C(C=CC=C3)=C3CC2)CC4=C(Cl)C=C(Cl)C=C41
3l	O=C1N2[C@H](C(C=CC=C3)=C3CC2)CC4=CC(Cl)=C(Br)C=C41
3m	O=C1N2[C@H](C(C=CC=C3)=C3CC2)CC4=CC(Cl)=C(I)C=C41
3n	O=C1N2[C@H](C(C=CC=C3)=C3CC2)CC4=CC(Cl)=C(OC)C=C41
3o	O=C1N2[C@H](C(C=CC=C3)=C3CC2)CC4=C(F)C(Cl)=CC=C41
3p	O=C1N2[C@H](C(C=CC=C3)=C3CC2)CC4=C(Cl)C(Cl)=CC=C41
3q	O=C1N2[C@H](C(C=CC=C3)=C3CC2)CC4=C(Br)C(Cl)=C(Br)C=C41
3f?	O=C1N2[C@@H](C(C=CC=C3)=C3CC2)CC4=CC(Cl)=CC=C41
3l?	O=C1N2[C@@H](C(C=CC=C3)=C3CC2)CC4=CC(Cl)=C(Br)C=C41
3r	O=C1N2[C@H](C(C=C(OC)C(F)=C3)=C3CC2)CC4=CC=CC=C41
3s	O=C1N2[C@H](C(C=CC(Cl)=C3)=C3CC2)CC4=CC=CC=C41
3t	O=C1N2[C@H](C(C=C(OC)C(OC)=C3)=C3CC2)CC4=CC=CC=C41
3u	O=C1N2[C@H](C(C=C(OC)C(OC)=C3)=C3CC2)CC4=CC(OC)=C(OC)C=C41
4	O=C1N2[C@H](C(C=CC=C3)=C3C2)CC4=CC=CC=C41
5	O=C1C2=CC=CC=C2C[C@@H]3N1CCCC4=CC=CC=C34
