# Supplementary material for: The Highly Potent AhR Agonist Picoberin Modulates Hh-Dependent Osteoblast Differentiation
Source: J Med Chem. 2022 Dec 2;65(24):16268–89. doi: 10.1021/acs.jmedchem.2c00956 (PMC9791665; doi:10.1021/acs.jmedchem.2c00956)
Supplement: Supplementary file 3 — jm2c00956_si_003.zip [file jm2c00956_si_003.zip]

Archive with 12 entries (10 files):
- Homology_and_AlphaFold_Generated_Models/
- Homology_and_AlphaFold_Generated_Models/AlphaFold_AF-P30561-F1-model_v1.pdb
- Homology_and_AlphaFold_Generated_Models/AlphaFold_AF-P30561-F1-model_v1_truncated.pdb
- Homology_and_AlphaFold_Generated_Models/SwissModel_mAhR.pdb
- Homology_and_AlphaFold_Generated_Models/SwissModel_mAhR_truncated.pdb
- Structures_Resulting_from_MD/
- Structures_Resulting_from_MD/picoberin_alphafold_md_final_frame.pdb
- Structures_Resulting_from_MD/picoberin_swissmodel_md_final_frame_1.pdb
- Structures_Resulting_from_MD/picoberin_swissmodel_md_final_frame_2.pdb
- Structures_Resulting_from_MD/tcdd_alphafold_md_final_frame.pdb
- Structures_Resulting_from_MD/tcdd_swissmodel_md_final_frame_1.pdb
- Structures_Resulting_from_MD/tcdd_swissmodel_md_final_frame_2.pdb
