# Supplementary material for: The Highly Potent AhR Agonist Picoberin Modulates Hh-Dependent Osteoblast Differentiation
Source: J Med Chem. 2022 Dec 2;65(24):16268–89. doi: 10.1021/acs.jmedchem.2c00956 (PMC9791665; doi:10.1021/acs.jmedchem.2c00956)
Supplement: Supplementary file 3 — jm2c00956_si_003.zip [file jm2c00956_si_003.zip › Homology_and_AlphaFold_Generated_Models/AlphaFold_AF-P30561-F1-model_v1.pdb]

HEADER                                            01-JUL-21                     
TITLE     ALPHAFOLD V2.0 PREDICTION FOR ARYL HYDROCARBON RECEPTOR (P30561)      
COMPND    MOL_ID: 1;                                                            
COMPND   2 MOLECULE: ARYL HYDROCARBON RECEPTOR;                                 
COMPND   3 CHAIN: A                                                             
SOURCE    MOL_ID: 1;                                                            
SOURCE   2 ORGANISM_SCIENTIFIC: MUS MUSCULUS;                                   
SOURCE   3 ORGANISM_TAXID: 10090                                                
REMARK   1                                                                      
REMARK   1 REFERENCE 1                                                          
REMARK   1  AUTH   JOHN JUMPER, RICHARD EVANS, ALEXANDER PRITZEL, TIM GREEN,    
REMARK   1  AUTH 2 MICHAEL FIGURNOV, OLAF RONNEBERGER, KATHRYN TUNYASUVUNAKOOL, 
REMARK   1  AUTH 3 RUSS BATES, AUGUSTIN ZIDEK, ANNA POTAPENKO, ALEX BRIDGLAND,  
REMARK   1  AUTH 4 CLEMENS MEYER, SIMON A A KOHL, ANDREW J BALLARD,             
REMARK   1  AUTH 5 ANDREW COWIE, BERNARDINO ROMERA-PAREDES, STANISLAV NIKOLOV,  
REMARK   1  AUTH 6 RISHUB JAIN, JONAS ADLER, TREVOR BACK, STIG PETERSEN,        
REMARK   1  AUTH 7 DAVID REIMAN, ELLEN CLANCY, MICHAL ZIELINSKI,                
REMARK   1  AUTH 8 MARTIN STEINEGGER, MICHALINA PACHOLSKA, TAMAS BERGHAMMER,    
REMARK   1  AUTH 9 DAVID SILVER, ORIOL VINYALS, ANDREW W SENIOR,                
REMARK   1  AUTH10 KORAY KAVUKCUOGLU, PUSHMEET KOHLI, DEMIS HASSABIS            
REMARK   1  TITL   HIGHLY ACCURATE PROTEIN STRUCTURE PREDICTION WITH ALPHAFOLD  
REMARK   1  REF    NATURE                                     2021              
REMARK   1                                                                      
REMARK   1 DISCLAIMERS                                                          
REMARK   1 ALPHAFOLD DATA, COPYRIGHT (2021) DEEPMIND TECHNOLOGIES LIMITED. THE  
REMARK   1 INFORMATION PROVIDED IS THEORETICAL MODELLING ONLY AND CAUTION SHOULD
REMARK   1 BE EXERCISED IN ITS USE. IT IS PROVIDED "AS-IS" WITHOUT ANY WARRANTY 
REMARK   1 OF ANY KIND, WHETHER EXPRESSED OR IMPLIED. NO WARRANTY IS GIVEN THAT 
REMARK   1 USE OF THE INFORMATION SHALL NOT INFRINGE THE RIGHTS OF ANY THIRD    
REMARK   1 PARTY. THE INFORMATION IS NOT INTENDED TO BE A SUBSTITUTE FOR        
REMARK   1 PROFESSIONAL MEDICAL ADVICE, DIAGNOSIS, OR TREATMENT, AND DOES NOT   
REMARK   1 CONSTITUTE MEDICAL OR OTHER PROFESSIONAL ADVICE. IT IS AVAILABLE FOR 
REMARK   1 ACADEMIC AND COMMERCIAL PURPOSES, UNDER CC-BY 4.0 LICENCE.           
DBREF  XXXX A    1   848  UNP    P30561   AHR_MOUSE        1    848             
SEQRES   1 A  848  MET SER SER GLY ALA ASN ILE THR TYR ALA SER ARG LYS          
SEQRES   2 A  848  ARG ARG LYS PRO VAL GLN LYS THR VAL LYS PRO ILE PRO          
SEQRES   3 A  848  ALA GLU GLY ILE LYS SER ASN PRO SER LYS ARG HIS ARG          
SEQRES   4 A  848  ASP ARG LEU ASN THR GLU LEU ASP ARG LEU ALA SER LEU          
SEQRES   5 A  848  LEU PRO PHE PRO GLN ASP VAL ILE ASN LYS LEU ASP LYS          
SEQRES   6 A  848  LEU SER VAL LEU ARG LEU SER VAL SER TYR LEU ARG ALA          
SEQRES   7 A  848  LYS SER PHE PHE ASP VAL ALA LEU LYS SER THR PRO ALA          
SEQRES   8 A  848  ASP ARG ASN GLY GLY GLN ASP GLN CYS ARG ALA GLN ILE          
SEQRES   9 A  848  ARG ASP TRP GLN ASP LEU GLN GLU GLY GLU PHE LEU LEU          
SEQRES  10 A  848  GLN ALA LEU ASN GLY PHE VAL LEU VAL VAL THR ALA ASP          
SEQRES  11 A  848  ALA LEU VAL PHE TYR ALA SER SER THR ILE GLN ASP TYR          
SEQRES  12 A  848  LEU GLY PHE GLN GLN SER ASP VAL ILE HIS GLN SER VAL          
SEQRES  13 A  848  TYR GLU LEU ILE HIS THR GLU ASP ARG ALA GLU PHE GLN          
SEQRES  14 A  848  ARG GLN LEU HIS TRP ALA LEU ASN PRO ASP SER ALA GLN          
SEQRES  15 A  848  GLY VAL ASP GLU ALA HIS GLY PRO PRO GLN ALA ALA VAL          
SEQRES  16 A  848  TYR TYR THR PRO ASP GLN LEU PRO PRO GLU ASN ALA SER          
SEQRES  17 A  848  PHE MET GLU ARG CYS PHE ARG CYS ARG LEU ARG CYS LEU          
SEQRES  18 A  848  LEU ASP ASN SER SER GLY PHE LEU ALA MET ASN PHE GLN          
SEQRES  19 A  848  GLY ARG LEU LYS TYR LEU HIS GLY GLN ASN LYS LYS GLY          
SEQRES  20 A  848  LYS ASP GLY ALA LEU LEU PRO PRO GLN LEU ALA LEU PHE          
SEQRES  21 A  848  ALA ILE ALA THR PRO LEU GLN PRO PRO SER ILE LEU GLU          
SEQRES  22 A  848  ILE ARG THR LYS ASN PHE ILE PHE ARG THR LYS HIS LYS          
SEQRES  23 A  848  LEU ASP PHE THR PRO ILE GLY CYS ASP ALA LYS GLY GLN          
SEQRES  24 A  848  LEU ILE LEU GLY TYR THR GLU VAL GLU LEU CYS THR ARG          
SEQRES  25 A  848  GLY SER GLY TYR GLN PHE ILE HIS ALA ALA ASP MET LEU          
SEQRES  26 A  848  HIS CYS ALA GLU SER HIS ILE ARG MET ILE LYS THR GLY          
SEQRES  27 A  848  GLU SER GLY MET THR VAL PHE ARG LEU PHE ALA LYS HIS          
SEQRES  28 A  848  SER ARG TRP ARG TRP VAL GLN SER ASN ALA ARG LEU ILE          
SEQRES  29 A  848  TYR ARG ASN GLY ARG PRO ASP TYR ILE ILE ALA THR GLN          
SEQRES  30 A  848  ARG PRO LEU THR ASP GLU GLU GLY ARG GLU HIS LEU GLN          
SEQRES  31 A  848  LYS ARG SER THR SER LEU PRO PHE MET PHE ALA THR GLY          
SEQRES  32 A  848  GLU ALA VAL LEU TYR GLU ILE SER SER PRO PHE SER PRO          
SEQRES  33 A  848  ILE MET ASP PRO LEU PRO ILE ARG THR LYS SER ASN THR          
SEQRES  34 A  848  SER ARG LYS ASP TRP ALA PRO GLN SER THR PRO SER LYS          
SEQRES  35 A  848  ASP SER PHE HIS PRO SER SER LEU MET SER ALA LEU ILE          
SEQRES  36 A  848  GLN GLN ASP GLU SER ILE TYR LEU CYS PRO PRO SER SER          
SEQRES  37 A  848  PRO ALA PRO LEU ASP SER HIS PHE LEU MET GLY SER VAL          
SEQRES  38 A  848  SER LYS CYS GLY SER TRP GLN ASP SER PHE ALA ALA ALA          
SEQRES  39 A  848  GLY SER GLU ALA ALA LEU LYS HIS GLU GLN ILE GLY HIS          
SEQRES  40 A  848  ALA GLN ASP VAL ASN LEU ALA LEU SER GLY GLY PRO SER          
SEQRES  41 A  848  GLU LEU PHE PRO ASP ASN LYS ASN ASN ASP LEU TYR ASN          
SEQRES  42 A  848  ILE MET ARG ASN LEU GLY ILE ASP PHE GLU ASP ILE ARG          
SEQRES  43 A  848  SER MET GLN ASN GLU GLU PHE PHE ARG THR ASP SER THR          
SEQRES  44 A  848  ALA ALA GLY GLU VAL ASP PHE LYS ASP ILE ASP ILE THR          
SEQRES  45 A  848  ASP GLU ILE LEU THR TYR VAL GLN ASP SER LEU ASN ASN          
SEQRES  46 A  848  SER THR LEU MET ASN SER ALA CYS GLN GLN GLN PRO VAL          
SEQRES  47 A  848  THR GLN HIS LEU SER CYS MET LEU GLN GLU ARG LEU GLN          
SEQRES  48 A  848  LEU GLU GLN GLN GLN GLN LEU GLN GLN PRO PRO PRO GLN          
SEQRES  49 A  848  ALA LEU GLU PRO GLN GLN GLN LEU CYS GLN MET VAL CYS          
SEQRES  50 A  848  PRO GLN GLN ASP LEU GLY PRO LYS HIS THR GLN ILE ASN          
SEQRES  51 A  848  GLY THR PHE ALA SER TRP ASN PRO THR PRO PRO VAL SER          
SEQRES  52 A  848  PHE ASN CYS PRO GLN GLN GLU LEU LYS HIS TYR GLN LEU          
SEQRES  53 A  848  PHE SER SER LEU GLN GLY THR ALA GLN GLU PHE PRO TYR          
SEQRES  54 A  848  LYS PRO GLU VAL ASP SER VAL PRO TYR THR GLN ASN PHE          
SEQRES  55 A  848  ALA PRO CYS ASN GLN PRO LEU LEU PRO GLU HIS SER LYS          
SEQRES  56 A  848  SER VAL GLN LEU ASP PHE PRO GLY ARG ASP PHE GLU PRO          
SEQRES  57 A  848  SER LEU HIS PRO THR THR SER ASN LEU ASP PHE VAL SER          
SEQRES  58 A  848  CYS LEU GLN VAL PRO GLU ASN GLN SER HIS GLY ILE ASN          
SEQRES  59 A  848  SER GLN SER THR MET VAL SER PRO GLN ALA TYR TYR ALA          
SEQRES  60 A  848  GLY ALA MET SER MET TYR GLN CYS GLN PRO GLY PRO GLN          
SEQRES  61 A  848  ARG THR PRO VAL ASP GLN THR GLN TYR SER SER GLU ILE          
SEQRES  62 A  848  PRO GLY SER GLN ALA PHE LEU SER LYS VAL GLN SER ARG          
SEQRES  63 A  848  GLY ILE PHE ASN GLU THR TYR SER SER ASP LEU SER SER          
SEQRES  64 A  848  ILE GLY HIS ALA ALA GLN THR THR GLY HIS LEU HIS HIS          
SEQRES  65 A  848  LEU ALA GLU ALA ARG PRO LEU PRO ASP ILE THR PRO GLY          
SEQRES  66 A  848  GLY PHE LEU                                                  
CRYST1    1.000    1.000    1.000  90.00  90.00  90.00 P 1                      
ORIGX1      1.000000  0.000000  0.000000        0.00000                         
ORIGX2      0.000000  1.000000  0.000000        0.00000                         
ORIGX3      0.000000  0.000000  1.000000        0.00000                         
SCALE1      1.000000  0.000000  0.000000        0.00000                         
SCALE2      0.000000  1.000000  0.000000        0.00000                         
SCALE3      0.000000  0.000000  1.000000        0.00000                         
MODEL        0                                                                  
ATOM      1  N   MET A   1      39.033  -6.737  56.970  1.00 39.73           N  
ATOM      2  CA  MET A   1      38.831  -8.158  57.328  1.00 39.73           C  
ATOM      3  C   MET A   1      37.336  -8.451  57.315  1.00 39.73           C  
ATOM      4  CB  MET A   1      39.336  -8.457  58.758  1.00 39.73           C  
ATOM      5  O   MET A   1      36.632  -7.677  57.940  1.00 39.73           O  
ATOM      6  CG  MET A   1      40.815  -8.157  59.008  1.00 39.73           C  
ATOM      7  SD  MET A   1      41.935  -9.074  57.929  1.00 39.73           S  
ATOM      8  CE  MET A   1      43.522  -8.624  58.691  1.00 39.73           C  
ATOM      9  N   SER A   2      36.787  -9.509  56.719  1.00 36.06           N  
ATOM     10  CA  SER A   2      37.074 -10.228  55.459  1.00 36.06           C  
ATOM     11  C   SER A   2      35.912 -11.219  55.258  1.00 36.06           C  
ATOM     12  CB  SER A   2      38.356 -11.072  55.496  1.00 36.06           C  
ATOM     13  O   SER A   2      35.496 -11.807  56.250  1.00 36.06           O  
ATOM     14  OG  SER A   2      38.664 -11.442  54.169  1.00 36.06           O  
ATOM     15  N   SER A   3      35.451 -11.463  54.023  1.00 38.03           N  
ATOM     16  CA  SER A   3      34.332 -12.378  53.684  1.00 38.03           C  
ATOM     17  C   SER A   3      32.931 -11.950  54.198  1.00 38.03           C  
ATOM     18  CB  SER A   3      34.670 -13.799  54.156  1.00 38.03           C  
ATOM     19  O   SER A   3      32.789 -11.523  55.336  1.00 38.03           O  
ATOM     20  OG  SER A   3      33.948 -14.733  53.392  1.00 38.03           O  
ATOM     21  N   GLY A   4      31.822 -12.019  53.446  1.00 37.34           N  
ATOM     22  CA  GLY A   4      31.641 -12.373  52.028  1.00 37.34           C  
ATOM     23  C   GLY A   4      30.851 -13.670  51.794  1.00 37.34           C  
ATOM     24  O   GLY A   4      31.452 -14.703  51.525  1.00 37.34           O  
ATOM     25  N   ALA A   5      29.510 -13.626  51.846  1.00 48.04           N  
ATOM     26  CA  ALA A   5      28.670 -14.811  51.611  1.00 48.04           C  
ATOM     27  C   ALA A   5      27.304 -14.514  50.941  1.00 48.04           C  
ATOM     28  CB  ALA A   5      28.503 -15.558  52.943  1.00 48.04           C  
ATOM     29  O   ALA A   5      26.313 -14.238  51.606  1.00 48.04           O  
ATOM     30  N   ASN A   6      27.280 -14.635  49.610  1.00 46.69           N  
ATOM     31  CA  ASN A   6      26.204 -15.178  48.759  1.00 46.69           C  
ATOM     32  C   ASN A   6      24.718 -14.942  49.127  1.00 46.69           C  
ATOM     33  CB  ASN A   6      26.477 -16.687  48.602  1.00 46.69           C  
ATOM     34  O   ASN A   6      24.131 -15.682  49.916  1.00 46.69           O  
ATOM     35  CG  ASN A   6      27.853 -16.977  48.034  1.00 46.69           C  
ATOM     36  ND2 ASN A   6      28.456 -18.086  48.389  1.00 46.69           N  
ATOM     37  OD1 ASN A   6      28.424 -16.196  47.296  1.00 46.69           O  
ATOM     38  N   ILE A   7      24.052 -14.070  48.359  1.00 47.77           N  
ATOM     39  CA  ILE A   7      22.603 -14.160  48.101  1.00 47.77           C  
ATOM     40  C   ILE A   7      22.406 -15.038  46.853  1.00 47.77           C  
ATOM     41  CB  ILE A   7      21.971 -12.754  47.944  1.00 47.77           C  
ATOM     42  O   ILE A   7      22.713 -14.617  45.739  1.00 47.77           O  
ATOM     43  CG1 ILE A   7      22.129 -11.946  49.255  1.00 47.77           C  
ATOM     44  CG2 ILE A   7      20.482 -12.868  47.555  1.00 47.77           C  
ATOM     45  CD1 ILE A   7      21.647 -10.492  49.167  1.00 47.77           C  
ATOM     46  N   THR A   8      21.923 -16.271  47.026  1.00 52.79           N  
ATOM     47  CA  THR A   8      21.831 -17.259  45.933  1.00 52.79           C  
ATOM     48  C   THR A   8      20.463 -17.245  45.245  1.00 52.79           C  
ATOM     49  CB  THR A   8      22.172 -18.672  46.426  1.00 52.79           C  
ATOM     50  O   THR A   8      19.429 -17.436  45.883  1.00 52.79           O  
ATOM     51  CG2 THR A   8      22.271 -19.690  45.289  1.00 52.79           C  
ATOM     52  OG1 THR A   8      23.434 -18.661  47.052  1.00 52.79           O  
ATOM     53  N   TYR A   9      20.463 -17.078  43.920  1.00 40.14           N  
ATOM     54  CA  TYR A   9      19.263 -17.010  43.078  1.00 40.14           C  
ATOM     55  C   TYR A   9      18.485 -18.346  43.031  1.00 40.14           C  
ATOM     56  CB  TYR A   9      19.695 -16.543  41.679  1.00 40.14           C  
ATOM     57  O   TYR A   9      19.072 -19.429  42.959  1.00 40.14           O  
ATOM     58  CG  TYR A   9      18.642 -15.802  40.880  1.00 40.14           C  
ATOM     59  CD1 TYR A   9      17.874 -16.478  39.912  1.00 40.14           C  
ATOM     60  CD2 TYR A   9      18.497 -14.409  41.047  1.00 40.14           C  
ATOM     61  CE1 TYR A   9      16.977 -15.756  39.100  1.00 40.14           C  
ATOM     62  CE2 TYR A   9      17.603 -13.685  40.233  1.00 40.14           C  
ATOM     63  OH  TYR A   9      16.004 -13.674  38.436  1.00 40.14           O  
ATOM     64  CZ  TYR A   9      16.849 -14.359  39.249  1.00 40.14           C  
ATOM     65  N   ALA A  10      17.149 -18.287  43.049  1.00 52.53           N  
ATOM     66  CA  ALA A  10      16.275 -19.452  43.242  1.00 52.53           C  
ATOM     67  C   ALA A  10      16.035 -20.289  41.961  1.00 52.53           C  
ATOM     68  CB  ALA A  10      14.979 -18.979  43.916  1.00 52.53           C  
ATOM     69  O   ALA A  10      14.927 -20.353  41.424  1.00 52.53           O  
ATOM     70  N   SER A  11      17.068 -20.987  41.486  1.00 42.63           N  
ATOM     71  CA  SER A  11      17.031 -21.834  40.282  1.00 42.63           C  
ATOM     72  C   SER A  11      16.116 -23.070  40.411  1.00 42.63           C  
ATOM     73  CB  SER A  11      18.460 -22.250  39.913  1.00 42.63           C  
ATOM     74  O   SER A  11      16.567 -24.179  40.723  1.00 42.63           O  
ATOM     75  OG  SER A  11      19.202 -21.092  39.598  1.00 42.63           O  
ATOM     76  N   ARG A  12      14.814 -22.920  40.119  1.00 50.09           N  
ATOM     77  CA  ARG A  12      13.859 -24.045  40.018  1.00 50.09           C  
ATOM     78  C   ARG A  12      14.229 -24.979  38.854  1.00 50.09           C  
ATOM     79  CB  ARG A  12      12.402 -23.541  39.909  1.00 50.09           C  
ATOM     80  O   ARG A  12      13.957 -24.697  37.692  1.00 50.09           O  
ATOM     81  CG  ARG A  12      11.709 -23.471  41.281  1.00 50.09           C  
ATOM     82  CD  ARG A  12      10.220 -23.113  41.143  1.00 50.09           C  
ATOM     83  NE  ARG A  12       9.488 -23.301  42.415  1.00 50.09           N  
ATOM     84  NH1 ARG A  12       7.393 -22.710  41.668  1.00 50.09           N  
ATOM     85  NH2 ARG A  12       7.663 -23.347  43.785  1.00 50.09           N  
ATOM     86  CZ  ARG A  12       8.190 -23.121  42.614  1.00 50.09           C  
ATOM     87  N   LYS A  13      14.834 -26.125  39.189  1.00 47.96           N  
ATOM     88  CA  LYS A  13      15.326 -27.147  38.245  1.00 47.96           C  
ATOM     89  C   LYS A  13      14.254 -27.590  37.231  1.00 47.96           C  
ATOM     90  CB  LYS A  13      15.856 -28.369  39.026  1.00 47.96           C  
ATOM     91  O   LYS A  13      13.275 -28.241  37.599  1.00 47.96           O  
ATOM     92  CG  LYS A  13      17.102 -28.058  39.876  1.00 47.96           C  
ATOM     93  CD  LYS A  13      17.615 -29.297  40.631  1.00 47.96           C  
ATOM     94  CE  LYS A  13      18.882 -28.933  41.423  1.00 47.96           C  
ATOM     95  NZ  LYS A  13      19.433 -30.079  42.196  1.00 47.96           N  
ATOM     96  N   ARG A  14      14.501 -27.323  35.942  1.00 44.89           N  
ATOM     97  CA  ARG A  14      13.733 -27.833  34.789  1.00 44.89           C  
ATOM     98  C   ARG A  14      13.753 -29.370  34.791  1.00 44.89           C  
ATOM     99  CB  ARG A  14      14.355 -27.232  33.505  1.00 44.89           C  
ATOM    100  O   ARG A  14      14.786 -29.973  34.507  1.00 44.89           O  
ATOM    101  CG  ARG A  14      13.610 -27.521  32.186  1.00 44.89           C  
ATOM    102  CD  ARG A  14      14.360 -26.861  31.009  1.00 44.89           C  
ATOM    103  NE  ARG A  14      13.644 -26.975  29.718  1.00 44.89           N  
ATOM    104  NH1 ARG A  14      15.296 -26.107  28.357  1.00 44.89           N  
ATOM    105  NH2 ARG A  14      13.345 -26.683  27.467  1.00 44.89           N  
ATOM    106  CZ  ARG A  14      14.097 -26.592  28.529  1.00 44.89           C  
ATOM    107  N   ARG A  15      12.630 -30.019  35.122  1.00 54.75           N  
ATOM    108  CA  ARG A  15      12.496 -31.483  34.981  1.00 54.75           C  
ATOM    109  C   ARG A  15      12.527 -31.856  33.492  1.00 54.75           C  
ATOM    110  CB  ARG A  15      11.228 -32.016  35.681  1.00 54.75           C  
ATOM    111  O   ARG A  15      11.905 -31.179  32.676  1.00 54.75           O  
ATOM    112  CG  ARG A  15      11.375 -32.084  37.213  1.00 54.75           C  
ATOM    113  CD  ARG A  15      10.152 -32.752  37.867  1.00 54.75           C  
ATOM    114  NE  ARG A  15      10.360 -33.008  39.310  1.00 54.75           N  
ATOM    115  NH1 ARG A  15       8.431 -34.202  39.710  1.00 54.75           N  
ATOM    116  NH2 ARG A  15       9.892 -33.904  41.361  1.00 54.75           N  
ATOM    117  CZ  ARG A  15       9.564 -33.699  40.115  1.00 54.75           C  
ATOM    118  N   LYS A  16      13.255 -32.925  33.149  1.00 51.64           N  
ATOM    119  CA  LYS A  16      13.287 -33.489  31.787  1.00 51.64           C  
ATOM    120  C   LYS A  16      11.884 -33.997  31.395  1.00 51.64           C  
ATOM    121  CB  LYS A  16      14.329 -34.624  31.693  1.00 51.64           C  
ATOM    122  O   LYS A  16      11.161 -34.454  32.285  1.00 51.64           O  
ATOM    123  CG  LYS A  16      15.782 -34.146  31.888  1.00 51.64           C  
ATOM    124  CD  LYS A  16      16.785 -35.297  31.676  1.00 51.64           C  
ATOM    125  CE  LYS A  16      18.238 -34.813  31.828  1.00 51.64           C  
ATOM    126  NZ  LYS A  16      19.223 -35.886  31.518  1.00 51.64           N  
ATOM    127  N   PRO A  17      11.489 -33.940  30.109  1.00 46.94           N  
ATOM    128  CA  PRO A  17      10.211 -34.488  29.667  1.00 46.94           C  
ATOM    129  C   PRO A  17      10.194 -36.007  29.875  1.00 46.94           C  
ATOM    130  CB  PRO A  17      10.077 -34.093  28.191  1.00 46.94           C  
ATOM    131  O   PRO A  17      11.040 -36.724  29.346  1.00 46.94           O  
ATOM    132  CG  PRO A  17      11.527 -33.962  27.724  1.00 46.94           C  
ATOM    133  CD  PRO A  17      12.245 -33.437  28.968  1.00 46.94           C  
ATOM    134  N   VAL A  18       9.232 -36.495  30.658  1.00 48.20           N  
ATOM    135  CA  VAL A  18       8.984 -37.935  30.806  1.00 48.20           C  
ATOM    136  C   VAL A  18       8.260 -38.418  29.552  1.00 48.20           C  
ATOM    137  CB  VAL A  18       8.190 -38.247  32.090  1.00 48.20           C  
ATOM    138  O   VAL A  18       7.265 -37.817  29.142  1.00 48.20           O  
ATOM    139  CG1 VAL A  18       7.899 -39.745  32.240  1.00 48.20           C  
ATOM    140  CG2 VAL A  18       8.974 -37.801  33.334  1.00 48.20           C  
ATOM    141  N   GLN A  19       8.764 -39.490  28.941  1.00 44.78           N  
ATOM    142  CA  GLN A  19       8.160 -40.102  27.758  1.00 44.78           C  
ATOM    143  C   GLN A  19       6.714 -40.521  28.066  1.00 44.78           C  
ATOM    144  CB  GLN A  19       9.007 -41.311  27.324  1.00 44.78           C  
ATOM    145  O   GLN A  19       6.454 -41.212  29.051  1.00 44.78           O  
ATOM    146  CG  GLN A  19      10.373 -40.898  26.740  1.00 44.78           C  
ATOM    147  CD  GLN A  19      11.347 -42.071  26.631  1.00 44.78           C  
ATOM    148  NE2 GLN A  19      12.156 -42.143  25.598  1.00 44.78           N  
ATOM    149  OE1 GLN A  19      11.423 -42.924  27.496  1.00 44.78           O  
ATOM    150  N   LYS A  20       5.759 -40.097  27.229  1.00 45.01           N  
ATOM    151  CA  LYS A  20       4.363 -40.529  27.352  1.00 45.01           C  
ATOM    152  C   LYS A  20       4.242 -41.978  26.889  1.00 45.01           C  
ATOM    153  CB  LYS A  20       3.419 -39.626  26.539  1.00 45.01           C  
ATOM    154  O   LYS A  20       4.189 -42.236  25.690  1.00 45.01           O  
ATOM    155  CG  LYS A  20       3.097 -38.288  27.222  1.00 45.01           C  
ATOM    156  CD  LYS A  20       2.117 -37.496  26.343  1.00 45.01           C  
ATOM    157  CE  LYS A  20       1.685 -36.182  27.004  1.00 45.01           C  
ATOM    158  NZ  LYS A  20       0.823 -35.385  26.092  1.00 45.01           N  
ATOM    159  N   THR A  21       4.146 -42.907  27.836  1.00 46.49           N  
ATOM    160  CA  THR A  21       3.670 -44.268  27.570  1.00 46.49           C  
ATOM    161  C   THR A  21       2.317 -44.203  26.862  1.00 46.49           C  
ATOM    162  CB  THR A  21       3.504 -45.061  28.876  1.00 46.49           C  
ATOM    163  O   THR A  21       1.428 -43.464  27.298  1.00 46.49           O  
ATOM    164  CG2 THR A  21       3.431 -46.568  28.642  1.00 46.49           C  
ATOM    165  OG1 THR A  21       4.593 -44.829  29.738  1.00 46.49           O  
ATOM    166  N   VAL A  22       2.147 -44.975  25.786  1.00 46.45           N  
ATOM    167  CA  VAL A  22       0.864 -45.091  25.081  1.00 46.45           C  
ATOM    168  C   VAL A  22      -0.191 -45.597  26.065  1.00 46.45           C  
ATOM    169  CB  VAL A  22       0.976 -46.024  23.857  1.00 46.45           C  
ATOM    170  O   VAL A  22      -0.024 -46.653  26.674  1.00 46.45           O  
ATOM    171  CG1 VAL A  22      -0.368 -46.175  23.131  1.00 46.45           C  
ATOM    172  CG2 VAL A  22       1.994 -45.477  22.847  1.00 46.45           C  
ATOM    173  N   LYS A  23      -1.272 -44.832  26.240  1.00 45.02           N  
ATOM    174  CA  LYS A  23      -2.414 -45.204  27.082  1.00 45.02           C  
ATOM    175  C   LYS A  23      -3.634 -45.393  26.172  1.00 45.02           C  
ATOM    176  CB  LYS A  23      -2.598 -44.162  28.199  1.00 45.02           C  
ATOM    177  O   LYS A  23      -3.865 -44.518  25.338  1.00 45.02           O  
ATOM    178  CG  LYS A  23      -3.431 -44.736  29.354  1.00 45.02           C  
ATOM    179  CD  LYS A  23      -3.397 -43.847  30.603  1.00 45.02           C  
ATOM    180  CE  LYS A  23      -4.122 -44.581  31.740  1.00 45.02           C  
ATOM    181  NZ  LYS A  23      -4.016 -43.860  33.033  1.00 45.02           N  
ATOM    182  N   PRO A  24      -4.359 -46.523  26.268  1.00 44.96           N  
ATOM    183  CA  PRO A  24      -5.338 -46.914  25.257  1.00 44.96           C  
ATOM    184  C   PRO A  24      -6.554 -45.985  25.205  1.00 44.96           C  
ATOM    185  CB  PRO A  24      -5.727 -48.360  25.586  1.00 44.96           C  
ATOM    186  O   PRO A  24      -6.855 -45.265  26.160  1.00 44.96           O  
ATOM    187  CG  PRO A  24      -5.468 -48.458  27.087  1.00 44.96           C  
ATOM    188  CD  PRO A  24      -4.233 -47.578  27.263  1.00 44.96           C  
ATOM    189  N   ILE A  25      -7.254 -46.052  24.071  1.00 47.80           N  
ATOM    190  CA  ILE A  25      -8.501 -45.335  23.795  1.00 47.80           C  
ATOM    191  C   ILE A  25      -9.512 -45.639  24.919  1.00 47.80           C  
ATOM    192  CB  ILE A  25      -9.060 -45.768  22.414  1.00 47.80           C  
ATOM    193  O   ILE A  25      -9.824 -46.811  25.141  1.00 47.80           O  
ATOM    194  CG1 ILE A  25      -8.043 -45.498  21.275  1.00 47.80           C  
ATOM    195  CG2 ILE A  25     -10.390 -45.049  22.117  1.00 47.80           C  
ATOM    196  CD1 ILE A  25      -8.394 -46.192  19.952  1.00 47.80           C  
ATOM    197  N   PRO A  26     -10.026 -44.630  25.647  1.00 51.78           N  
ATOM    198  CA  PRO A  26     -11.080 -44.854  26.625  1.00 51.78           C  
ATOM    199  C   PRO A  26     -12.390 -45.164  25.893  1.00 51.78           C  
ATOM    200  CB  PRO A  26     -11.148 -43.570  27.455  1.00 51.78           C  
ATOM    201  O   PRO A  26     -12.850 -44.363  25.080  1.00 51.78           O  
ATOM    202  CG  PRO A  26     -10.684 -42.490  26.476  1.00 51.78           C  
ATOM    203  CD  PRO A  26      -9.681 -43.218  25.578  1.00 51.78           C  
ATOM    204  N   ALA A  27     -12.976 -46.323  26.190  1.00 48.00           N  
ATOM    205  CA  ALA A  27     -14.237 -46.758  25.601  1.00 48.00           C  
ATOM    206  C   ALA A  27     -15.403 -45.799  25.917  1.00 48.00           C  
ATOM    207  CB  ALA A  27     -14.528 -48.192  26.061  1.00 48.00           C  
ATOM    208  O   ALA A  27     -15.378 -45.020  26.877  1.00 48.00           O  
ATOM    209  N   GLU A  28     -16.434 -45.875  25.082  1.00 43.21           N  
ATOM    210  CA  GLU A  28     -17.623 -45.028  25.130  1.00 43.21           C  
ATOM    211  C   GLU A  28     -18.371 -45.144  26.473  1.00 43.21           C  
ATOM    212  CB  GLU A  28     -18.551 -45.417  23.967  1.00 43.21           C  
ATOM    213  O   GLU A  28     -18.473 -46.221  27.057  1.00 43.21           O  
ATOM    214  CG  GLU A  28     -17.871 -45.300  22.591  1.00 43.21           C  
ATOM    215  CD  GLU A  28     -18.759 -45.871  21.482  1.00 43.21           C  
ATOM    216  OE1 GLU A  28     -19.067 -45.102  20.547  1.00 43.21           O  
ATOM    217  OE2 GLU A  28     -19.122 -47.061  21.605  1.00 43.21           O  
ATOM    218  N   GLY A  29     -18.938 -44.031  26.962  1.00 54.21           N  
ATOM    219  CA  GLY A  29     -19.918 -44.055  28.062  1.00 54.21           C  
ATOM    220  C   GLY A  29     -19.710 -43.062  29.212  1.00 54.21           C  
ATOM    221  O   GLY A  29     -20.659 -42.798  29.954  1.00 54.21           O  
ATOM    222  N   ILE A  30     -18.526 -42.454  29.374  1.00 60.74           N  
ATOM    223  CA  ILE A  30     -18.295 -41.491  30.470  1.00 60.74           C  
ATOM    224  C   ILE A  30     -19.105 -40.205  30.227  1.00 60.74           C  
ATOM    225  CB  ILE A  30     -16.793 -41.214  30.729  1.00 60.74           C  
ATOM    226  O   ILE A  30     -18.772 -39.374  29.380  1.00 60.74           O  
ATOM    227  CG1 ILE A  30     -16.034 -42.536  31.000  1.00 60.74           C  
ATOM    228  CG2 ILE A  30     -16.646 -40.252  31.929  1.00 60.74           C  
ATOM    229  CD1 ILE A  30     -14.534 -42.371  31.283  1.00 60.74           C  
ATOM    230  N   LYS A  31     -20.183 -40.026  31.002  1.00 68.84           N  
ATOM    231  CA  LYS A  31     -21.102 -38.879  30.920  1.00 68.84           C  
ATOM    232  C   LYS A  31     -20.381 -37.572  31.282  1.00 68.84           C  
ATOM    233  CB  LYS A  31     -22.335 -39.121  31.816  1.00 68.84           C  
ATOM    234  O   LYS A  31     -20.255 -37.217  32.450  1.00 68.84           O  
ATOM    235  CG  LYS A  31     -23.206 -40.299  31.340  1.00 68.84           C  
ATOM    236  CD  LYS A  31     -24.391 -40.561  32.284  1.00 68.84           C  
ATOM    237  CE  LYS A  31     -25.187 -41.786  31.803  1.00 68.84           C  
ATOM    238  NZ  LYS A  31     -26.287 -42.157  32.733  1.00 68.84           N  
ATOM    239  N   SER A  32     -19.912 -36.851  30.264  1.00 79.30           N  
ATOM    240  CA  SER A  32     -19.254 -35.546  30.400  1.00 79.30           C  
ATOM    241  C   SER A  32     -20.097 -34.523  31.179  1.00 79.30           C  
ATOM    242  CB  SER A  32     -18.868 -35.003  29.015  1.00 79.30           C  
ATOM    243  O   SER A  32     -21.314 -34.448  31.011  1.00 79.30           O  
ATOM    244  OG  SER A  32     -19.946 -35.080  28.096  1.00 79.30           O  
ATOM    245  N   ASN A  33     -19.428 -33.720  32.017  1.00 88.53           N  
ATOM    246  CA  ASN A  33     -20.036 -32.693  32.873  1.00 88.53           C  
ATOM    247  C   ASN A  33     -20.984 -31.763  32.067  1.00 88.53           C  
ATOM    248  CB  ASN A  33     -18.874 -31.928  33.552  1.00 88.53           C  
ATOM    249  O   ASN A  33     -20.567 -31.283  31.008  1.00 88.53           O  
ATOM    250  CG  ASN A  33     -19.302 -30.783  34.460  1.00 88.53           C  
ATOM    251  ND2 ASN A  33     -18.751 -30.676  35.645  1.00 88.53           N  
ATOM    252  OD1 ASN A  33     -20.108 -29.945  34.102  1.00 88.53           O  
ATOM    253  N   PRO A  34     -22.209 -31.453  32.547  1.00 91.21           N  
ATOM    254  CA  PRO A  34     -23.162 -30.591  31.837  1.00 91.21           C  
ATOM    255  C   PRO A  34     -22.613 -29.215  31.432  1.00 91.21           C  
ATOM    256  CB  PRO A  34     -24.365 -30.448  32.777  1.00 91.21           C  
ATOM    257  O   PRO A  34     -22.863 -28.771  30.316  1.00 91.21           O  
ATOM    258  CG  PRO A  34     -24.339 -31.749  33.573  1.00 91.21           C  
ATOM    259  CD  PRO A  34     -22.844 -32.014  33.734  1.00 91.21           C  
ATOM    260  N   SER A  35     -21.799 -28.572  32.278  1.00 93.12           N  
ATOM    261  CA  SER A  35     -21.124 -27.308  31.946  1.00 93.12           C  
ATOM    262  C   SER A  35     -20.127 -27.484  30.797  1.00 93.12           C  
ATOM    263  CB  SER A  35     -20.408 -26.756  33.185  1.00 93.12           C  
ATOM    264  O   SER A  35     -20.069 -26.643  29.901  1.00 93.12           O  
ATOM    265  OG  SER A  35     -19.699 -25.571  32.879  1.00 93.12           O  
ATOM    266  N   LYS A  36     -19.396 -28.610  30.755  1.00 93.31           N  
ATOM    267  CA  LYS A  36     -18.557 -28.941  29.595  1.00 93.31           C  
ATOM    268  C   LYS A  36     -19.425 -29.140  28.346  1.00 93.31           C  
ATOM    269  CB  LYS A  36     -17.582 -30.106  29.878  1.00 93.31           C  
ATOM    270  O   LYS A  36     -19.162 -28.475  27.358  1.00 93.31           O  
ATOM    271  CG  LYS A  36     -16.824 -30.427  28.581  1.00 93.31           C  
ATOM    272  CD  LYS A  36     -15.640 -31.401  28.639  1.00 93.31           C  
ATOM    273  CE  LYS A  36     -15.225 -31.573  27.166  1.00 93.31           C  
ATOM    274  NZ  LYS A  36     -14.035 -32.424  26.939  1.00 93.31           N  
ATOM    275  N   ARG A  37     -20.489 -29.952  28.401  1.00 92.24           N  
ATOM    276  CA  ARG A  37     -21.403 -30.178  27.257  1.00 92.24           C  
ATOM    277  C   ARG A  37     -21.993 -28.880  26.700  1.00 92.24           C  
ATOM    278  CB  ARG A  37     -22.551 -31.115  27.660  1.00 92.24           C  
ATOM    279  O   ARG A  37     -22.073 -28.721  25.487  1.00 92.24           O  
ATOM    280  CG  ARG A  37     -22.080 -32.545  27.929  1.00 92.24           C  
ATOM    281  CD  ARG A  37     -23.265 -33.431  28.324  1.00 92.24           C  
ATOM    282  NE  ARG A  37     -22.840 -34.835  28.408  1.00 92.24           N  
ATOM    283  NH1 ARG A  37     -24.874 -35.859  28.096  1.00 92.24           N  
ATOM    284  NH2 ARG A  37     -22.993 -37.069  28.086  1.00 92.24           N  
ATOM    285  CZ  ARG A  37     -23.575 -35.910  28.209  1.00 92.24           C  
ATOM    286  N   HIS A  38     -22.385 -27.956  27.576  1.00 93.54           N  
ATOM    287  CA  HIS A  38     -22.892 -26.645  27.182  1.00 93.54           C  
ATOM    288  C   HIS A  38     -21.818 -25.801  26.478  1.00 93.54           C  
ATOM    289  CB  HIS A  38     -23.468 -25.940  28.416  1.00 93.54           C  
ATOM    290  O   HIS A  38     -22.085 -25.282  25.399  1.00 93.54           O  
ATOM    291  CG  HIS A  38     -23.908 -24.528  28.131  1.00 93.54           C  
ATOM    292  CD2 HIS A  38     -23.286 -23.390  28.568  1.00 93.54           C  
ATOM    293  ND1 HIS A  38     -24.959 -24.131  27.332  1.00 93.54           N  
ATOM    294  CE1 HIS A  38     -24.966 -22.787  27.292  1.00 93.54           C  
ATOM    295  NE2 HIS A  38     -23.965 -22.296  28.036  1.00 93.54           N  
ATOM    296  N   ARG A  39     -20.596 -25.720  27.029  1.00 94.52           N  
ATOM    297  CA  ARG A  39     -19.476 -25.015  26.377  1.00 94.52           C  
ATOM    298  C   ARG A  39     -19.062 -25.658  25.057  1.00 94.52           C  
ATOM    299  CB  ARG A  39     -18.252 -24.941  27.295  1.00 94.52           C  
ATOM    300  O   ARG A  39     -18.801 -24.937  24.109  1.00 94.52           O  
ATOM    301  CG  ARG A  39     -18.461 -24.000  28.490  1.00 94.52           C  
ATOM    302  CD  ARG A  39     -17.166 -23.798  29.287  1.00 94.52           C  
ATOM    303  NE  ARG A  39     -16.534 -25.081  29.664  1.00 94.52           N  
ATOM    304  NH1 ARG A  39     -16.109 -24.646  31.883  1.00 94.52           N  
ATOM    305  NH2 ARG A  39     -15.427 -26.566  30.975  1.00 94.52           N  
ATOM    306  CZ  ARG A  39     -16.036 -25.421  30.838  1.00 94.52           C  
ATOM    307  N   ASP A  40     -19.014 -26.986  24.990  1.00 94.11           N  
ATOM    308  CA  ASP A  40     -18.651 -27.717  23.776  1.00 94.11           C  
ATOM    309  C   ASP A  40     -19.674 -27.428  22.660  1.00 94.11           C  
ATOM    310  CB  ASP A  40     -18.533 -29.227  24.064  1.00 94.11           C  
ATOM    311  O   ASP A  40     -19.273 -27.077  21.556  1.00 94.11           O  
ATOM    312  CG  ASP A  40     -17.418 -29.659  25.038  1.00 94.11           C  
ATOM    313  OD1 ASP A  40     -16.528 -28.857  25.413  1.00 94.11           O  
ATOM    314  OD2 ASP A  40     -17.451 -30.844  25.450  1.00 94.11           O  
ATOM    315  N   ARG A  41     -20.984 -27.449  22.967  1.00 95.04           N  
ATOM    316  CA  ARG A  41     -22.034 -27.037  22.018  1.00 95.04           C  
ATOM    317  C   ARG A  41     -21.928 -25.559  21.637  1.00 95.04           C  
ATOM    318  CB  ARG A  41     -23.428 -27.375  22.578  1.00 95.04           C  
ATOM    319  O   ARG A  41     -22.028 -25.244  20.460  1.00 95.04           O  
ATOM    320  CG  ARG A  41     -24.531 -27.035  21.560  1.00 95.04           C  
ATOM    321  CD  ARG A  41     -25.927 -27.416  22.060  1.00 95.04           C  
ATOM    322  NE  ARG A  41     -26.938 -27.062  21.050  1.00 95.04           N  
ATOM    323  NH1 ARG A  41     -28.822 -27.801  22.152  1.00 95.04           N  
ATOM    324  NH2 ARG A  41     -28.993 -26.873  20.124  1.00 95.04           N  
ATOM    325  CZ  ARG A  41     -28.243 -27.249  21.118  1.00 95.04           C  
ATOM    326  N   LEU A  42     -21.722 -24.662  22.603  1.00 93.64           N  
ATOM    327  CA  LEU A  42     -21.571 -23.225  22.345  1.00 93.64           C  
ATOM    328  C   LEU A  42     -20.365 -22.941  21.440  1.00 93.64           C  
ATOM    329  CB  LEU A  42     -21.515 -22.485  23.695  1.00 93.64           C  
ATOM    330  O   LEU A  42     -20.467 -22.096  20.560  1.00 93.64           O  
ATOM    331  CG  LEU A  42     -21.355 -20.952  23.585  1.00 93.64           C  
ATOM    332  CD1 LEU A  42     -22.045 -20.271  24.769  1.00 93.64           C  
ATOM    333  CD2 LEU A  42     -19.886 -20.519  23.625  1.00 93.64           C  
ATOM    334  N   ASN A  43     -19.262 -23.679  21.604  1.00 94.61           N  
ATOM    335  CA  ASN A  43     -18.141 -23.635  20.669  1.00 94.61           C  
ATOM    336  C   ASN A  43     -18.598 -24.057  19.269  1.00 94.61           C  
ATOM    337  CB  ASN A  43     -16.985 -24.519  21.158  1.00 94.61           C  
ATOM    338  O   ASN A  43     -18.416 -23.281  18.349  1.00 94.61           O  
ATOM    339  CG  ASN A  43     -16.372 -24.096  22.477  1.00 94.61           C  
ATOM    340  ND2 ASN A  43     -15.758 -25.020  23.177  1.00 94.61           N  
ATOM    341  OD1 ASN A  43     -16.315 -22.938  22.867  1.00 94.61           O  
ATOM    342  N   THR A  44     -19.289 -25.194  19.112  1.00 94.90           N  
ATOM    343  CA  THR A  44     -19.793 -25.634  17.797  1.00 94.90           C  
ATOM    344  C   THR A  44     -20.689 -24.595  17.112  1.00 94.90           C  
ATOM    345  CB  THR A  44     -20.571 -26.955  17.919  1.00 94.90           C  
ATOM    346  O   THR A  44     -20.589 -24.423  15.901  1.00 94.90           O  
ATOM    347  CG2 THR A  44     -20.912 -27.583  16.568  1.00 94.90           C  
ATOM    348  OG1 THR A  44     -19.813 -27.913  18.621  1.00 94.90           O  
ATOM    349  N   GLU A  45     -21.546 -23.879  17.850  1.00 95.57           N  
ATOM    350  CA  GLU A  45     -22.351 -22.797  17.260  1.00 95.57           C  
ATOM    351  C   GLU A  45     -21.510 -21.541  16.934  1.00 95.57           C  
ATOM    352  CB  GLU A  45     -23.570 -22.435  18.134  1.00 95.57           C  
ATOM    353  O   GLU A  45     -21.802 -20.864  15.951  1.00 95.57           O  
ATOM    354  CG  GLU A  45     -24.479 -23.579  18.639  1.00 95.57           C  
ATOM    355  CD  GLU A  45     -25.095 -24.521  17.590  1.00 95.57           C  
ATOM    356  OE1 GLU A  45     -25.695 -25.549  18.010  1.00 95.57           O  
ATOM    357  OE2 GLU A  45     -24.983 -24.255  16.373  1.00 95.57           O  
ATOM    358  N   LEU A  46     -20.443 -21.243  17.691  1.00 94.38           N  
ATOM    359  CA  LEU A  46     -19.481 -20.180  17.355  1.00 94.38           C  
ATOM    360  C   LEU A  46     -18.614 -20.533  16.141  1.00 94.38           C  
ATOM    361  CB  LEU A  46     -18.559 -19.871  18.549  1.00 94.38           C  
ATOM    362  O   LEU A  46     -18.380 -19.674  15.301  1.00 94.38           O  
ATOM    363  CG  LEU A  46     -19.195 -19.074  19.696  1.00 94.38           C  
ATOM    364  CD1 LEU A  46     -18.167 -18.949  20.823  1.00 94.38           C  
ATOM    365  CD2 LEU A  46     -19.593 -17.658  19.277  1.00 94.38           C  
ATOM    366  N   ASP A  47     -18.164 -21.781  16.028  1.00 94.16           N  
ATOM    367  CA  ASP A  47     -17.348 -22.266  14.914  1.00 94.16           C  
ATOM    368  C   ASP A  47     -18.183 -22.244  13.611  1.00 94.16           C  
ATOM    369  CB  ASP A  47     -16.801 -23.676  15.247  1.00 94.16           C  
ATOM    370  O   ASP A  47     -17.714 -21.796  12.564  1.00 94.16           O  
ATOM    371  CG  ASP A  47     -16.025 -23.813  16.580  1.00 94.16           C  
ATOM    372  OD1 ASP A  47     -15.364 -22.847  17.031  1.00 94.16           O  
ATOM    373  OD2 ASP A  47     -16.104 -24.914  17.184  1.00 94.16           O  
ATOM    374  N   ARG A  48     -19.477 -22.606  13.697  1.00 95.11           N  
ATOM    375  CA  ARG A  48     -20.471 -22.393  12.625  1.00 95.11           C  
ATOM    376  C   ARG A  48     -20.645 -20.915  12.285  1.00 95.11           C  
ATOM    377  CB  ARG A  48     -21.834 -22.960  13.037  1.00 95.11           C  
ATOM    378  O   ARG A  48     -20.605 -20.561  11.112  1.00 95.11           O  
ATOM    379  CG  ARG A  48     -21.897 -24.486  12.953  1.00 95.11           C  
ATOM    380  CD  ARG A  48     -23.159 -24.955  13.684  1.00 95.11           C  
ATOM    381  NE  ARG A  48     -23.369 -26.403  13.535  1.00 95.11           N  
ATOM    382  NH1 ARG A  48     -25.062 -26.602  15.082  1.00 95.11           N  
ATOM    383  NH2 ARG A  48     -24.435 -28.377  13.909  1.00 95.11           N  
ATOM    384  CZ  ARG A  48     -24.281 -27.111  14.176  1.00 95.11           C  
ATOM    385  N   LEU A  49     -20.832 -20.055  13.288  1.00 95.04           N  
ATOM    386  CA  LEU A  49     -20.999 -18.615  13.085  1.00 95.04           C  
ATOM    387  C   LEU A  49     -19.769 -17.993  12.404  1.00 95.04           C  
ATOM    388  CB  LEU A  49     -21.312 -17.970  14.446  1.00 95.04           C  
ATOM    389  O   LEU A  49     -19.925 -17.177  11.502  1.00 95.04           O  
ATOM    390  CG  LEU A  49     -21.526 -16.449  14.410  1.00 95.04           C  
ATOM    391  CD1 LEU A  49     -22.715 -16.050  13.533  1.00 95.04           C  
ATOM    392  CD2 LEU A  49     -21.786 -15.950  15.834  1.00 95.04           C  
ATOM    393  N   ALA A  50     -18.563 -18.434  12.768  1.00 95.28           N  
ATOM    394  CA  ALA A  50     -17.318 -18.020  12.130  1.00 95.28           C  
ATOM    395  C   ALA A  50     -17.278 -18.416  10.642  1.00 95.28           C  
ATOM    396  CB  ALA A  50     -16.148 -18.618  12.922  1.00 95.28           C  
ATOM    397  O   ALA A  50     -16.921 -17.588   9.809  1.00 95.28           O  
ATOM    398  N   SER A  51     -17.730 -19.630  10.295  1.00 93.91           N  
ATOM    399  CA  SER A  51     -17.836 -20.099   8.899  1.00 93.91           C  
ATOM    400  C   SER A  51     -18.906 -19.391   8.048  1.00 93.91           C  
ATOM    401  CB  SER A  51     -18.031 -21.621   8.860  1.00 93.91           C  
ATOM    402  O   SER A  51     -18.981 -19.626   6.847  1.00 93.91           O  
ATOM    403  OG  SER A  51     -19.324 -22.031   9.275  1.00 93.91           O  
ATOM    404  N   LEU A  52     -19.732 -18.527   8.653  1.00 94.93           N  
ATOM    405  CA  LEU A  52     -20.724 -17.690   7.962  1.00 94.93           C  
ATOM    406  C   LEU A  52     -20.254 -16.236   7.765  1.00 94.93           C  
ATOM    407  CB  LEU A  52     -22.061 -17.748   8.728  1.00 94.93           C  
ATOM    408  O   LEU A  52     -21.000 -15.428   7.211  1.00 94.93           O  
ATOM    409  CG  LEU A  52     -22.749 -19.125   8.747  1.00 94.93           C  
ATOM    410  CD1 LEU A  52     -23.956 -19.073   9.688  1.00 94.93           C  
ATOM    411  CD2 LEU A  52     -23.245 -19.551   7.363  1.00 94.93           C  
ATOM    412  N   LEU A  53     -19.050 -15.875   8.227  1.00 94.05           N  
ATOM    413  CA  LEU A  53     -18.490 -14.538   8.024  1.00 94.05           C  
ATOM    414  C   LEU A  53     -17.866 -14.404   6.620  1.00 94.05           C  
ATOM    415  CB  LEU A  53     -17.451 -14.216   9.112  1.00 94.05           C  
ATOM    416  O   LEU A  53     -17.239 -15.349   6.145  1.00 94.05           O  
ATOM    417  CG  LEU A  53     -17.997 -14.135  10.546  1.00 94.05           C  
ATOM    418  CD1 LEU A  53     -16.840 -13.945  11.530  1.00 94.05           C  
ATOM    419  CD2 LEU A  53     -18.955 -12.952  10.719  1.00 94.05           C  
ATOM    420  N   PRO A  54     -17.965 -13.230   5.965  1.00 91.61           N  
ATOM    421  CA  PRO A  54     -17.411 -12.998   4.630  1.00 91.61           C  
ATOM    422  C   PRO A  54     -15.897 -12.716   4.680  1.00 91.61           C  
ATOM    423  CB  PRO A  54     -18.241 -11.837   4.071  1.00 91.61           C  
ATOM    424  O   PRO A  54     -15.447 -11.625   4.341  1.00 91.61           O  
ATOM    425  CG  PRO A  54     -18.487 -10.992   5.320  1.00 91.61           C  
ATOM    426  CD  PRO A  54     -18.704 -12.051   6.402  1.00 91.61           C  
ATOM    427  N   PHE A  55     -15.107 -13.693   5.130  1.00 91.98           N  
ATOM    428  CA  PHE A  55     -13.642 -13.636   5.150  1.00 91.98           C  
ATOM    429  C   PHE A  55     -13.036 -14.930   4.580  1.00 91.98           C  
ATOM    430  CB  PHE A  55     -13.131 -13.398   6.581  1.00 91.98           C  
ATOM    431  O   PHE A  55     -13.672 -15.982   4.658  1.00 91.98           O  
ATOM    432  CG  PHE A  55     -13.494 -12.053   7.179  1.00 91.98           C  
ATOM    433  CD1 PHE A  55     -12.883 -10.877   6.704  1.00 91.98           C  
ATOM    434  CD2 PHE A  55     -14.442 -11.973   8.214  1.00 91.98           C  
ATOM    435  CE1 PHE A  55     -13.231  -9.630   7.251  1.00 91.98           C  
ATOM    436  CE2 PHE A  55     -14.810 -10.724   8.744  1.00 91.98           C  
ATOM    437  CZ  PHE A  55     -14.201  -9.551   8.264  1.00 91.98           C  
ATOM    438  N   PRO A  56     -11.795 -14.905   4.056  1.00 90.61           N  
ATOM    439  CA  PRO A  56     -11.083 -16.122   3.678  1.00 90.61           C  
ATOM    440  C   PRO A  56     -10.925 -17.087   4.860  1.00 90.61           C  
ATOM    441  CB  PRO A  56      -9.721 -15.663   3.144  1.00 90.61           C  
ATOM    442  O   PRO A  56     -10.737 -16.661   6.005  1.00 90.61           O  
ATOM    443  CG  PRO A  56      -9.980 -14.224   2.699  1.00 90.61           C  
ATOM    444  CD  PRO A  56     -11.003 -13.732   3.720  1.00 90.61           C  
ATOM    445  N   GLN A  57     -10.920 -18.395   4.586  1.00 91.23           N  
ATOM    446  CA  GLN A  57     -10.801 -19.422   5.628  1.00 91.23           C  
ATOM    447  C   GLN A  57      -9.514 -19.263   6.461  1.00 91.23           C  
ATOM    448  CB  GLN A  57     -10.899 -20.813   4.977  1.00 91.23           C  
ATOM    449  O   GLN A  57      -9.522 -19.515   7.665  1.00 91.23           O  
ATOM    450  CG  GLN A  57     -11.090 -21.946   6.001  1.00 91.23           C  
ATOM    451  CD  GLN A  57     -12.393 -21.831   6.790  1.00 91.23           C  
ATOM    452  NE2 GLN A  57     -12.373 -21.945   8.099  1.00 91.23           N  
ATOM    453  OE1 GLN A  57     -13.465 -21.638   6.249  1.00 91.23           O  
ATOM    454  N   ASP A  58      -8.431 -18.758   5.862  1.00 91.43           N  
ATOM    455  CA  ASP A  58      -7.163 -18.463   6.543  1.00 91.43           C  
ATOM    456  C   ASP A  58      -7.236 -17.312   7.550  1.00 91.43           C  
ATOM    457  CB  ASP A  58      -6.098 -18.123   5.499  1.00 91.43           C  
ATOM    458  O   ASP A  58      -6.362 -17.211   8.413  1.00 91.43           O  
ATOM    459  CG  ASP A  58      -5.903 -19.299   4.557  1.00 91.43           C  
ATOM    460  OD1 ASP A  58      -5.527 -20.369   5.085  1.00 91.43           O  
ATOM    461  OD2 ASP A  58      -6.211 -19.116   3.364  1.00 91.43           O  
ATOM    462  N   VAL A  59      -8.243 -16.442   7.450  1.00 91.49           N  
ATOM    463  CA  VAL A  59      -8.565 -15.428   8.464  1.00 91.49           C  
ATOM    464  C   VAL A  59      -9.476 -16.057   9.515  1.00 91.49           C  
ATOM    465  CB  VAL A  59      -9.204 -14.175   7.829  1.00 91.49           C  
ATOM    466  O   VAL A  59      -9.151 -16.015  10.699  1.00 91.49           O  
ATOM    467  CG1 VAL A  59      -9.546 -13.110   8.878  1.00 91.49           C  
ATOM    468  CG2 VAL A  59      -8.270 -13.539   6.792  1.00 91.49           C  
ATOM    469  N   ILE A  60     -10.554 -16.731   9.091  1.00 92.92           N  
ATOM    470  CA  ILE A  60     -11.527 -17.402   9.975  1.00 92.92           C  
ATOM    471  C   ILE A  60     -10.828 -18.356  10.961  1.00 92.92           C  
ATOM    472  CB  ILE A  60     -12.607 -18.127   9.130  1.00 92.92           C  
ATOM    473  O   ILE A  60     -11.098 -18.306  12.159  1.00 92.92           O  
ATOM    474  CG1 ILE A  60     -13.439 -17.092   8.334  1.00 92.92           C  
ATOM    475  CG2 ILE A  60     -13.539 -18.980  10.011  1.00 92.92           C  
ATOM    476  CD1 ILE A  60     -14.426 -17.699   7.328  1.00 92.92           C  
ATOM    477  N   ASN A  61      -9.868 -19.155  10.485  1.00 91.42           N  
ATOM    478  CA  ASN A  61      -9.077 -20.096  11.289  1.00 91.42           C  
ATOM    479  C   ASN A  61      -8.205 -19.432  12.378  1.00 91.42           C  
ATOM    480  CB  ASN A  61      -8.176 -20.905  10.334  1.00 91.42           C  
ATOM    481  O   ASN A  61      -7.706 -20.131  13.262  1.00 91.42           O  
ATOM    482  CG  ASN A  61      -8.907 -21.918   9.469  1.00 91.42           C  
ATOM    483  ND2 ASN A  61      -8.252 -22.432   8.453  1.00 91.42           N  
ATOM    484  OD1 ASN A  61     -10.046 -22.293   9.697  1.00 91.42           O  
ATOM    485  N   LYS A  62      -7.980 -18.113  12.305  1.00 92.17           N  
ATOM    486  CA  LYS A  62      -7.158 -17.331  13.245  1.00 92.17           C  
ATOM    487  C   LYS A  62      -7.994 -16.474  14.204  1.00 92.17           C  
ATOM    488  CB  LYS A  62      -6.172 -16.447  12.457  1.00 92.17           C  
ATOM    489  O   LYS A  62      -7.441 -15.970  15.180  1.00 92.17           O  
ATOM    490  CG  LYS A  62      -5.183 -17.249  11.594  1.00 92.17           C  
ATOM    491  CD  LYS A  62      -4.344 -16.309  10.717  1.00 92.17           C  
ATOM    492  CE  LYS A  62      -3.491 -17.109   9.718  1.00 92.17           C  
ATOM    493  NZ  LYS A  62      -3.665 -16.606   8.333  1.00 92.17           N  
ATOM    494  N   LEU A  63      -9.296 -16.305  13.950  1.00 93.80           N  
ATOM    495  CA  LEU A  63     -10.169 -15.463  14.771  1.00 93.80           C  
ATOM    496  C   LEU A  63     -10.349 -16.031  16.184  1.00 93.80           C  
ATOM    497  CB  LEU A  63     -11.550 -15.278  14.113  1.00 93.80           C  
ATOM    498  O   LEU A  63     -10.627 -17.215  16.381  1.00 93.80           O  
ATOM    499  CG  LEU A  63     -11.574 -14.521  12.776  1.00 93.80           C  
ATOM    500  CD1 LEU A  63     -13.015 -14.444  12.266  1.00 93.80           C  
ATOM    501  CD2 LEU A  63     -11.031 -13.096  12.888  1.00 93.80           C  
ATOM    502  N   ASP A  64     -10.282 -15.150  17.179  1.00 94.49           N  
ATOM    503  CA  ASP A  64     -10.729 -15.468  18.531  1.00 94.49           C  
ATOM    504  C   ASP A  64     -12.269 -15.381  18.644  1.00 94.49           C  
ATOM    505  CB  ASP A  64      -9.973 -14.609  19.560  1.00 94.49           C  
ATOM    506  O   ASP A  64     -12.963 -14.784  17.817  1.00 94.49           O  
ATOM    507  CG  ASP A  64     -10.847 -13.483  20.096  1.00 94.49           C  
ATOM    508  OD1 ASP A  64     -11.028 -12.476  19.382  1.00 94.49           O  
ATOM    509  OD2 ASP A  64     -11.471 -13.713  21.156  1.00 94.49           O  
ATOM    510  N   LYS A  65     -12.826 -15.958  19.712  1.00 93.06           N  
ATOM    511  CA  LYS A  65     -14.282 -16.056  19.916  1.00 93.06           C  
ATOM    512  C   LYS A  65     -14.964 -14.711  20.169  1.00 93.06           C  
ATOM    513  CB  LYS A  65     -14.566 -17.060  21.040  1.00 93.06           C  
ATOM    514  O   LYS A  65     -16.147 -14.578  19.861  1.00 93.06           O  
ATOM    515  CG  LYS A  65     -14.233 -18.462  20.521  1.00 93.06           C  
ATOM    516  CD  LYS A  65     -14.376 -19.560  21.570  1.00 93.06           C  
ATOM    517  CE  LYS A  65     -14.040 -20.848  20.816  1.00 93.06           C  
ATOM    518  NZ  LYS A  65     -13.997 -22.022  21.702  1.00 93.06           N  
ATOM    519  N   LEU A  66     -14.246 -13.721  20.699  1.00 94.39           N  
ATOM    520  CA  LEU A  66     -14.743 -12.352  20.818  1.00 94.39           C  
ATOM    521  C   LEU A  66     -14.754 -11.665  19.450  1.00 94.39           C  
ATOM    522  CB  LEU A  66     -13.911 -11.572  21.851  1.00 94.39           C  
ATOM    523  O   LEU A  66     -15.763 -11.053  19.106  1.00 94.39           O  
ATOM    524  CG  LEU A  66     -13.914 -12.182  23.267  1.00 94.39           C  
ATOM    525  CD1 LEU A  66     -13.033 -11.344  24.193  1.00 94.39           C  
ATOM    526  CD2 LEU A  66     -15.319 -12.239  23.878  1.00 94.39           C  
ATOM    527  N   SER A  67     -13.710 -11.837  18.633  1.00 95.20           N  
ATOM    528  CA  SER A  67     -13.668 -11.323  17.257  1.00 95.20           C  
ATOM    529  C   SER A  67     -14.757 -11.935  16.372  1.00 95.20           C  
ATOM    530  CB  SER A  67     -12.289 -11.525  16.627  1.00 95.20           C  
ATOM    531  O   SER A  67     -15.420 -11.194  15.653  1.00 95.20           O  
ATOM    532  OG  SER A  67     -11.321 -10.828  17.383  1.00 95.20           O  
ATOM    533  N   VAL A  68     -15.046 -13.241  16.473  1.00 95.96           N  
ATOM    534  CA  VAL A  68     -16.180 -13.871  15.756  1.00 95.96           C  
ATOM    535  C   VAL A  68     -17.508 -13.181  16.096  1.00 95.96           C  
ATOM    536  CB  VAL A  68     -16.260 -15.386  16.047  1.00 95.96           C  
ATOM    537  O   VAL A  68     -18.273 -12.832  15.195  1.00 95.96           O  
ATOM    538  CG1 VAL A  68     -17.536 -16.039  15.493  1.00 95.96           C  
ATOM    539  CG2 VAL A  68     -15.068 -16.118  15.421  1.00 95.96           C  
ATOM    540  N   LEU A  69     -17.777 -12.918  17.381  1.00 95.93           N  
ATOM    541  CA  LEU A  69     -18.986 -12.207  17.815  1.00 95.93           C  
ATOM    542  C   LEU A  69     -18.985 -10.732  17.367  1.00 95.93           C  
ATOM    543  CB  LEU A  69     -19.130 -12.338  19.344  1.00 95.93           C  
ATOM    544  O   LEU A  69     -19.994 -10.254  16.844  1.00 95.93           O  
ATOM    545  CG  LEU A  69     -19.501 -13.753  19.830  1.00 95.93           C  
ATOM    546  CD1 LEU A  69     -19.393 -13.819  21.355  1.00 95.93           C  
ATOM    547  CD2 LEU A  69     -20.934 -14.132  19.443  1.00 95.93           C  
ATOM    548  N   ARG A  70     -17.852 -10.028  17.506  1.00 95.53           N  
ATOM    549  CA  ARG A  70     -17.648  -8.631  17.073  1.00 95.53           C  
ATOM    550  C   ARG A  70     -17.936  -8.466  15.581  1.00 95.53           C  
ATOM    551  CB  ARG A  70     -16.199  -8.209  17.419  1.00 95.53           C  
ATOM    552  O   ARG A  70     -18.712  -7.595  15.183  1.00 95.53           O  
ATOM    553  CG  ARG A  70     -15.913  -6.723  17.149  1.00 95.53           C  
ATOM    554  CD  ARG A  70     -14.477  -6.287  17.509  1.00 95.53           C  
ATOM    555  NE  ARG A  70     -13.481  -6.714  16.504  1.00 95.53           N  
ATOM    556  NH1 ARG A  70     -11.689  -6.961  17.916  1.00 95.53           N  
ATOM    557  NH2 ARG A  70     -11.507  -7.646  15.822  1.00 95.53           N  
ATOM    558  CZ  ARG A  70     -12.241  -7.106  16.747  1.00 95.53           C  
ATOM    559  N   LEU A  71     -17.356  -9.331  14.755  1.00 96.24           N  
ATOM    560  CA  LEU A  71     -17.503  -9.317  13.302  1.00 96.24           C  
ATOM    561  C   LEU A  71     -18.917  -9.724  12.870  1.00 96.24           C  
ATOM    562  CB  LEU A  71     -16.411 -10.210  12.685  1.00 96.24           C  
ATOM    563  O   LEU A  71     -19.471  -9.089  11.977  1.00 96.24           O  
ATOM    564  CG  LEU A  71     -14.985  -9.646  12.874  1.00 96.24           C  
ATOM    565  CD1 LEU A  71     -13.943 -10.689  12.480  1.00 96.24           C  
ATOM    566  CD2 LEU A  71     -14.764  -8.383  12.043  1.00 96.24           C  
ATOM    567  N   SER A  72     -19.557 -10.669  13.565  1.00 95.84           N  
ATOM    568  CA  SER A  72     -20.963 -11.032  13.320  1.00 95.84           C  
ATOM    569  C   SER A  72     -21.915  -9.854  13.549  1.00 95.84           C  
ATOM    570  CB  SER A  72     -21.391 -12.189  14.226  1.00 95.84           C  
ATOM    571  O   SER A  72     -22.755  -9.553  12.701  1.00 95.84           O  
ATOM    572  OG  SER A  72     -20.602 -13.330  13.990  1.00 95.84           O  
ATOM    573  N   VAL A  73     -21.762  -9.134  14.668  1.00 93.90           N  
ATOM    574  CA  VAL A  73     -22.557  -7.925  14.955  1.00 93.90           C  
ATOM    575  C   VAL A  73     -22.262  -6.821  13.935  1.00 93.90           C  
ATOM    576  CB  VAL A  73     -22.311  -7.441  16.399  1.00 93.90           C  
ATOM    577  O   VAL A  73     -23.182  -6.136  13.490  1.00 93.90           O  
ATOM    578  CG1 VAL A  73     -22.992  -6.097  16.700  1.00 93.90           C  
ATOM    579  CG2 VAL A  73     -22.866  -8.455  17.410  1.00 93.90           C  
ATOM    580  N   SER A  74     -21.002  -6.667  13.520  1.00 93.37           N  
ATOM    581  CA  SER A  74     -20.597  -5.695  12.493  1.00 93.37           C  
ATOM    582  C   SER A  74     -21.249  -5.982  11.144  1.00 93.37           C  
ATOM    583  CB  SER A  74     -19.078  -5.686  12.315  1.00 93.37           C  
ATOM    584  O   SER A  74     -21.866  -5.093  10.564  1.00 93.37           O  
ATOM    585  OG  SER A  74     -18.467  -5.490  13.569  1.00 93.37           O  
ATOM    586  N   TYR A  75     -21.188  -7.233  10.684  1.00 94.14           N  
ATOM    587  CA  TYR A  75     -21.803  -7.674   9.435  1.00 94.14           C  
ATOM    588  C   TYR A  75     -23.320  -7.447   9.438  1.00 94.14           C  
ATOM    589  CB  TYR A  75     -21.459  -9.151   9.204  1.00 94.14           C  
ATOM    590  O   TYR A  75     -23.861  -6.901   8.480  1.00 94.14           O  
ATOM    591  CG  TYR A  75     -22.113  -9.712   7.959  1.00 94.14           C  
ATOM    592  CD1 TYR A  75     -23.284 -10.489   8.066  1.00 94.14           C  
ATOM    593  CD2 TYR A  75     -21.585  -9.401   6.692  1.00 94.14           C  
ATOM    594  CE1 TYR A  75     -23.931 -10.945   6.902  1.00 94.14           C  
ATOM    595  CE2 TYR A  75     -22.225  -9.865   5.526  1.00 94.14           C  
ATOM    596  OH  TYR A  75     -24.051 -11.060   4.515  1.00 94.14           O  
ATOM    597  CZ  TYR A  75     -23.405 -10.633   5.631  1.00 94.14           C  
ATOM    598  N   LEU A  76     -24.011  -7.771  10.538  1.00 93.66           N  
ATOM    599  CA  LEU A  76     -25.449  -7.513  10.668  1.00 93.66           C  
ATOM    600  C   LEU A  76     -25.780  -6.009  10.667  1.00 93.66           C  
ATOM    601  CB  LEU A  76     -25.983  -8.209  11.933  1.00 93.66           C  
ATOM    602  O   LEU A  76     -26.746  -5.602  10.021  1.00 93.66           O  
ATOM    603  CG  LEU A  76     -25.994  -9.749  11.852  1.00 93.66           C  
ATOM    604  CD1 LEU A  76     -26.368 -10.324  13.219  1.00 93.66           C  
ATOM    605  CD2 LEU A  76     -26.999 -10.276  10.823  1.00 93.66           C  
ATOM    606  N   ARG A  77     -24.971  -5.167  11.328  1.00 92.40           N  
ATOM    607  CA  ARG A  77     -25.140  -3.700  11.317  1.00 92.40           C  
ATOM    608  C   ARG A  77     -24.872  -3.080   9.943  1.00 92.40           C  
ATOM    609  CB  ARG A  77     -24.231  -3.048  12.369  1.00 92.40           C  
ATOM    610  O   ARG A  77     -25.592  -2.155   9.565  1.00 92.40           O  
ATOM    611  CG  ARG A  77     -24.741  -3.227  13.809  1.00 92.40           C  
ATOM    612  CD  ARG A  77     -23.806  -2.533  14.811  1.00 92.40           C  
ATOM    613  NE  ARG A  77     -23.861  -1.070  14.656  1.00 92.40           N  
ATOM    614  NH1 ARG A  77     -22.120  -0.372  16.029  1.00 92.40           N  
ATOM    615  NH2 ARG A  77     -23.286   1.090  14.803  1.00 92.40           N  
ATOM    616  CZ  ARG A  77     -23.082  -0.139  15.175  1.00 92.40           C  
ATOM    617  N   ALA A  78     -23.883  -3.585   9.205  1.00 91.21           N  
ATOM    618  CA  ALA A  78     -23.576  -3.172   7.837  1.00 91.21           C  
ATOM    619  C   ALA A  78     -24.674  -3.619   6.863  1.00 91.21           C  
ATOM    620  CB  ALA A  78     -22.201  -3.727   7.449  1.00 91.21           C  
ATOM    621  O   ALA A  78     -25.213  -2.796   6.125  1.00 91.21           O  
ATOM    622  N   LYS A  79     -25.093  -4.890   6.928  1.00 91.22           N  
ATOM    623  CA  LYS A  79     -26.219  -5.408   6.143  1.00 91.22           C  
ATOM    624  C   LYS A  79     -27.480  -4.582   6.385  1.00 91.22           C  
ATOM    625  CB  LYS A  79     -26.440  -6.899   6.444  1.00 91.22           C  
ATOM    626  O   LYS A  79     -28.081  -4.129   5.423  1.00 91.22           O  
ATOM    627  CG  LYS A  79     -27.617  -7.423   5.612  1.00 91.22           C  
ATOM    628  CD  LYS A  79     -27.810  -8.933   5.730  1.00 91.22           C  
ATOM    629  CE  LYS A  79     -29.031  -9.280   4.873  1.00 91.22           C  
ATOM    630  NZ  LYS A  79     -29.279 -10.739   4.833  1.00 91.22           N  
ATOM    631  N   SER A  80     -27.829  -4.306   7.644  1.00 90.84           N  
ATOM    632  CA  SER A  80     -29.014  -3.509   7.989  1.00 90.84           C  
ATOM    633  C   SER A  80     -28.934  -2.042   7.539  1.00 90.84           C  
ATOM    634  CB  SER A  80     -29.277  -3.581   9.494  1.00 90.84           C  
ATOM    635  O   SER A  80     -29.973  -1.398   7.421  1.00 90.84           O  
ATOM    636  OG  SER A  80     -30.591  -3.144   9.768  1.00 90.84           O  
ATOM    637  N   PHE A  81     -27.735  -1.504   7.284  1.00 88.93           N  
ATOM    638  CA  PHE A  81     -27.554  -0.194   6.653  1.00 88.93           C  
ATOM    639  C   PHE A  81     -27.817  -0.272   5.141  1.00 88.93           C  
ATOM    640  CB  PHE A  81     -26.154   0.344   6.993  1.00 88.93           C  
ATOM    641  O   PHE A  81     -28.657   0.471   4.631  1.00 88.93           O  
ATOM    642  CG  PHE A  81     -25.709   1.525   6.154  1.00 88.93           C  
ATOM    643  CD1 PHE A  81     -24.869   1.324   5.040  1.00 88.93           C  
ATOM    644  CD2 PHE A  81     -26.149   2.822   6.475  1.00 88.93           C  
ATOM    645  CE1 PHE A  81     -24.479   2.417   4.247  1.00 88.93           C  
ATOM    646  CE2 PHE A  81     -25.755   3.916   5.683  1.00 88.93           C  
ATOM    647  CZ  PHE A  81     -24.925   3.711   4.567  1.00 88.93           C  
ATOM    648  N   PHE A  82     -27.185  -1.216   4.432  1.00 86.48           N  
ATOM    649  CA  PHE A  82     -27.396  -1.404   2.989  1.00 86.48           C  
ATOM    650  C   PHE A  82     -28.831  -1.836   2.649  1.00 86.48           C  
ATOM    651  CB  PHE A  82     -26.364  -2.395   2.434  1.00 86.48           C  
ATOM    652  O   PHE A  82     -29.398  -1.359   1.669  1.00 86.48           O  
ATOM    653  CG  PHE A  82     -24.939  -1.869   2.450  1.00 86.48           C  
ATOM    654  CD1 PHE A  82     -24.590  -0.765   1.647  1.00 86.48           C  
ATOM    655  CD2 PHE A  82     -23.956  -2.484   3.249  1.00 86.48           C  
ATOM    656  CE1 PHE A  82     -23.274  -0.271   1.657  1.00 86.48           C  
ATOM    657  CE2 PHE A  82     -22.641  -1.986   3.263  1.00 86.48           C  
ATOM    658  CZ  PHE A  82     -22.300  -0.878   2.468  1.00 86.48           C  
ATOM    659  N   ASP A  83     -29.466  -2.645   3.502  1.00 86.87           N  
ATOM    660  CA  ASP A  83     -30.881  -3.015   3.400  1.00 86.87           C  
ATOM    661  C   ASP A  83     -31.826  -1.801   3.466  1.00 86.87           C  
ATOM    662  CB  ASP A  83     -31.260  -4.024   4.512  1.00 86.87           C  
ATOM    663  O   ASP A  83     -32.958  -1.905   2.996  1.00 86.87           O  
ATOM    664  CG  ASP A  83     -31.326  -5.480   4.036  1.00 86.87           C  
ATOM    665  OD1 ASP A  83     -31.966  -5.680   2.975  1.00 86.87           O  
ATOM    666  OD2 ASP A  83     -30.882  -6.390   4.776  1.00 86.87           O  
ATOM    667  N   VAL A  84     -31.404  -0.660   4.021  1.00 84.43           N  
ATOM    668  CA  VAL A  84     -32.162   0.599   3.931  1.00 84.43           C  
ATOM    669  C   VAL A  84     -31.691   1.416   2.730  1.00 84.43           C  
ATOM    670  CB  VAL A  84     -32.115   1.401   5.245  1.00 84.43           C  
ATOM    671  O   VAL A  84     -32.520   1.774   1.898  1.00 84.43           O  
ATOM    672  CG1 VAL A  84     -32.910   2.708   5.120  1.00 84.43           C  
ATOM    673  CG2 VAL A  84     -32.739   0.598   6.396  1.00 84.43           C  
ATOM    674  N   ALA A  85     -30.380   1.637   2.589  1.00 79.88           N  
ATOM    675  CA  ALA A  85     -29.799   2.487   1.546  1.00 79.88           C  
ATOM    676  C   ALA A  85     -30.209   2.071   0.116  1.00 79.88           C  
ATOM    677  CB  ALA A  85     -28.274   2.479   1.716  1.00 79.88           C  
ATOM    678  O   ALA A  85     -30.567   2.919  -0.698  1.00 79.88           O  
ATOM    679  N   LEU A  86     -30.238   0.763  -0.169  1.00 77.01           N  
ATOM    680  CA  LEU A  86     -30.640   0.209  -1.470  1.00 77.01           C  
ATOM    681  C   LEU A  86     -32.164   0.222  -1.701  1.00 77.01           C  
ATOM    682  CB  LEU A  86     -30.089  -1.225  -1.595  1.00 77.01           C  
ATOM    683  O   LEU A  86     -32.616   0.038  -2.829  1.00 77.01           O  
ATOM    684  CG  LEU A  86     -28.552  -1.343  -1.563  1.00 77.01           C  
ATOM    685  CD1 LEU A  86     -28.157  -2.820  -1.519  1.00 77.01           C  
ATOM    686  CD2 LEU A  86     -27.898  -0.703  -2.788  1.00 77.01           C  
ATOM    687  N   LYS A  87     -32.967   0.431  -0.647  1.00 72.08           N  
ATOM    688  CA  LYS A  87     -34.431   0.595  -0.732  1.00 72.08           C  
ATOM    689  C   LYS A  87     -34.854   2.068  -0.796  1.00 72.08           C  
ATOM    690  CB  LYS A  87     -35.129  -0.136   0.432  1.00 72.08           C  
ATOM    691  O   LYS A  87     -35.967   2.346  -1.234  1.00 72.08           O  
ATOM    692  CG  LYS A  87     -34.919  -1.661   0.400  1.00 72.08           C  
ATOM    693  CD  LYS A  87     -35.772  -2.385   1.460  1.00 72.08           C  
ATOM    694  CE  LYS A  87     -35.427  -3.886   1.542  1.00 72.08           C  
ATOM    695  NZ  LYS A  87     -34.323  -4.160   2.499  1.00 72.08           N  
ATOM    696  N   SER A  88     -33.993   2.998  -0.371  1.00 53.79           N  
ATOM    697  CA  SER A  88     -34.245   4.445  -0.413  1.00 53.79           C  
ATOM    698  C   SER A  88     -33.977   5.102  -1.770  1.00 53.79           C  
ATOM    699  CB  SER A  88     -33.473   5.173   0.696  1.00 53.79           C  
ATOM    700  O   SER A  88     -34.423   6.226  -1.973  1.00 53.79           O  
ATOM    701  OG  SER A  88     -32.141   4.718   0.825  1.00 53.79           O  
ATOM    702  N   THR A  89     -33.294   4.436  -2.708  1.00 43.53           N  
ATOM    703  CA  THR A  89     -33.089   4.963  -4.068  1.00 43.53           C  
ATOM    704  C   THR A  89     -34.434   5.049  -4.808  1.00 43.53           C  
ATOM    705  CB  THR A  89     -32.116   4.088  -4.881  1.00 43.53           C  
ATOM    706  O   THR A  89     -35.053   4.003  -5.035  1.00 43.53           O  
ATOM    707  CG2 THR A  89     -31.434   4.897  -5.983  1.00 43.53           C  
ATOM    708  OG1 THR A  89     -31.097   3.568  -4.061  1.00 43.53           O  
ATOM    709  N   PRO A  90     -34.913   6.245  -5.207  1.00 37.52           N  
ATOM    710  CA  PRO A  90     -36.237   6.417  -5.799  1.00 37.52           C  
ATOM    711  C   PRO A  90     -36.235   6.051  -7.291  1.00 37.52           C  
ATOM    712  CB  PRO A  90     -36.621   7.871  -5.501  1.00 37.52           C  
ATOM    713  O   PRO A  90     -36.411   6.899  -8.158  1.00 37.52           O  
ATOM    714  CG  PRO A  90     -35.274   8.586  -5.579  1.00 37.52           C  
ATOM    715  CD  PRO A  90     -34.302   7.556  -4.999  1.00 37.52           C  
ATOM    716  N   ALA A  91     -36.051   4.764  -7.591  1.00 39.79           N  
ATOM    717  CA  ALA A  91     -36.474   4.215  -8.875  1.00 39.79           C  
ATOM    718  C   ALA A  91     -38.008   4.288  -8.958  1.00 39.79           C  
ATOM    719  CB  ALA A  91     -35.947   2.785  -9.027  1.00 39.79           C  
ATOM    720  O   ALA A  91     -38.689   3.942  -7.988  1.00 39.79           O  
ATOM    721  N   ASP A  92     -38.509   4.756 -10.100  1.00 37.06           N  
ATOM    722  CA  ASP A  92     -39.867   5.266 -10.306  1.00 37.06           C  
ATOM    723  C   ASP A  92     -40.987   4.473  -9.609  1.00 37.06           C  
ATOM    724  CB  ASP A  92     -40.134   5.360 -11.821  1.00 37.06           C  
ATOM    725  O   ASP A  92     -41.135   3.261  -9.784  1.00 37.06           O  
ATOM    726  CG  ASP A  92     -40.515   6.780 -12.223  1.00 37.06           C  
ATOM    727  OD1 ASP A  92     -41.418   7.326 -11.546  1.00 37.06           O  
ATOM    728  OD2 ASP A  92     -39.887   7.294 -13.170  1.00 37.06           O  
ATOM    729  N   ARG A  93     -41.838   5.177  -8.850  1.00 39.71           N  
ATOM    730  CA  ARG A  93     -43.071   4.617  -8.266  1.00 39.71           C  
ATOM    731  C   ARG A  93     -44.266   4.791  -9.209  1.00 39.71           C  
ATOM    732  CB  ARG A  93     -43.323   5.124  -6.834  1.00 39.71           C  
ATOM    733  O   ARG A  93     -45.350   5.172  -8.778  1.00 39.71           O  
ATOM    734  CG  ARG A  93     -42.499   4.372  -5.781  1.00 39.71           C  
ATOM    735  CD  ARG A  93     -43.041   4.741  -4.393  1.00 39.71           C  
ATOM    736  NE  ARG A  93     -42.408   3.958  -3.315  1.00 39.71           N  
ATOM    737  NH1 ARG A  93     -43.844   4.593  -1.638  1.00 39.71           N  
ATOM    738  NH2 ARG A  93     -42.159   3.205  -1.178  1.00 39.71           N  
ATOM    739  CZ  ARG A  93     -42.806   3.920  -2.054  1.00 39.71           C  
ATOM    740  N   ASN A  94     -44.075   4.437 -10.475  1.00 38.92           N  
ATOM    741  CA  ASN A  94     -45.152   4.137 -11.414  1.00 38.92           C  
ATOM    742  C   ASN A  94     -44.978   2.698 -11.913  1.00 38.92           C  
ATOM    743  CB  ASN A  94     -45.190   5.190 -12.533  1.00 38.92           C  
ATOM    744  O   ASN A  94     -43.881   2.275 -12.267  1.00 38.92           O  
ATOM    745  CG  ASN A  94     -46.060   6.378 -12.160  1.00 38.92           C  
ATOM    746  ND2 ASN A  94     -45.610   7.582 -12.416  1.00 38.92           N  
ATOM    747  OD1 ASN A  94     -47.164   6.234 -11.658  1.00 38.92           O  
ATOM    748  N   GLY A  95     -46.049   1.907 -11.850  1.00 33.48           N  
ATOM    749  CA  GLY A  95     -45.964   0.460 -12.054  1.00 33.48           C  
ATOM    750  C   GLY A  95     -45.888   0.062 -13.528  1.00 33.48           C  
ATOM    751  O   GLY A  95     -46.654   0.582 -14.334  1.00 33.48           O  
ATOM    752  N   GLY A  96     -45.042  -0.926 -13.852  1.00 31.44           N  
ATOM    753  CA  GLY A  96     -45.168  -1.665 -15.116  1.00 31.44           C  
ATOM    754  C   GLY A  96     -43.899  -2.010 -15.903  1.00 31.44           C  
ATOM    755  O   GLY A  96     -43.954  -1.909 -17.124  1.00 31.44           O  
ATOM    756  N   GLN A  97     -42.792  -2.462 -15.287  1.00 36.87           N  
ATOM    757  CA  GLN A  97     -41.740  -3.182 -16.042  1.00 36.87           C  
ATOM    758  C   GLN A  97     -40.834  -4.099 -15.182  1.00 36.87           C  
ATOM    759  CB  GLN A  97     -40.944  -2.206 -16.952  1.00 36.87           C  
ATOM    760  O   GLN A  97     -39.669  -3.805 -14.916  1.00 36.87           O  
ATOM    761  CG  GLN A  97     -41.077  -2.629 -18.428  1.00 36.87           C  
ATOM    762  CD  GLN A  97     -40.327  -1.712 -19.387  1.00 36.87           C  
ATOM    763  NE2 GLN A  97     -40.810  -1.524 -20.595  1.00 36.87           N  
ATOM    764  OE1 GLN A  97     -39.273  -1.183 -19.087  1.00 36.87           O  
ATOM    765  N   ASP A  98     -41.338  -5.280 -14.808  1.00 40.46           N  
ATOM    766  CA  ASP A  98     -40.606  -6.319 -14.045  1.00 40.46           C  
ATOM    767  C   ASP A  98     -39.536  -7.093 -14.861  1.00 40.46           C  
ATOM    768  CB  ASP A  98     -41.614  -7.264 -13.349  1.00 40.46           C  
ATOM    769  O   ASP A  98     -39.294  -8.274 -14.627  1.00 40.46           O  
ATOM    770  CG  ASP A  98     -42.170  -6.688 -12.047  1.00 40.46           C  
ATOM    771  OD1 ASP A  98     -41.359  -6.163 -11.248  1.00 40.46           O  
ATOM    772  OD2 ASP A  98     -43.403  -6.773 -11.864  1.00 40.46           O  
ATOM    773  N   GLN A  99     -38.883  -6.457 -15.843  1.00 40.44           N  
ATOM    774  CA  GLN A  99     -37.888  -7.124 -16.709  1.00 40.44           C  
ATOM    775  C   GLN A  99     -36.518  -6.429 -16.747  1.00 40.44           C  
ATOM    776  CB  GLN A  99     -38.472  -7.358 -18.114  1.00 40.44           C  
ATOM    777  O   GLN A  99     -35.495  -7.109 -16.691  1.00 40.44           O  
ATOM    778  CG  GLN A  99     -39.640  -8.363 -18.066  1.00 40.44           C  
ATOM    779  CD  GLN A  99     -40.122  -8.792 -19.448  1.00 40.44           C  
ATOM    780  NE2 GLN A  99     -41.411  -8.769 -19.709  1.00 40.44           N  
ATOM    781  OE1 GLN A  99     -39.363  -9.170 -20.321  1.00 40.44           O  
ATOM    782  N   CYS A 100     -36.451  -5.092 -16.736  1.00 34.70           N  
ATOM    783  CA  CYS A 100     -35.156  -4.393 -16.757  1.00 34.70           C  
ATOM    784  C   CYS A 100     -34.356  -4.585 -15.450  1.00 34.70           C  
ATOM    785  CB  CYS A 100     -35.399  -2.909 -17.059  1.00 34.70           C  
ATOM    786  O   CYS A 100     -33.128  -4.624 -15.458  1.00 34.70           O  
ATOM    787  SG  CYS A 100     -33.819  -2.134 -17.502  1.00 34.70           S  
ATOM    788  N   ARG A 101     -35.047  -4.755 -14.313  1.00 37.04           N  
ATOM    789  CA  ARG A 101     -34.428  -4.860 -12.977  1.00 37.04           C  
ATOM    790  C   ARG A 101     -33.735  -6.203 -12.702  1.00 37.04           C  
ATOM    791  CB  ARG A 101     -35.481  -4.512 -11.908  1.00 37.04           C  
ATOM    792  O   ARG A 101     -33.058  -6.325 -11.685  1.00 37.04           O  
ATOM    793  CG  ARG A 101     -34.891  -3.676 -10.763  1.00 37.04           C  
ATOM    794  CD  ARG A 101     -36.004  -3.249  -9.797  1.00 37.04           C  
ATOM    795  NE  ARG A 101     -35.537  -2.226  -8.839  1.00 37.04           N  
ATOM    796  NH1 ARG A 101     -37.607  -1.460  -8.193  1.00 37.04           N  
ATOM    797  NH2 ARG A 101     -35.770  -0.476  -7.397  1.00 37.04           N  
ATOM    798  CZ  ARG A 101     -36.304  -1.398  -8.149  1.00 37.04           C  
ATOM    799  N   ALA A 102     -33.902  -7.190 -13.586  1.00 35.33           N  
ATOM    800  CA  ALA A 102     -33.203  -8.472 -13.523  1.00 35.33           C  
ATOM    801  C   ALA A 102     -31.835  -8.424 -14.227  1.00 35.33           C  
ATOM    802  CB  ALA A 102     -34.118  -9.547 -14.124  1.00 35.33           C  
ATOM    803  O   ALA A 102     -30.864  -8.958 -13.706  1.00 35.33           O  
ATOM    804  N   GLN A 103     -31.728  -7.734 -15.369  1.00 34.44           N  
ATOM    805  CA  GLN A 103     -30.543  -7.816 -16.238  1.00 34.44           C  
ATOM    806  C   GLN A 103     -29.270  -7.179 -15.657  1.00 34.44           C  
ATOM    807  CB  GLN A 103     -30.870  -7.223 -17.616  1.00 34.44           C  
ATOM    808  O   GLN A 103     -28.178  -7.521 -16.091  1.00 34.44           O  
ATOM    809  CG  GLN A 103     -31.902  -8.083 -18.365  1.00 34.44           C  
ATOM    810  CD  GLN A 103     -32.115  -7.647 -19.812  1.00 34.44           C  
ATOM    811  NE2 GLN A 103     -32.778  -8.450 -20.614  1.00 34.44           N  
ATOM    812  OE1 GLN A 103     -31.713  -6.588 -20.258  1.00 34.44           O  
ATOM    813  N   ILE A 104     -29.386  -6.311 -14.648  1.00 43.50           N  
ATOM    814  CA  ILE A 104     -28.232  -5.729 -13.937  1.00 43.50           C  
ATOM    815  C   ILE A 104     -27.542  -6.770 -13.026  1.00 43.50           C  
ATOM    816  CB  ILE A 104     -28.681  -4.444 -13.185  1.00 43.50           C  
ATOM    817  O   ILE A 104     -26.396  -6.586 -12.643  1.00 43.50           O  
ATOM    818  CG1 ILE A 104     -29.207  -3.398 -14.204  1.00 43.50           C  
ATOM    819  CG2 ILE A 104     -27.557  -3.823 -12.332  1.00 43.50           C  
ATOM    820  CD1 ILE A 104     -29.798  -2.122 -13.587  1.00 43.50           C  
ATOM    821  N   ARG A 105     -28.211  -7.879 -12.678  1.00 39.19           N  
ATOM    822  CA  ARG A 105     -27.761  -8.810 -11.626  1.00 39.19           C  
ATOM    823  C   ARG A 105     -26.868  -9.969 -12.075  1.00 39.19           C  
ATOM    824  CB  ARG A 105     -28.994  -9.335 -10.874  1.00 39.19           C  
ATOM    825  O   ARG A 105     -26.316 -10.644 -11.211  1.00 39.19           O  
ATOM    826  CG  ARG A 105     -28.979  -8.829  -9.435  1.00 39.19           C  
ATOM    827  CD  ARG A 105     -30.244  -9.293  -8.717  1.00 39.19           C  
ATOM    828  NE  ARG A 105     -30.139  -8.989  -7.280  1.00 39.19           N  
ATOM    829  NH1 ARG A 105     -30.495 -11.110  -6.467  1.00 39.19           N  
ATOM    830  NH2 ARG A 105     -29.896  -9.466  -5.077  1.00 39.19           N  
ATOM    831  CZ  ARG A 105     -30.185  -9.855  -6.287  1.00 39.19           C  
ATOM    832  N   ASP A 106     -26.750 -10.206 -13.381  1.00 35.21           N  
ATOM    833  CA  ASP A 106     -26.148 -11.431 -13.934  1.00 35.21           C  
ATOM    834  C   ASP A 106     -24.799 -11.205 -14.660  1.00 35.21           C  
ATOM    835  CB  ASP A 106     -27.186 -12.161 -14.813  1.00 35.21           C  
ATOM    836  O   ASP A 106     -24.225 -12.154 -15.193  1.00 35.21           O  
ATOM    837  CG  ASP A 106     -28.374 -12.756 -14.034  1.00 35.21           C  
ATOM    838  OD1 ASP A 106     -28.188 -13.189 -12.873  1.00 35.21           O  
ATOM    839  OD2 ASP A 106     -29.481 -12.802 -14.620  1.00 35.21           O  
ATOM    840  N   TRP A 107     -24.255  -9.978 -14.659  1.00 33.88           N  
ATOM    841  CA  TRP A 107     -22.995  -9.628 -15.340  1.00 33.88           C  
ATOM    842  C   TRP A 107     -21.960  -9.046 -14.362  1.00 33.88           C  
ATOM    843  CB  TRP A 107     -23.276  -8.657 -16.498  1.00 33.88           C  
ATOM    844  O   TRP A 107     -22.160  -7.967 -13.820  1.00 33.88           O  
ATOM    845  CG  TRP A 107     -24.198  -9.170 -17.566  1.00 33.88           C  
ATOM    846  CD1 TRP A 107     -25.533  -8.972 -17.595  1.00 33.88           C  
ATOM    847  CD2 TRP A 107     -23.891  -9.965 -18.755  1.00 33.88           C  
ATOM    848  CE2 TRP A 107     -25.110 -10.220 -19.455  1.00 33.88           C  
ATOM    849  CE3 TRP A 107     -22.709 -10.497 -19.316  1.00 33.88           C  
ATOM    850  NE1 TRP A 107     -26.077  -9.591 -18.701  1.00 33.88           N  
ATOM    851  CH2 TRP A 107     -23.961 -11.478 -21.176  1.00 33.88           C  
ATOM    852  CZ2 TRP A 107     -25.156 -10.963 -20.645  1.00 33.88           C  
ATOM    853  CZ3 TRP A 107     -22.742 -11.244 -20.512  1.00 33.88           C  
ATOM    854  N   GLN A 108     -20.849  -9.764 -14.150  1.00 40.79           N  
ATOM    855  CA  GLN A 108     -19.601  -9.340 -13.474  1.00 40.79           C  
ATOM    856  C   GLN A 108     -19.649  -8.715 -12.048  1.00 40.79           C  
ATOM    857  CB  GLN A 108     -18.749  -8.482 -14.439  1.00 40.79           C  
ATOM    858  O   GLN A 108     -18.577  -8.510 -11.481  1.00 40.79           O  
ATOM    859  CG  GLN A 108     -17.908  -9.280 -15.457  1.00 40.79           C  
ATOM    860  CD  GLN A 108     -18.603  -9.642 -16.770  1.00 40.79           C  
ATOM    861  NE2 GLN A 108     -17.857 -10.081 -17.760  1.00 40.79           N  
ATOM    862  OE1 GLN A 108     -19.805  -9.569 -16.947  1.00 40.79           O  
ATOM    863  N   ASP A 109     -20.820  -8.506 -11.434  1.00 51.00           N  
ATOM    864  CA  ASP A 109     -21.111  -7.742 -10.189  1.00 51.00           C  
ATOM    865  C   ASP A 109     -20.181  -7.998  -8.966  1.00 51.00           C  
ATOM    866  CB  ASP A 109     -22.588  -8.062  -9.838  1.00 51.00           C  
ATOM    867  O   ASP A 109     -20.058  -7.168  -8.067  1.00 51.00           O  
ATOM    868  CG  ASP A 109     -23.357  -7.000  -9.030  1.00 51.00           C  
ATOM    869  OD1 ASP A 109     -23.061  -5.797  -9.178  1.00 51.00           O  
ATOM    870  OD2 ASP A 109     -24.298  -7.404  -8.299  1.00 51.00           O  
ATOM    871  N   LEU A 110     -19.474  -9.135  -8.921  1.00 49.93           N  
ATOM    872  CA  LEU A 110     -18.497  -9.470  -7.870  1.00 49.93           C  
ATOM    873  C   LEU A 110     -17.090  -8.881  -8.089  1.00 49.93           C  
ATOM    874  CB  LEU A 110     -18.446 -11.006  -7.706  1.00 49.93           C  
ATOM    875  O   LEU A 110     -16.386  -8.642  -7.111  1.00 49.93           O  
ATOM    876  CG  LEU A 110     -19.068 -11.476  -6.380  1.00 49.93           C  
ATOM    877  CD1 LEU A 110     -19.358 -12.977  -6.434  1.00 49.93           C  
ATOM    878  CD2 LEU A 110     -18.137 -11.218  -5.193  1.00 49.93           C  
ATOM    879  N   GLN A 111     -16.660  -8.658  -9.336  1.00 62.58           N  
ATOM    880  CA  GLN A 111     -15.296  -8.198  -9.638  1.00 62.58           C  
ATOM    881  C   GLN A 111     -15.150  -6.673  -9.656  1.00 62.58           C  
ATOM    882  CB  GLN A 111     -14.789  -8.796 -10.959  1.00 62.58           C  
ATOM    883  O   GLN A 111     -14.069  -6.179  -9.339  1.00 62.58           O  
ATOM    884  CG  GLN A 111     -14.433 -10.282 -10.824  1.00 62.58           C  
ATOM    885  CD  GLN A 111     -13.615 -10.814 -12.000  1.00 62.58           C  
ATOM    886  NE2 GLN A 111     -12.820 -11.838 -11.783  1.00 62.58           N  
ATOM    887  OE1 GLN A 111     -13.669 -10.355 -13.129  1.00 62.58           O  
ATOM    888  N   GLU A 112     -16.204  -5.911  -9.972  1.00 75.45           N  
ATOM    889  CA  GLU A 112     -16.113  -4.441 -10.012  1.00 75.45           C  
ATOM    890  C   GLU A 112     -15.676  -3.874  -8.652  1.00 75.45           C  
ATOM    891  CB  GLU A 112     -17.444  -3.818 -10.470  1.00 75.45           C  
ATOM    892  O   GLU A 112     -14.759  -3.058  -8.587  1.00 75.45           O  
ATOM    893  CG  GLU A 112     -17.254  -2.319 -10.772  1.00 75.45           C  
ATOM    894  CD  GLU A 112     -18.553  -1.564 -11.091  1.00 75.45           C  
ATOM    895  OE1 GLU A 112     -18.563  -0.333 -10.852  1.00 75.45           O  
ATOM    896  OE2 GLU A 112     -19.510  -2.204 -11.575  1.00 75.45           O  
ATOM    897  N   GLY A 113     -16.246  -4.372  -7.550  1.00 76.99           N  
ATOM    898  CA  GLY A 113     -15.860  -3.958  -6.198  1.00 76.99           C  
ATOM    899  C   GLY A 113     -14.390  -4.240  -5.859  1.00 76.99           C  
ATOM    900  O   GLY A 113     -13.756  -3.435  -5.175  1.00 76.99           O  
ATOM    901  N   GLU A 114     -13.820  -5.340  -6.360  1.00 77.51           N  
ATOM    902  CA  GLU A 114     -12.398  -5.651  -6.178  1.00 77.51           C  
ATOM    903  C   GLU A 114     -11.512  -4.761  -7.058  1.00 77.51           C  
ATOM    904  CB  GLU A 114     -12.110  -7.140  -6.433  1.00 77.51           C  
ATOM    905  O   GLU A 114     -10.532  -4.206  -6.559  1.00 77.51           O  
ATOM    906  CG  GLU A 114     -12.828  -8.054  -5.426  1.00 77.51           C  
ATOM    907  CD  GLU A 114     -12.307  -9.502  -5.448  1.00 77.51           C  
ATOM    908  OE1 GLU A 114     -12.351 -10.139  -4.370  1.00 77.51           O  
ATOM    909  OE2 GLU A 114     -11.837  -9.956  -6.517  1.00 77.51           O  
ATOM    910  N   PHE A 115     -11.871  -4.546  -8.328  1.00 77.90           N  
ATOM    911  CA  PHE A 115     -11.132  -3.651  -9.224  1.00 77.90           C  
ATOM    912  C   PHE A 115     -11.177  -2.188  -8.762  1.00 77.90           C  
ATOM    913  CB  PHE A 115     -11.651  -3.781 -10.663  1.00 77.90           C  
ATOM    914  O   PHE A 115     -10.151  -1.513  -8.808  1.00 77.90           O  
ATOM    915  CG  PHE A 115     -11.372  -5.108 -11.351  1.00 77.90           C  
ATOM    916  CD1 PHE A 115     -10.080  -5.674 -11.331  1.00 77.90           C  
ATOM    917  CD2 PHE A 115     -12.396  -5.753 -12.072  1.00 77.90           C  
ATOM    918  CE1 PHE A 115      -9.824  -6.882 -12.003  1.00 77.90           C  
ATOM    919  CE2 PHE A 115     -12.135  -6.953 -12.758  1.00 77.90           C  
ATOM    920  CZ  PHE A 115     -10.852  -7.523 -12.715  1.00 77.90           C  
ATOM    921  N   LEU A 116     -12.309  -1.704  -8.241  1.00 84.62           N  
ATOM    922  CA  LEU A 116     -12.427  -0.367  -7.648  1.00 84.62           C  
ATOM    923  C   LEU A 116     -11.506  -0.199  -6.431  1.00 84.62           C  
ATOM    924  CB  LEU A 116     -13.893  -0.105  -7.252  1.00 84.62           C  
ATOM    925  O   LEU A 116     -10.881   0.849  -6.279  1.00 84.62           O  
ATOM    926  CG  LEU A 116     -14.845   0.188  -8.428  1.00 84.62           C  
ATOM    927  CD1 LEU A 116     -16.283   0.209  -7.910  1.00 84.62           C  
ATOM    928  CD2 LEU A 116     -14.557   1.545  -9.076  1.00 84.62           C  
ATOM    929  N   LEU A 117     -11.378  -1.228  -5.585  1.00 85.65           N  
ATOM    930  CA  LEU A 117     -10.446  -1.217  -4.453  1.00 85.65           C  
ATOM    931  C   LEU A 117      -8.978  -1.341  -4.888  1.00 85.65           C  
ATOM    932  CB  LEU A 117     -10.824  -2.328  -3.458  1.00 85.65           C  
ATOM    933  O   LEU A 117      -8.122  -0.704  -4.283  1.00 85.65           O  
ATOM    934  CG  LEU A 117     -12.098  -2.055  -2.637  1.00 85.65           C  
ATOM    935  CD1 LEU A 117     -12.393  -3.269  -1.752  1.00 85.65           C  
ATOM    936  CD2 LEU A 117     -11.957  -0.826  -1.732  1.00 85.65           C  
ATOM    937  N   GLN A 118      -8.672  -2.110  -5.936  1.00 79.27           N  
ATOM    938  CA  GLN A 118      -7.314  -2.234  -6.486  1.00 79.27           C  
ATOM    939  C   GLN A 118      -6.856  -0.973  -7.231  1.00 79.27           C  
ATOM    940  CB  GLN A 118      -7.253  -3.430  -7.444  1.00 79.27           C  
ATOM    941  O   GLN A 118      -5.674  -0.632  -7.193  1.00 79.27           O  
ATOM    942  CG  GLN A 118      -7.322  -4.787  -6.728  1.00 79.27           C  
ATOM    943  CD  GLN A 118      -7.469  -5.942  -7.716  1.00 79.27           C  
ATOM    944  NE2 GLN A 118      -8.013  -7.063  -7.301  1.00 79.27           N  
ATOM    945  OE1 GLN A 118      -7.079  -5.870  -8.870  1.00 79.27           O  
ATOM    946  N   ALA A 119      -7.782  -0.278  -7.898  1.00 80.32           N  
ATOM    947  CA  ALA A 119      -7.528   0.990  -8.569  1.00 80.32           C  
ATOM    948  C   ALA A 119      -7.356   2.153  -7.580  1.00 80.32           C  
ATOM    949  CB  ALA A 119      -8.679   1.259  -9.547  1.00 80.32           C  
ATOM    950  O   ALA A 119      -6.787   3.176  -7.952  1.00 80.32           O  
ATOM    951  N   LEU A 120      -7.850   2.029  -6.344  1.00 83.49           N  
ATOM    952  CA  LEU A 120      -7.764   3.052  -5.305  1.00 83.49           C  
ATOM    953  C   LEU A 120      -6.348   3.125  -4.703  1.00 83.49           C  
ATOM    954  CB  LEU A 120      -8.827   2.723  -4.236  1.00 83.49           C  
ATOM    955  O   LEU A 120      -5.884   2.176  -4.068  1.00 83.49           O  
ATOM    956  CG  LEU A 120      -9.028   3.794  -3.153  1.00 83.49           C  
ATOM    957  CD1 LEU A 120      -9.663   5.055  -3.741  1.00 83.49           C  
ATOM    958  CD2 LEU A 120      -9.951   3.255  -2.056  1.00 83.49           C  
ATOM    959  N   ASN A 121      -5.693   4.287  -4.798  1.00 83.72           N  
ATOM    960  CA  ASN A 121      -4.445   4.587  -4.079  1.00 83.72           C  
ATOM    961  C   ASN A 121      -4.682   4.822  -2.564  1.00 83.72           C  
ATOM    962  CB  ASN A 121      -3.706   5.745  -4.777  1.00 83.72           C  
ATOM    963  O   ASN A 121      -4.335   5.867  -2.012  1.00 83.72           O  
ATOM    964  CG  ASN A 121      -2.294   5.953  -4.240  1.00 83.72           C  
ATOM    965  ND2 ASN A 121      -1.698   7.097  -4.491  1.00 83.72           N  
ATOM    966  OD1 ASN A 121      -1.684   5.096  -3.619  1.00 83.72           O  
ATOM    967  N   GLY A 122      -5.356   3.887  -1.892  1.00 89.45           N  
ATOM    968  CA  GLY A 122      -5.682   3.960  -0.473  1.00 89.45           C  
ATOM    969  C   GLY A 122      -6.647   2.869  -0.008  1.00 89.45           C  
ATOM    970  O   GLY A 122      -6.813   1.821  -0.637  1.00 89.45           O  
ATOM    971  N   PHE A 123      -7.328   3.134   1.104  1.00 94.12           N  
ATOM    972  CA  PHE A 123      -8.393   2.273   1.620  1.00 94.12           C  
ATOM    973  C   PHE A 123      -9.637   3.076   2.009  1.00 94.12           C  
ATOM    974  CB  PHE A 123      -7.859   1.394   2.762  1.00 94.12           C  
ATOM    975  O   PHE A 123      -9.568   4.261   2.337  1.00 94.12           O  
ATOM    976  CG  PHE A 123      -7.368   2.143   3.979  1.00 94.12           C  
ATOM    977  CD1 PHE A 123      -6.004   2.459   4.098  1.00 94.12           C  
ATOM    978  CD2 PHE A 123      -8.269   2.506   4.998  1.00 94.12           C  
ATOM    979  CE1 PHE A 123      -5.540   3.134   5.237  1.00 94.12           C  
ATOM    980  CE2 PHE A 123      -7.806   3.200   6.128  1.00 94.12           C  
ATOM    981  CZ  PHE A 123      -6.443   3.515   6.243  1.00 94.12           C  
ATOM    982  N   VAL A 124     -10.794   2.416   1.970  1.00 95.97           N  
ATOM    983  CA  VAL A 124     -12.074   2.978   2.414  1.00 95.97           C  
ATOM    984  C   VAL A 124     -12.214   2.743   3.914  1.00 95.97           C  
ATOM    985  CB  VAL A 124     -13.256   2.359   1.642  1.00 95.97           C  
ATOM    986  O   VAL A 124     -11.999   1.626   4.383  1.00 95.97           O  
ATOM    987  CG1 VAL A 124     -14.597   2.968   2.074  1.00 95.97           C  
ATOM    988  CG2 VAL A 124     -13.109   2.572   0.130  1.00 95.97           C  
ATOM    989  N   LEU A 125     -12.618   3.771   4.661  1.00 96.70           N  
ATOM    990  CA  LEU A 125     -12.899   3.702   6.093  1.00 96.70           C  
ATOM    991  C   LEU A 125     -14.241   4.376   6.407  1.00 96.70           C  
ATOM    992  CB  LEU A 125     -11.735   4.351   6.870  1.00 96.70           C  
ATOM    993  O   LEU A 125     -14.513   5.492   5.963  1.00 96.70           O  
ATOM    994  CG  LEU A 125     -11.733   4.011   8.374  1.00 96.70           C  
ATOM    995  CD1 LEU A 125     -11.279   2.575   8.632  1.00 96.70           C  
ATOM    996  CD2 LEU A 125     -10.795   4.943   9.139  1.00 96.70           C  
ATOM    997  N   VAL A 126     -15.069   3.712   7.213  1.00 96.76           N  
ATOM    998  CA  VAL A 126     -16.312   4.275   7.754  1.00 96.76           C  
ATOM    999  C   VAL A 126     -16.225   4.295   9.275  1.00 96.76           C  
ATOM   1000  CB  VAL A 126     -17.568   3.534   7.262  1.00 96.76           C  
ATOM   1001  O   VAL A 126     -16.061   3.242   9.891  1.00 96.76           O  
ATOM   1002  CG1 VAL A 126     -18.841   4.273   7.700  1.00 96.76           C  
ATOM   1003  CG2 VAL A 126     -17.600   3.415   5.733  1.00 96.76           C  
ATOM   1004  N   VAL A 127     -16.347   5.472   9.892  1.00 96.40           N  
ATOM   1005  CA  VAL A 127     -16.186   5.669  11.345  1.00 96.40           C  
ATOM   1006  C   VAL A 127     -17.420   6.343  11.934  1.00 96.40           C  
ATOM   1007  CB  VAL A 127     -14.923   6.489  11.674  1.00 96.40           C  
ATOM   1008  O   VAL A 127     -17.808   7.421  11.499  1.00 96.40           O  
ATOM   1009  CG1 VAL A 127     -14.688   6.548  13.187  1.00 96.40           C  
ATOM   1010  CG2 VAL A 127     -13.666   5.888  11.034  1.00 96.40           C  
ATOM   1011  N   THR A 128     -18.042   5.720  12.935  1.00 93.21           N  
ATOM   1012  CA  THR A 128     -19.205   6.280  13.651  1.00 93.21           C  
ATOM   1013  C   THR A 128     -18.837   7.513  14.483  1.00 93.21           C  
ATOM   1014  CB  THR A 128     -19.817   5.238  14.601  1.00 93.21           C  
ATOM   1015  O   THR A 128     -17.694   7.626  14.919  1.00 93.21           O  
ATOM   1016  CG2 THR A 128     -20.157   3.904  13.939  1.00 93.21           C  
ATOM   1017  OG1 THR A 128     -18.912   4.935  15.630  1.00 93.21           O  
ATOM   1018  N   ALA A 129     -19.815   8.360  14.825  1.00 89.44           N  
ATOM   1019  CA  ALA A 129     -19.647   9.397  15.852  1.00 89.44           C  
ATOM   1020  C   ALA A 129     -19.126   8.846  17.203  1.00 89.44           C  
ATOM   1021  CB  ALA A 129     -20.990  10.116  16.031  1.00 89.44           C  
ATOM   1022  O   ALA A 129     -18.350   9.520  17.869  1.00 89.44           O  
ATOM   1023  N   ASP A 130     -19.455   7.593  17.555  1.00 88.39           N  
ATOM   1024  CA  ASP A 130     -18.923   6.872  18.730  1.00 88.39           C  
ATOM   1025  C   ASP A 130     -17.419   6.485  18.591  1.00 88.39           C  
ATOM   1026  CB  ASP A 130     -19.742   5.586  19.018  1.00 88.39           C  
ATOM   1027  O   ASP A 130     -16.912   5.669  19.359  1.00 88.39           O  
ATOM   1028  CG  ASP A 130     -21.277   5.661  19.076  1.00 88.39           C  
ATOM   1029  OD1 ASP A 130     -21.884   6.742  19.231  1.00 88.39           O  
ATOM   1030  OD2 ASP A 130     -21.908   4.580  18.958  1.00 88.39           O  
ATOM   1031  N   ALA A 131     -16.711   6.992  17.571  1.00 92.63           N  
ATOM   1032  CA  ALA A 131     -15.327   6.677  17.183  1.00 92.63           C  
ATOM   1033  C   ALA A 131     -15.022   5.197  16.842  1.00 92.63           C  
ATOM   1034  CB  ALA A 131     -14.360   7.297  18.197  1.00 92.63           C  
ATOM   1035  O   ALA A 131     -13.864   4.826  16.641  1.00 92.63           O  
ATOM   1036  N   LEU A 132     -16.041   4.344  16.717  1.00 94.71           N  
ATOM   1037  CA  LEU A 132     -15.893   2.955  16.267  1.00 94.71           C  
ATOM   1038  C   LEU A 132     -15.770   2.859  14.740  1.00 94.71           C  
ATOM   1039  CB  LEU A 132     -17.079   2.111  16.764  1.00 94.71           C  
ATOM   1040  O   LEU A 132     -16.532   3.506  14.013  1.00 94.71           O  
ATOM   1041  CG  LEU A 132     -17.224   2.044  18.295  1.00 94.71           C  
ATOM   1042  CD1 LEU A 132     -18.515   1.302  18.644  1.00 94.71           C  
ATOM   1043  CD2 LEU A 132     -16.049   1.317  18.951  1.00 94.71           C  
ATOM   1044  N   VAL A 133     -14.879   1.994  14.247  1.00 96.54           N  
ATOM   1045  CA  VAL A 133     -14.809   1.649  12.818  1.00 96.54           C  
ATOM   1046  C   VAL A 133     -15.989   0.747  12.452  1.00 96.54           C  
ATOM   1047  CB  VAL A 133     -13.469   0.997  12.428  1.00 96.54           C  
ATOM   1048  O   VAL A 133     -16.080  -0.400  12.885  1.00 96.54           O  
ATOM   1049  CG1 VAL A 133     -13.451   0.722  10.916  1.00 96.54           C  
ATOM   1050  CG2 VAL A 133     -12.282   1.907  12.770  1.00 96.54           C  
ATOM   1051  N   PHE A 134     -16.901   1.267  11.637  1.00 95.06           N  
ATOM   1052  CA  PHE A 134     -18.069   0.556  11.119  1.00 95.06           C  
ATOM   1053  C   PHE A 134     -17.703  -0.380   9.958  1.00 95.06           C  
ATOM   1054  CB  PHE A 134     -19.091   1.614  10.683  1.00 95.06           C  
ATOM   1055  O   PHE A 134     -18.226  -1.489   9.867  1.00 95.06           O  
ATOM   1056  CG  PHE A 134     -20.423   1.064  10.219  1.00 95.06           C  
ATOM   1057  CD1 PHE A 134     -20.690   0.904   8.845  1.00 95.06           C  
ATOM   1058  CD2 PHE A 134     -21.411   0.742  11.166  1.00 95.06           C  
ATOM   1059  CE1 PHE A 134     -21.949   0.443   8.421  1.00 95.06           C  
ATOM   1060  CE2 PHE A 134     -22.667   0.281  10.740  1.00 95.06           C  
ATOM   1061  CZ  PHE A 134     -22.941   0.142   9.369  1.00 95.06           C  
ATOM   1062  N   TYR A 135     -16.791   0.063   9.088  1.00 95.21           N  
ATOM   1063  CA  TYR A 135     -16.275  -0.696   7.949  1.00 95.21           C  
ATOM   1064  C   TYR A 135     -14.864  -0.219   7.578  1.00 95.21           C  
ATOM   1065  CB  TYR A 135     -17.232  -0.539   6.754  1.00 95.21           C  
ATOM   1066  O   TYR A 135     -14.552   0.963   7.717  1.00 95.21           O  
ATOM   1067  CG  TYR A 135     -16.768  -1.230   5.486  1.00 95.21           C  
ATOM   1068  CD1 TYR A 135     -16.136  -0.489   4.466  1.00 95.21           C  
ATOM   1069  CD2 TYR A 135     -16.934  -2.621   5.344  1.00 95.21           C  
ATOM   1070  CE1 TYR A 135     -15.678  -1.134   3.301  1.00 95.21           C  
ATOM   1071  CE2 TYR A 135     -16.470  -3.270   4.183  1.00 95.21           C  
ATOM   1072  OH  TYR A 135     -15.408  -3.166   2.042  1.00 95.21           O  
ATOM   1073  CZ  TYR A 135     -15.844  -2.529   3.159  1.00 95.21           C  
ATOM   1074  N   ALA A 136     -14.041  -1.132   7.068  1.00 96.15           N  
ATOM   1075  CA  ALA A 136     -12.772  -0.851   6.401  1.00 96.15           C  
ATOM   1076  C   ALA A 136     -12.661  -1.761   5.166  1.00 96.15           C  
ATOM   1077  CB  ALA A 136     -11.617  -1.090   7.383  1.00 96.15           C  
ATOM   1078  O   ALA A 136     -13.146  -2.893   5.226  1.00 96.15           O  
ATOM   1079  N   SER A 137     -12.034  -1.320   4.071  1.00 94.52           N  
ATOM   1080  CA  SER A 137     -11.706  -2.217   2.948  1.00 94.52           C  
ATOM   1081  C   SER A 137     -10.525  -3.136   3.280  1.00 94.52           C  
ATOM   1082  CB  SER A 137     -11.458  -1.446   1.644  1.00 94.52           C  
ATOM   1083  O   SER A 137      -9.691  -2.812   4.124  1.00 94.52           O  
ATOM   1084  OG  SER A 137     -10.417  -0.498   1.753  1.00 94.52           O  
ATOM   1085  N   SER A 138     -10.430  -4.276   2.592  1.00 92.45           N  
ATOM   1086  CA  SER A 138      -9.315  -5.231   2.710  1.00 92.45           C  
ATOM   1087  C   SER A 138      -7.946  -4.590   2.446  1.00 92.45           C  
ATOM   1088  CB  SER A 138      -9.538  -6.388   1.729  1.00 92.45           C  
ATOM   1089  O   SER A 138      -6.979  -4.908   3.137  1.00 92.45           O  
ATOM   1090  OG  SER A 138      -9.917  -5.876   0.460  1.00 92.45           O  
ATOM   1091  N   THR A 139      -7.888  -3.618   1.529  1.00 91.82           N  
ATOM   1092  CA  THR A 139      -6.672  -2.870   1.167  1.00 91.82           C  
ATOM   1093  C   THR A 139      -6.009  -2.131   2.331  1.00 91.82           C  
ATOM   1094  CB  THR A 139      -6.937  -1.869   0.030  1.00 91.82           C  
ATOM   1095  O   THR A 139      -4.843  -1.772   2.220  1.00 91.82           O  
ATOM   1096  CG2 THR A 139      -7.346  -2.570  -1.262  1.00 91.82           C  
ATOM   1097  OG1 THR A 139      -7.973  -0.955   0.350  1.00 91.82           O  
ATOM   1098  N   ILE A 140      -6.662  -1.953   3.490  1.00 93.55           N  
ATOM   1099  CA  ILE A 140      -6.006  -1.411   4.697  1.00 93.55           C  
ATOM   1100  C   ILE A 140      -4.744  -2.205   5.095  1.00 93.55           C  
ATOM   1101  CB  ILE A 140      -7.027  -1.314   5.852  1.00 93.55           C  
ATOM   1102  O   ILE A 140      -3.797  -1.635   5.645  1.00 93.55           O  
ATOM   1103  CG1 ILE A 140      -6.486  -0.397   6.970  1.00 93.55           C  
ATOM   1104  CG2 ILE A 140      -7.421  -2.697   6.411  1.00 93.55           C  
ATOM   1105  CD1 ILE A 140      -7.542  -0.013   8.013  1.00 93.55           C  
ATOM   1106  N   GLN A 141      -4.689  -3.495   4.747  1.00 91.76           N  
ATOM   1107  CA  GLN A 141      -3.513  -4.341   4.939  1.00 91.76           C  
ATOM   1108  C   GLN A 141      -2.330  -3.918   4.049  1.00 91.76           C  
ATOM   1109  CB  GLN A 141      -3.925  -5.802   4.698  1.00 91.76           C  
ATOM   1110  O   GLN A 141      -1.194  -3.946   4.516  1.00 91.76           O  
ATOM   1111  CG  GLN A 141      -2.849  -6.781   5.184  1.00 91.76           C  
ATOM   1112  CD  GLN A 141      -3.275  -8.236   5.016  1.00 91.76           C  
ATOM   1113  NE2 GLN A 141      -2.489  -9.047   4.343  1.00 91.76           N  
ATOM   1114  OE1 GLN A 141      -4.304  -8.683   5.500  1.00 91.76           O  
ATOM   1115  N   ASP A 142      -2.581  -3.457   2.822  1.00 88.24           N  
ATOM   1116  CA  ASP A 142      -1.546  -3.063   1.852  1.00 88.24           C  
ATOM   1117  C   ASP A 142      -0.914  -1.695   2.164  1.00 88.24           C  
ATOM   1118  CB  ASP A 142      -2.146  -3.027   0.436  1.00 88.24           C  
ATOM   1119  O   ASP A 142       0.217  -1.430   1.760  1.00 88.24           O  
ATOM   1120  CG  ASP A 142      -2.774  -4.350  -0.008  1.00 88.24           C  
ATOM   1121  OD1 ASP A 142      -2.143  -5.406   0.216  1.00 88.24           O  
ATOM   1122  OD2 ASP A 142      -3.880  -4.287  -0.592  1.00 88.24           O  
ATOM   1123  N   TYR A 143      -1.631  -0.826   2.892  1.00 88.78           N  
ATOM   1124  CA  TYR A 143      -1.161   0.519   3.263  1.00 88.78           C  
ATOM   1125  C   TYR A 143      -0.668   0.626   4.712  1.00 88.78           C  
ATOM   1126  CB  TYR A 143      -2.259   1.560   2.986  1.00 88.78           C  
ATOM   1127  O   TYR A 143       0.226   1.427   4.976  1.00 88.78           O  
ATOM   1128  CG  TYR A 143      -2.552   1.755   1.509  1.00 88.78           C  
ATOM   1129  CD1 TYR A 143      -1.823   2.691   0.750  1.00 88.78           C  
ATOM   1130  CD2 TYR A 143      -3.525   0.960   0.881  1.00 88.78           C  
ATOM   1131  CE1 TYR A 143      -2.043   2.787  -0.639  1.00 88.78           C  
ATOM   1132  CE2 TYR A 143      -3.718   1.020  -0.509  1.00 88.78           C  
ATOM   1133  OH  TYR A 143      -3.112   1.948  -2.625  1.00 88.78           O  
ATOM   1134  CZ  TYR A 143      -2.954   1.917  -1.278  1.00 88.78           C  
ATOM   1135  N   LEU A 144      -1.231  -0.149   5.651  1.00 90.95           N  
ATOM   1136  CA  LEU A 144      -0.897  -0.069   7.084  1.00 90.95           C  
ATOM   1137  C   LEU A 144      -0.467  -1.401   7.720  1.00 90.95           C  
ATOM   1138  CB  LEU A 144      -2.088   0.504   7.874  1.00 90.95           C  
ATOM   1139  O   LEU A 144      -0.001  -1.396   8.859  1.00 90.95           O  
ATOM   1140  CG  LEU A 144      -2.604   1.888   7.457  1.00 90.95           C  
ATOM   1141  CD1 LEU A 144      -3.777   2.245   8.371  1.00 90.95           C  
ATOM   1142  CD2 LEU A 144      -1.553   2.992   7.596  1.00 90.95           C  
ATOM   1143  N   GLY A 145      -0.630  -2.539   7.039  1.00 90.37           N  
ATOM   1144  CA  GLY A 145      -0.282  -3.868   7.563  1.00 90.37           C  
ATOM   1145  C   GLY A 145      -1.279  -4.475   8.562  1.00 90.37           C  
ATOM   1146  O   GLY A 145      -1.014  -5.548   9.098  1.00 90.37           O  
ATOM   1147  N   PHE A 146      -2.422  -3.831   8.820  1.00 93.55           N  
ATOM   1148  CA  PHE A 146      -3.480  -4.376   9.684  1.00 93.55           C  
ATOM   1149  C   PHE A 146      -4.449  -5.273   8.910  1.00 93.55           C  
ATOM   1150  CB  PHE A 146      -4.260  -3.246  10.364  1.00 93.55           C  
ATOM   1151  O   PHE A 146      -4.862  -4.927   7.805  1.00 93.55           O  
ATOM   1152  CG  PHE A 146      -3.481  -2.527  11.441  1.00 93.55           C  
ATOM   1153  CD1 PHE A 146      -3.328  -3.121  12.707  1.00 93.55           C  
ATOM   1154  CD2 PHE A 146      -2.906  -1.273  11.181  1.00 93.55           C  
ATOM   1155  CE1 PHE A 146      -2.600  -2.462  13.712  1.00 93.55           C  
ATOM   1156  CE2 PHE A 146      -2.172  -0.618  12.182  1.00 93.55           C  
ATOM   1157  CZ  PHE A 146      -2.019  -1.211  13.446  1.00 93.55           C  
ATOM   1158  N   GLN A 147      -4.892  -6.380   9.513  1.00 93.94           N  
ATOM   1159  CA  GLN A 147      -5.969  -7.188   8.938  1.00 93.94           C  
ATOM   1160  C   GLN A 147      -7.324  -6.496   9.132  1.00 93.94           C  
ATOM   1161  CB  GLN A 147      -5.982  -8.616   9.511  1.00 93.94           C  
ATOM   1162  O   GLN A 147      -7.630  -5.955  10.197  1.00 93.94           O  
ATOM   1163  CG  GLN A 147      -4.684  -9.367   9.182  1.00 93.94           C  
ATOM   1164  CD  GLN A 147      -4.668 -10.832   9.613  1.00 93.94           C  
ATOM   1165  NE2 GLN A 147      -3.501 -11.434   9.669  1.00 93.94           N  
ATOM   1166  OE1 GLN A 147      -5.659 -11.495   9.873  1.00 93.94           O  
ATOM   1167  N   GLN A 148      -8.175  -6.567   8.108  1.00 95.54           N  
ATOM   1168  CA  GLN A 148      -9.531  -6.003   8.110  1.00 95.54           C  
ATOM   1169  C   GLN A 148     -10.384  -6.515   9.293  1.00 95.54           C  
ATOM   1170  CB  GLN A 148     -10.158  -6.396   6.764  1.00 95.54           C  
ATOM   1171  O   GLN A 148     -11.149  -5.757   9.891  1.00 95.54           O  
ATOM   1172  CG  GLN A 148     -11.467  -5.665   6.431  1.00 95.54           C  
ATOM   1173  CD  GLN A 148     -12.182  -6.278   5.226  1.00 95.54           C  
ATOM   1174  NE2 GLN A 148     -13.138  -5.604   4.634  1.00 95.54           N  
ATOM   1175  OE1 GLN A 148     -11.915  -7.388   4.802  1.00 95.54           O  
ATOM   1176  N   SER A 149     -10.209  -7.789   9.667  1.00 94.52           N  
ATOM   1177  CA  SER A 149     -10.841  -8.444  10.822  1.00 94.52           C  
ATOM   1178  C   SER A 149     -10.537  -7.770  12.156  1.00 94.52           C  
ATOM   1179  CB  SER A 149     -10.325  -9.886  10.923  1.00 94.52           C  
ATOM   1180  O   SER A 149     -11.381  -7.759  13.056  1.00 94.52           O  
ATOM   1181  OG  SER A 149      -8.909  -9.931  10.846  1.00 94.52           O  
ATOM   1182  N   ASP A 150      -9.333  -7.220  12.290  1.00 94.51           N  
ATOM   1183  CA  ASP A 150      -8.790  -6.742  13.558  1.00 94.51           C  
ATOM   1184  C   ASP A 150      -9.234  -5.304  13.826  1.00 94.51           C  
ATOM   1185  CB  ASP A 150      -7.258  -6.873  13.552  1.00 94.51           C  
ATOM   1186  O   ASP A 150      -9.415  -4.924  14.978  1.00 94.51           O  
ATOM   1187  CG  ASP A 150      -6.749  -8.306  13.334  1.00 94.51           C  
ATOM   1188  OD1 ASP A 150      -7.583  -9.245  13.276  1.00 94.51           O  
ATOM   1189  OD2 ASP A 150      -5.513  -8.440  13.201  1.00 94.51           O  
ATOM   1190  N   VAL A 151      -9.470  -4.535  12.758  1.00 95.68           N  
ATOM   1191  CA  VAL A 151      -9.867  -3.121  12.795  1.00 95.68           C  
ATOM   1192  C   VAL A 151     -11.385  -2.936  12.928  1.00 95.68           C  
ATOM   1193  CB  VAL A 151      -9.312  -2.413  11.539  1.00 95.68           C  
ATOM   1194  O   VAL A 151     -11.838  -2.005  13.596  1.00 95.68           O  
ATOM   1195  CG1 VAL A 151      -9.762  -0.954  11.443  1.00 95.68           C  
ATOM   1196  CG2 VAL A 151      -7.777  -2.437  11.535  1.00 95.68           C  
ATOM   1197  N   ILE A 152     -12.202  -3.802  12.317  1.00 96.18           N  
ATOM   1198  CA  ILE A 152     -13.667  -3.647  12.326  1.00 96.18           C  
ATOM   1199  C   ILE A 152     -14.236  -3.737  13.757  1.00 96.18           C  
ATOM   1200  CB  ILE A 152     -14.328  -4.628  11.327  1.00 96.18           C  
ATOM   1201  O   ILE A 152     -13.985  -4.692  14.495  1.00 96.18           O  
ATOM   1202  CG1 ILE A 152     -14.072  -4.138   9.881  1.00 96.18           C  
ATOM   1203  CG2 ILE A 152     -15.844  -4.762  11.567  1.00 96.18           C  
ATOM   1204  CD1 ILE A 152     -14.492  -5.133   8.791  1.00 96.18           C  
ATOM   1205  N   HIS A 153     -15.064  -2.747  14.112  1.00 94.45           N  
ATOM   1206  CA  HIS A 153     -15.653  -2.483  15.434  1.00 94.45           C  
ATOM   1207  C   HIS A 153     -14.672  -2.109  16.561  1.00 94.45           C  
ATOM   1208  CB  HIS A 153     -16.614  -3.606  15.854  1.00 94.45           C  
ATOM   1209  O   HIS A 153     -15.112  -1.992  17.706  1.00 94.45           O  
ATOM   1210  CG  HIS A 153     -18.020  -3.183  16.192  1.00 94.45           C  
ATOM   1211  CD2 HIS A 153     -18.465  -2.511  17.301  1.00 94.45           C  
ATOM   1212  ND1 HIS A 153     -19.127  -3.581  15.495  1.00 94.45           N  
ATOM   1213  CE1 HIS A 153     -20.215  -3.199  16.170  1.00 94.45           C  
ATOM   1214  NE2 HIS A 153     -19.875  -2.505  17.265  1.00 94.45           N  
ATOM   1215  N   GLN A 154     -13.386  -1.889  16.273  1.00 95.37           N  
ATOM   1216  CA  GLN A 154     -12.460  -1.280  17.235  1.00 95.37           C  
ATOM   1217  C   GLN A 154     -12.596   0.249  17.254  1.00 95.37           C  
ATOM   1218  CB  GLN A 154     -11.011  -1.697  16.936  1.00 95.37           C  
ATOM   1219  O   GLN A 154     -13.202   0.856  16.365  1.00 95.37           O  
ATOM   1220  CG  GLN A 154     -10.744  -3.192  17.148  1.00 95.37           C  
ATOM   1221  CD  GLN A 154     -10.962  -3.647  18.585  1.00 95.37           C  
ATOM   1222  NE2 GLN A 154     -10.095  -3.277  19.501  1.00 95.37           N  
ATOM   1223  OE1 GLN A 154     -11.915  -4.351  18.910  1.00 95.37           O  
ATOM   1224  N   SER A 155     -12.010   0.879  18.274  1.00 96.08           N  
ATOM   1225  CA  SER A 155     -11.869   2.335  18.339  1.00 96.08           C  
ATOM   1226  C   SER A 155     -10.832   2.810  17.322  1.00 96.08           C  
ATOM   1227  CB  SER A 155     -11.442   2.735  19.751  1.00 96.08           C  
ATOM   1228  O   SER A 155      -9.684   2.369  17.355  1.00 96.08           O  
ATOM   1229  OG  SER A 155     -11.282   4.138  19.847  1.00 96.08           O  
ATOM   1230  N   VAL A 156     -11.191   3.759  16.453  1.00 96.25           N  
ATOM   1231  CA  VAL A 156     -10.254   4.330  15.467  1.00 96.25           C  
ATOM   1232  C   VAL A 156      -9.041   4.994  16.142  1.00 96.25           C  
ATOM   1233  CB  VAL A 156     -11.000   5.290  14.517  1.00 96.25           C  
ATOM   1234  O   VAL A 156      -7.947   5.035  15.580  1.00 96.25           O  
ATOM   1235  CG1 VAL A 156     -11.376   6.621  15.182  1.00 96.25           C  
ATOM   1236  CG2 VAL A 156     -10.193   5.543  13.240  1.00 96.25           C  
ATOM   1237  N   TYR A 157      -9.188   5.436  17.397  1.00 96.04           N  
ATOM   1238  CA  TYR A 157      -8.094   5.996  18.190  1.00 96.04           C  
ATOM   1239  C   TYR A 157      -6.987   4.979  18.523  1.00 96.04           C  
ATOM   1240  CB  TYR A 157      -8.655   6.639  19.467  1.00 96.04           C  
ATOM   1241  O   TYR A 157      -5.883   5.399  18.864  1.00 96.04           O  
ATOM   1242  CG  TYR A 157      -9.716   7.711  19.264  1.00 96.04           C  
ATOM   1243  CD1 TYR A 157      -9.513   8.767  18.349  1.00 96.04           C  
ATOM   1244  CD2 TYR A 157     -10.907   7.666  20.016  1.00 96.04           C  
ATOM   1245  CE1 TYR A 157     -10.505   9.752  18.170  1.00 96.04           C  
ATOM   1246  CE2 TYR A 157     -11.893   8.657  19.851  1.00 96.04           C  
ATOM   1247  OH  TYR A 157     -12.673  10.619  18.708  1.00 96.04           O  
ATOM   1248  CZ  TYR A 157     -11.702   9.693  18.912  1.00 96.04           C  
ATOM   1249  N   GLU A 158      -7.223   3.666  18.399  1.00 94.68           N  
ATOM   1250  CA  GLU A 158      -6.166   2.640  18.493  1.00 94.68           C  
ATOM   1251  C   GLU A 158      -5.188   2.710  17.304  1.00 94.68           C  
ATOM   1252  CB  GLU A 158      -6.790   1.232  18.610  1.00 94.68           C  
ATOM   1253  O   GLU A 158      -4.015   2.363  17.454  1.00 94.68           O  
ATOM   1254  CG  GLU A 158      -7.498   1.027  19.962  1.00 94.68           C  
ATOM   1255  CD  GLU A 158      -8.352  -0.254  20.052  1.00 94.68           C  
ATOM   1256  OE1 GLU A 158      -9.330  -0.230  20.833  1.00 94.68           O  
ATOM   1257  OE2 GLU A 158      -8.060  -1.261  19.367  1.00 94.68           O  
ATOM   1258  N   LEU A 159      -5.644   3.223  16.152  1.00 94.65           N  
ATOM   1259  CA  LEU A 159      -4.827   3.450  14.957  1.00 94.65           C  
ATOM   1260  C   LEU A 159      -4.231   4.867  14.907  1.00 94.65           C  
ATOM   1261  CB  LEU A 159      -5.670   3.172  13.696  1.00 94.65           C  
ATOM   1262  O   LEU A 159      -3.121   5.037  14.411  1.00 94.65           O  
ATOM   1263  CG  LEU A 159      -6.303   1.769  13.610  1.00 94.65           C  
ATOM   1264  CD1 LEU A 159      -7.081   1.651  12.299  1.00 94.65           C  
ATOM   1265  CD2 LEU A 159      -5.259   0.653  13.648  1.00 94.65           C  
ATOM   1266  N   ILE A 160      -4.939   5.885  15.404  1.00 96.18           N  
ATOM   1267  CA  ILE A 160      -4.537   7.299  15.279  1.00 96.18           C  
ATOM   1268  C   ILE A 160      -3.442   7.697  16.288  1.00 96.18           C  
ATOM   1269  CB  ILE A 160      -5.775   8.215  15.394  1.00 96.18           C  
ATOM   1270  O   ILE A 160      -3.560   7.433  17.492  1.00 96.18           O  
ATOM   1271  CG1 ILE A 160      -6.778   7.966  14.247  1.00 96.18           C  
ATOM   1272  CG2 ILE A 160      -5.376   9.701  15.411  1.00 96.18           C  
ATOM   1273  CD1 ILE A 160      -8.174   8.471  14.613  1.00 96.18           C  
ATOM   1274  N   HIS A 161      -2.418   8.411  15.800  1.00 94.71           N  
ATOM   1275  CA  HIS A 161      -1.369   9.045  16.609  1.00 94.71           C  
ATOM   1276  C   HIS A 161      -1.962   9.943  17.704  1.00 94.71           C  
ATOM   1277  CB  HIS A 161      -0.445   9.872  15.702  1.00 94.71           C  
ATOM   1278  O   HIS A 161      -2.893  10.701  17.450  1.00 94.71           O  
ATOM   1279  CG  HIS A 161       0.791  10.350  16.421  1.00 94.71           C  
ATOM   1280  CD2 HIS A 161       1.901   9.592  16.670  1.00 94.71           C  
ATOM   1281  ND1 HIS A 161       1.019  11.591  16.980  1.00 94.71           N  
ATOM   1282  CE1 HIS A 161       2.233  11.563  17.565  1.00 94.71           C  
ATOM   1283  NE2 HIS A 161       2.800  10.360  17.405  1.00 94.71           N  
ATOM   1284  N   THR A 162      -1.423   9.897  18.926  1.00 94.67           N  
ATOM   1285  CA  THR A 162      -2.048  10.512  20.116  1.00 94.67           C  
ATOM   1286  C   THR A 162      -2.364  11.999  19.970  1.00 94.67           C  
ATOM   1287  CB  THR A 162      -1.175  10.311  21.365  1.00 94.67           C  
ATOM   1288  O   THR A 162      -3.409  12.434  20.443  1.00 94.67           O  
ATOM   1289  CG2 THR A 162      -1.338   8.895  21.917  1.00 94.67           C  
ATOM   1290  OG1 THR A 162       0.194  10.460  21.063  1.00 94.67           O  
ATOM   1291  N   GLU A 163      -1.500  12.747  19.286  1.00 93.87           N  
ATOM   1292  CA  GLU A 163      -1.667  14.181  18.998  1.00 93.87           C  
ATOM   1293  C   GLU A 163      -2.837  14.474  18.039  1.00 93.87           C  
ATOM   1294  CB  GLU A 163      -0.362  14.696  18.372  1.00 93.87           C  
ATOM   1295  O   GLU A 163      -3.539  15.466  18.210  1.00 93.87           O  
ATOM   1296  CG  GLU A 163       0.844  14.643  19.329  1.00 93.87           C  
ATOM   1297  CD  GLU A 163       2.199  14.817  18.622  1.00 93.87           C  
ATOM   1298  OE1 GLU A 163       3.216  14.814  19.337  1.00 93.87           O  
ATOM   1299  OE2 GLU A 163       2.238  14.804  17.366  1.00 93.87           O  
ATOM   1300  N   ASP A 164      -3.093  13.594  17.065  1.00 95.15           N  
ATOM   1301  CA  ASP A 164      -4.080  13.825  15.998  1.00 95.15           C  
ATOM   1302  C   ASP A 164      -5.509  13.438  16.424  1.00 95.15           C  
ATOM   1303  CB  ASP A 164      -3.665  13.068  14.720  1.00 95.15           C  
ATOM   1304  O   ASP A 164      -6.479  13.749  15.732  1.00 95.15           O  
ATOM   1305  CG  ASP A 164      -2.349  13.539  14.092  1.00 95.15           C  
ATOM   1306  OD1 ASP A 164      -1.806  14.588  14.490  1.00 95.15           O  
ATOM   1307  OD2 ASP A 164      -1.818  12.822  13.215  1.00 95.15           O  
ATOM   1308  N   ARG A 165      -5.667  12.765  17.574  1.00 94.65           N  
ATOM   1309  CA  ARG A 165      -6.963  12.253  18.058  1.00 94.65           C  
ATOM   1310  C   ARG A 165      -7.988  13.357  18.302  1.00 94.65           C  
ATOM   1311  CB  ARG A 165      -6.775  11.446  19.348  1.00 94.65           C  
ATOM   1312  O   ARG A 165      -9.150  13.178  17.951  1.00 94.65           O  
ATOM   1313  CG  ARG A 165      -5.970  10.164  19.123  1.00 94.65           C  
ATOM   1314  CD  ARG A 165      -5.843   9.405  20.440  1.00 94.65           C  
ATOM   1315  NE  ARG A 165      -5.135   8.126  20.260  1.00 94.65           N  
ATOM   1316  NH1 ARG A 165      -4.963   7.586  22.483  1.00 94.65           N  
ATOM   1317  NH2 ARG A 165      -4.263   6.147  20.928  1.00 94.65           N  
ATOM   1318  CZ  ARG A 165      -4.788   7.295  21.222  1.00 94.65           C  
ATOM   1319  N   ALA A 166      -7.563  14.483  18.878  1.00 92.83           N  
ATOM   1320  CA  ALA A 166      -8.448  15.616  19.148  1.00 92.83           C  
ATOM   1321  C   ALA A 166      -8.961  16.251  17.845  1.00 92.83           C  
ATOM   1322  CB  ALA A 166      -7.694  16.628  20.018  1.00 92.83           C  
ATOM   1323  O   ALA A 166     -10.141  16.576  17.738  1.00 92.83           O  
ATOM   1324  N   GLU A 167      -8.104  16.358  16.826  1.00 92.00           N  
ATOM   1325  CA  GLU A 167      -8.512  16.840  15.505  1.00 92.00           C  
ATOM   1326  C   GLU A 167      -9.465  15.853  14.822  1.00 92.00           C  
ATOM   1327  CB  GLU A 167      -7.262  17.137  14.657  1.00 92.00           C  
ATOM   1328  O   GLU A 167     -10.529  16.251  14.358  1.00 92.00           O  
ATOM   1329  CG  GLU A 167      -7.578  17.662  13.246  1.00 92.00           C  
ATOM   1330  CD  GLU A 167      -8.504  18.888  13.239  1.00 92.00           C  
ATOM   1331  OE1 GLU A 167      -9.225  19.070  12.237  1.00 92.00           O  
ATOM   1332  OE2 GLU A 167      -8.521  19.644  14.241  1.00 92.00           O  
ATOM   1333  N   PHE A 168      -9.164  14.552  14.849  1.00 94.11           N  
ATOM   1334  CA  PHE A 168     -10.069  13.532  14.312  1.00 94.11           C  
ATOM   1335  C   PHE A 168     -11.449  13.568  14.999  1.00 94.11           C  
ATOM   1336  CB  PHE A 168      -9.408  12.153  14.433  1.00 94.11           C  
ATOM   1337  O   PHE A 168     -12.479  13.455  14.334  1.00 94.11           O  
ATOM   1338  CG  PHE A 168      -9.993  11.119  13.490  1.00 94.11           C  
ATOM   1339  CD1 PHE A 168     -11.244  10.529  13.752  1.00 94.11           C  
ATOM   1340  CD2 PHE A 168      -9.282  10.750  12.332  1.00 94.11           C  
ATOM   1341  CE1 PHE A 168     -11.792   9.605  12.845  1.00 94.11           C  
ATOM   1342  CE2 PHE A 168      -9.824   9.817  11.431  1.00 94.11           C  
ATOM   1343  CZ  PHE A 168     -11.083   9.249  11.684  1.00 94.11           C  
ATOM   1344  N   GLN A 169     -11.492  13.793  16.317  1.00 92.92           N  
ATOM   1345  CA  GLN A 169     -12.740  13.960  17.066  1.00 92.92           C  
ATOM   1346  C   GLN A 169     -13.537  15.194  16.607  1.00 92.92           C  
ATOM   1347  CB  GLN A 169     -12.426  14.008  18.570  1.00 92.92           C  
ATOM   1348  O   GLN A 169     -14.756  15.099  16.461  1.00 92.92           O  
ATOM   1349  CG  GLN A 169     -13.706  13.999  19.422  1.00 92.92           C  
ATOM   1350  CD  GLN A 169     -13.431  13.927  20.922  1.00 92.92           C  
ATOM   1351  NE2 GLN A 169     -14.317  14.444  21.744  1.00 92.92           N  
ATOM   1352  OE1 GLN A 169     -12.440  13.394  21.393  1.00 92.92           O  
ATOM   1353  N   ARG A 170     -12.874  16.326  16.314  1.00 91.31           N  
ATOM   1354  CA  ARG A 170     -13.526  17.500  15.702  1.00 91.31           C  
ATOM   1355  C   ARG A 170     -14.131  17.163  14.342  1.00 91.31           C  
ATOM   1356  CB  ARG A 170     -12.551  18.686  15.567  1.00 91.31           C  
ATOM   1357  O   ARG A 170     -15.287  17.493  14.095  1.00 91.31           O  
ATOM   1358  CG  ARG A 170     -12.192  19.299  16.926  1.00 91.31           C  
ATOM   1359  CD  ARG A 170     -11.610  20.710  16.800  1.00 91.31           C  
ATOM   1360  NE  ARG A 170     -10.213  20.722  16.316  1.00 91.31           N  
ATOM   1361  NH1 ARG A 170      -9.328  22.182  17.865  1.00 91.31           N  
ATOM   1362  NH2 ARG A 170      -8.057  21.382  16.220  1.00 91.31           N  
ATOM   1363  CZ  ARG A 170      -9.213  21.427  16.806  1.00 91.31           C  
ATOM   1364  N   GLN A 171     -13.395  16.447  13.492  1.00 91.39           N  
ATOM   1365  CA  GLN A 171     -13.841  16.064  12.146  1.00 91.39           C  
ATOM   1366  C   GLN A 171     -15.071  15.126  12.159  1.00 91.39           C  
ATOM   1367  CB  GLN A 171     -12.656  15.452  11.376  1.00 91.39           C  
ATOM   1368  O   GLN A 171     -15.882  15.178  11.232  1.00 91.39           O  
ATOM   1369  CG  GLN A 171     -11.482  16.435  11.164  1.00 91.39           C  
ATOM   1370  CD  GLN A 171     -11.741  17.544  10.147  1.00 91.39           C  
ATOM   1371  NE2 GLN A 171     -11.063  18.661  10.243  1.00 91.39           N  
ATOM   1372  OE1 GLN A 171     -12.542  17.431   9.234  1.00 91.39           O  
ATOM   1373  N   LEU A 172     -15.275  14.326  13.216  1.00 90.38           N  
ATOM   1374  CA  LEU A 172     -16.497  13.524  13.411  1.00 90.38           C  
ATOM   1375  C   LEU A 172     -17.734  14.356  13.812  1.00 90.38           C  
ATOM   1376  CB  LEU A 172     -16.237  12.414  14.453  1.00 90.38           C  
ATOM   1377  O   LEU A 172     -18.862  13.891  13.636  1.00 90.38           O  
ATOM   1378  CG  LEU A 172     -15.263  11.299  14.023  1.00 90.38           C  
ATOM   1379  CD1 LEU A 172     -15.060  10.324  15.186  1.00 90.38           C  
ATOM   1380  CD2 LEU A 172     -15.777  10.500  12.822  1.00 90.38           C  
ATOM   1381  N   HIS A 173     -17.557  15.575  14.333  1.00 85.51           N  
ATOM   1382  CA  HIS A 173     -18.655  16.478  14.684  1.00 85.51           C  
ATOM   1383  C   HIS A 173     -19.118  17.282  13.457  1.00 85.51           C  
ATOM   1384  CB  HIS A 173     -18.225  17.384  15.850  1.00 85.51           C  
ATOM   1385  O   HIS A 173     -18.300  17.762  12.670  1.00 85.51           O  
ATOM   1386  CG  HIS A 173     -19.387  18.087  16.504  1.00 85.51           C  
ATOM   1387  CD2 HIS A 173     -20.272  17.534  17.388  1.00 85.51           C  
ATOM   1388  ND1 HIS A 173     -19.745  19.407  16.350  1.00 85.51           N  
ATOM   1389  CE1 HIS A 173     -20.823  19.636  17.122  1.00 85.51           C  
ATOM   1390  NE2 HIS A 173     -21.199  18.514  17.750  1.00 85.51           N  
ATOM   1391  N   TRP A 174     -20.431  17.478  13.280  1.00 79.08           N  
ATOM   1392  CA  TRP A 174     -20.975  18.184  12.105  1.00 79.08           C  
ATOM   1393  C   TRP A 174     -20.511  19.649  12.034  1.00 79.08           C  
ATOM   1394  CB  TRP A 174     -22.505  18.096  12.094  1.00 79.08           C  
ATOM   1395  O   TRP A 174     -20.110  20.110  10.967  1.00 79.08           O  
ATOM   1396  CG  TRP A 174     -23.185  18.888  13.166  1.00 79.08           C  
ATOM   1397  CD1 TRP A 174     -23.380  18.479  14.437  1.00 79.08           C  
ATOM   1398  CD2 TRP A 174     -23.708  20.254  13.104  1.00 79.08           C  
ATOM   1399  CE2 TRP A 174     -24.225  20.596  14.390  1.00 79.08           C  
ATOM   1400  CE3 TRP A 174     -23.772  21.247  12.101  1.00 79.08           C  
ATOM   1401  NE1 TRP A 174     -23.996  19.478  15.160  1.00 79.08           N  
ATOM   1402  CH2 TRP A 174     -24.854  22.807  13.644  1.00 79.08           C  
ATOM   1403  CZ2 TRP A 174     -24.797  21.845  14.665  1.00 79.08           C  
ATOM   1404  CZ3 TRP A 174     -24.336  22.510  12.369  1.00 79.08           C  
ATOM   1405  N   ALA A 175     -20.484  20.340  13.178  1.00 78.16           N  
ATOM   1406  CA  ALA A 175     -20.081  21.743  13.300  1.00 78.16           C  
ATOM   1407  C   ALA A 175     -18.582  21.945  13.601  1.00 78.16           C  
ATOM   1408  CB  ALA A 175     -20.961  22.407  14.369  1.00 78.16           C  
ATOM   1409  O   ALA A 175     -18.184  23.054  13.944  1.00 78.16           O  
ATOM   1410  N   LEU A 176     -17.762  20.883  13.573  1.00 79.07           N  
ATOM   1411  CA  LEU A 176     -16.330  20.867  13.943  1.00 79.07           C  
ATOM   1412  C   LEU A 176     -15.976  21.315  15.386  1.00 79.07           C  
ATOM   1413  CB  LEU A 176     -15.497  21.612  12.875  1.00 79.07           C  
ATOM   1414  O   LEU A 176     -14.850  21.100  15.827  1.00 79.07           O  
ATOM   1415  CG  LEU A 176     -15.606  21.048  11.443  1.00 79.07           C  
ATOM   1416  CD1 LEU A 176     -14.863  21.961  10.469  1.00 79.07           C  
ATOM   1417  CD2 LEU A 176     -15.007  19.645  11.328  1.00 79.07           C  
ATOM   1418  N   ASN A 177     -16.922  21.872  16.147  1.00 68.95           N  
ATOM   1419  CA  ASN A 177     -16.775  22.248  17.555  1.00 68.95           C  
ATOM   1420  C   ASN A 177     -17.495  21.242  18.484  1.00 68.95           C  
ATOM   1421  CB  ASN A 177     -17.322  23.678  17.722  1.00 68.95           C  
ATOM   1422  O   ASN A 177     -18.725  21.276  18.540  1.00 68.95           O  
ATOM   1423  CG  ASN A 177     -17.149  24.209  19.136  1.00 68.95           C  
ATOM   1424  ND2 ASN A 177     -17.542  25.434  19.385  1.00 68.95           N  
ATOM   1425  OD1 ASN A 177     -16.642  23.552  20.028  1.00 68.95           O  
ATOM   1426  N   PRO A 178     -16.776  20.353  19.197  1.00 62.79           N  
ATOM   1427  CA  PRO A 178     -17.370  19.423  20.159  1.00 62.79           C  
ATOM   1428  C   PRO A 178     -17.649  20.060  21.534  1.00 62.79           C  
ATOM   1429  CB  PRO A 178     -16.348  18.285  20.267  1.00 62.79           C  
ATOM   1430  O   PRO A 178     -18.488  19.556  22.280  1.00 62.79           O  
ATOM   1431  CG  PRO A 178     -15.008  18.987  20.051  1.00 62.79           C  
ATOM   1432  CD  PRO A 178     -15.350  20.095  19.056  1.00 62.79           C  
ATOM   1433  N   ASP A 179     -16.973  21.160  21.875  1.00 56.29           N  
ATOM   1434  CA  ASP A 179     -16.902  21.680  23.248  1.00 56.29           C  
ATOM   1435  C   ASP A 179     -18.136  22.522  23.627  1.00 56.29           C  
ATOM   1436  CB  ASP A 179     -15.591  22.472  23.414  1.00 56.29           C  
ATOM   1437  O   ASP A 179     -18.499  22.638  24.798  1.00 56.29           O  
ATOM   1438  CG  ASP A 179     -14.338  21.660  23.042  1.00 56.29           C  
ATOM   1439  OD1 ASP A 179     -14.296  20.451  23.362  1.00 56.29           O  
ATOM   1440  OD2 ASP A 179     -13.441  22.241  22.389  1.00 56.29           O  
ATOM   1441  N   SER A 180     -18.860  23.054  22.635  1.00 48.42           N  
ATOM   1442  CA  SER A 180     -20.076  23.860  22.838  1.00 48.42           C  
ATOM   1443  C   SER A 180     -21.281  23.097  23.418  1.00 48.42           C  
ATOM   1444  CB  SER A 180     -20.458  24.580  21.536  1.00 48.42           C  
ATOM   1445  O   SER A 180     -22.311  23.710  23.687  1.00 48.42           O  
ATOM   1446  OG  SER A 180     -20.426  23.721  20.408  1.00 48.42           O  
ATOM   1447  N   ALA A 181     -21.183  21.778  23.619  1.00 44.35           N  
ATOM   1448  CA  ALA A 181     -22.274  20.942  24.131  1.00 44.35           C  
ATOM   1449  C   ALA A 181     -22.330  20.818  25.672  1.00 44.35           C  
ATOM   1450  CB  ALA A 181     -22.177  19.573  23.447  1.00 44.35           C  
ATOM   1451  O   ALA A 181     -23.292  20.256  26.190  1.00 44.35           O  
ATOM   1452  N   GLN A 182     -21.335  21.323  26.416  1.00 38.26           N  
ATOM   1453  CA  GLN A 182     -21.237  21.143  27.880  1.00 38.26           C  
ATOM   1454  C   GLN A 182     -21.737  22.344  28.716  1.00 38.26           C  
ATOM   1455  CB  GLN A 182     -19.815  20.695  28.269  1.00 38.26           C  
ATOM   1456  O   GLN A 182     -21.453  22.436  29.905  1.00 38.26           O  
ATOM   1457  CG  GLN A 182     -19.424  19.355  27.626  1.00 38.26           C  
ATOM   1458  CD  GLN A 182     -18.177  18.762  28.273  1.00 38.26           C  
ATOM   1459  NE2 GLN A 182     -18.313  17.875  29.234  1.00 38.26           N  
ATOM   1460  OE1 GLN A 182     -17.052  19.087  27.950  1.00 38.26           O  
ATOM   1461  N   GLY A 183     -22.495  23.270  28.121  1.00 31.08           N  
ATOM   1462  CA  GLY A 183     -22.889  24.542  28.750  1.00 31.08           C  
ATOM   1463  C   GLY A 183     -23.993  24.503  29.824  1.00 31.08           C  
ATOM   1464  O   GLY A 183     -24.553  25.560  30.106  1.00 31.08           O  
ATOM   1465  N   VAL A 184     -24.356  23.340  30.386  1.00 32.54           N  
ATOM   1466  CA  VAL A 184     -25.429  23.206  31.398  1.00 32.54           C  
ATOM   1467  C   VAL A 184     -25.064  22.160  32.467  1.00 32.54           C  
ATOM   1468  CB  VAL A 184     -26.795  22.855  30.754  1.00 32.54           C  
ATOM   1469  O   VAL A 184     -24.894  20.989  32.142  1.00 32.54           O  
ATOM   1470  CG1 VAL A 184     -27.927  22.926  31.790  1.00 32.54           C  
ATOM   1471  CG2 VAL A 184     -27.197  23.796  29.605  1.00 32.54           C  
ATOM   1472  N   ASP A 185     -24.984  22.608  33.726  1.00 32.71           N  
ATOM   1473  CA  ASP A 185     -24.824  21.857  34.989  1.00 32.71           C  
ATOM   1474  C   ASP A 185     -23.810  20.689  35.041  1.00 32.71           C  
ATOM   1475  CB  ASP A 185     -26.200  21.467  35.567  1.00 32.71           C  
ATOM   1476  O   ASP A 185     -24.136  19.510  34.871  1.00 32.71           O  
ATOM   1477  CG  ASP A 185     -26.970  22.650  36.173  1.00 32.71           C  
ATOM   1478  OD1 ASP A 185     -26.317  23.638  36.584  1.00 32.71           O  
ATOM   1479  OD2 ASP A 185     -28.215  22.550  36.250  1.00 32.71           O  
ATOM   1480  N   GLU A 186     -22.578  21.000  35.465  1.00 32.14           N  
ATOM   1481  CA  GLU A 186     -21.607  20.005  35.941  1.00 32.14           C  
ATOM   1482  C   GLU A 186     -22.004  19.410  37.310  1.00 32.14           C  
ATOM   1483  CB  GLU A 186     -20.186  20.593  36.026  1.00 32.14           C  
ATOM   1484  O   GLU A 186     -21.526  19.833  38.364  1.00 32.14           O  
ATOM   1485  CG  GLU A 186     -19.510  20.830  34.673  1.00 32.14           C  
ATOM   1486  CD  GLU A 186     -17.995  20.985  34.880  1.00 32.14           C  
ATOM   1487  OE1 GLU A 186     -17.262  20.043  34.496  1.00 32.14           O  
ATOM   1488  OE2 GLU A 186     -17.587  22.006  35.478  1.00 32.14           O  
ATOM   1489  N   ALA A 187     -22.841  18.368  37.306  1.00 31.49           N  
ATOM   1490  CA  ALA A 187     -23.140  17.572  38.500  1.00 31.49           C  
ATOM   1491  C   ALA A 187     -23.123  16.052  38.226  1.00 31.49           C  
ATOM   1492  CB  ALA A 187     -24.455  18.066  39.116  1.00 31.49           C  
ATOM   1493  O   ALA A 187     -24.126  15.443  37.868  1.00 31.49           O  
ATOM   1494  N   HIS A 188     -21.971  15.425  38.496  1.00 29.37           N  
ATOM   1495  CA  HIS A 188     -21.781  13.971  38.658  1.00 29.37           C  
ATOM   1496  C   HIS A 188     -22.034  13.055  37.434  1.00 29.37           C  
ATOM   1497  CB  HIS A 188     -22.562  13.475  39.892  1.00 29.37           C  
ATOM   1498  O   HIS A 188     -22.989  12.279  37.400  1.00 29.37           O  
ATOM   1499  CG  HIS A 188     -22.379  14.293  41.143  1.00 29.37           C  
ATOM   1500  CD2 HIS A 188     -23.361  14.980  41.805  1.00 29.37           C  
ATOM   1501  ND1 HIS A 188     -21.206  14.487  41.838  1.00 29.37           N  
ATOM   1502  CE1 HIS A 188     -21.478  15.273  42.893  1.00 29.37           C  
ATOM   1503  NE2 HIS A 188     -22.781  15.586  42.923  1.00 29.37           N  
ATOM   1504  N   GLY A 189     -21.073  12.977  36.505  1.00 29.07           N  
ATOM   1505  CA  GLY A 189     -20.986  11.836  35.583  1.00 29.07           C  
ATOM   1506  C   GLY A 189     -19.740  11.836  34.686  1.00 29.07           C  
ATOM   1507  O   GLY A 189     -19.230  12.907  34.368  1.00 29.07           O  
ATOM   1508  N   PRO A 190     -19.232  10.663  34.252  1.00 31.47           N  
ATOM   1509  CA  PRO A 190     -18.273  10.599  33.151  1.00 31.47           C  
ATOM   1510  C   PRO A 190     -18.957  11.018  31.832  1.00 31.47           C  
ATOM   1511  CB  PRO A 190     -17.788   9.148  33.119  1.00 31.47           C  
ATOM   1512  O   PRO A 190     -20.157  10.765  31.667  1.00 31.47           O  
ATOM   1513  CG  PRO A 190     -19.006   8.370  33.621  1.00 31.47           C  
ATOM   1514  CD  PRO A 190     -19.643   9.320  34.640  1.00 31.47           C  
ATOM   1515  N   PRO A 191     -18.230  11.627  30.877  1.00 31.88           N  
ATOM   1516  CA  PRO A 191     -18.827  12.187  29.667  1.00 31.88           C  
ATOM   1517  C   PRO A 191     -19.504  11.103  28.816  1.00 31.88           C  
ATOM   1518  CB  PRO A 191     -17.685  12.899  28.930  1.00 31.88           C  
ATOM   1519  O   PRO A 191     -18.876  10.134  28.385  1.00 31.88           O  
ATOM   1520  CG  PRO A 191     -16.428  12.194  29.440  1.00 31.88           C  
ATOM   1521  CD  PRO A 191     -16.793  11.857  30.884  1.00 31.88           C  
ATOM   1522  N   GLN A 192     -20.804  11.269  28.557  1.00 37.62           N  
ATOM   1523  CA  GLN A 192     -21.574  10.370  27.694  1.00 37.62           C  
ATOM   1524  C   GLN A 192     -21.252  10.688  26.226  1.00 37.62           C  
ATOM   1525  CB  GLN A 192     -23.078  10.441  28.041  1.00 37.62           C  
ATOM   1526  O   GLN A 192     -21.895  11.527  25.606  1.00 37.62           O  
ATOM   1527  CG  GLN A 192     -23.372   9.722  29.371  1.00 37.62           C  
ATOM   1528  CD  GLN A 192     -24.846   9.753  29.782  1.00 37.62           C  
ATOM   1529  NE2 GLN A 192     -25.221  10.620  30.697  1.00 37.62           N  
ATOM   1530  OE1 GLN A 192     -25.679   8.960  29.351  1.00 37.62           O  
ATOM   1531  N   ALA A 193     -20.233  10.012  25.688  1.00 43.30           N  
ATOM   1532  CA  ALA A 193     -19.560  10.307  24.415  1.00 43.30           C  
ATOM   1533  C   ALA A 193     -20.374  10.061  23.118  1.00 43.30           C  
ATOM   1534  CB  ALA A 193     -18.230   9.535  24.423  1.00 43.30           C  
ATOM   1535  O   ALA A 193     -19.794   9.822  22.064  1.00 43.30           O  
ATOM   1536  N   ALA A 194     -21.706  10.105  23.176  1.00 52.43           N  
ATOM   1537  CA  ALA A 194     -22.589   9.938  22.025  1.00 52.43           C  
ATOM   1538  C   ALA A 194     -23.488  11.173  21.885  1.00 52.43           C  
ATOM   1539  CB  ALA A 194     -23.374   8.629  22.185  1.00 52.43           C  
ATOM   1540  O   ALA A 194     -24.533  11.267  22.529  1.00 52.43           O  
ATOM   1541  N   VAL A 195     -23.076  12.121  21.039  1.00 56.30           N  
ATOM   1542  CA  VAL A 195     -23.895  13.294  20.709  1.00 56.30           C  
ATOM   1543  C   VAL A 195     -25.015  12.851  19.765  1.00 56.30           C  
ATOM   1544  CB  VAL A 195     -23.070  14.452  20.109  1.00 56.30           C  
ATOM   1545  O   VAL A 195     -24.767  12.475  18.618  1.00 56.30           O  
ATOM   1546  CG1 VAL A 195     -23.920  15.726  20.069  1.00 56.30           C  
ATOM   1547  CG2 VAL A 195     -21.814  14.769  20.933  1.00 56.30           C  
ATOM   1548  N   TYR A 196     -26.249  12.861  20.267  1.00 59.15           N  
ATOM   1549  CA  TYR A 196     -27.452  12.646  19.467  1.00 59.15           C  
ATOM   1550  C   TYR A 196     -28.027  14.001  19.071  1.00 59.15           C  
ATOM   1551  CB  TYR A 196     -28.491  11.819  20.235  1.00 59.15           C  
ATOM   1552  O   TYR A 196     -28.253  14.852  19.928  1.00 59.15           O  
ATOM   1553  CG  TYR A 196     -28.029  10.420  20.589  1.00 59.15           C  
ATOM   1554  CD1 TYR A 196     -28.150   9.374  19.653  1.00 59.15           C  
ATOM   1555  CD2 TYR A 196     -27.447  10.177  21.847  1.00 59.15           C  
ATOM   1556  CE1 TYR A 196     -27.674   8.087  19.973  1.00 59.15           C  
ATOM   1557  CE2 TYR A 196     -26.973   8.894  22.172  1.00 59.15           C  
ATOM   1558  OH  TYR A 196     -26.592   6.614  21.533  1.00 59.15           O  
ATOM   1559  CZ  TYR A 196     -27.080   7.847  21.231  1.00 59.15           C  
ATOM   1560  N   TYR A 197     -28.296  14.178  17.783  1.00 61.53           N  
ATOM   1561  CA  TYR A 197     -28.906  15.389  17.246  1.00 61.53           C  
ATOM   1562  C   TYR A 197     -30.369  15.109  16.909  1.00 61.53           C  
ATOM   1563  CB  TYR A 197     -28.124  15.870  16.018  1.00 61.53           C  
ATOM   1564  O   TYR A 197     -30.695  14.036  16.390  1.00 61.53           O  
ATOM   1565  CG  TYR A 197     -26.614  15.833  16.182  1.00 61.53           C  
ATOM   1566  CD1 TYR A 197     -25.936  16.888  16.824  1.00 61.53           C  
ATOM   1567  CD2 TYR A 197     -25.896  14.711  15.720  1.00 61.53           C  
ATOM   1568  CE1 TYR A 197     -24.540  16.818  17.001  1.00 61.53           C  
ATOM   1569  CE2 TYR A 197     -24.506  14.635  15.902  1.00 61.53           C  
ATOM   1570  OH  TYR A 197     -22.482  15.611  16.686  1.00 61.53           O  
ATOM   1571  CZ  TYR A 197     -23.828  15.689  16.543  1.00 61.53           C  
ATOM   1572  N   THR A 198     -31.251  16.072  17.164  1.00 54.78           N  
ATOM   1573  CA  THR A 198     -32.576  16.081  16.540  1.00 54.78           C  
ATOM   1574  C   THR A 198     -32.409  16.372  15.042  1.00 54.78           C  
ATOM   1575  CB  THR A 198     -33.508  17.114  17.192  1.00 54.78           C  
ATOM   1576  O   THR A 198     -31.646  17.276  14.694  1.00 54.78           O  
ATOM   1577  CG2 THR A 198     -34.104  16.565  18.487  1.00 54.78           C  
ATOM   1578  OG1 THR A 198     -32.806  18.281  17.549  1.00 54.78           O  
ATOM   1579  N   PRO A 199     -33.082  15.631  14.137  1.00 57.95           N  
ATOM   1580  CA  PRO A 199     -32.955  15.855  12.694  1.00 57.95           C  
ATOM   1581  C   PRO A 199     -33.239  17.304  12.279  1.00 57.95           C  
ATOM   1582  CB  PRO A 199     -33.939  14.879  12.041  1.00 57.95           C  
ATOM   1583  O   PRO A 199     -32.561  17.830  11.406  1.00 57.95           O  
ATOM   1584  CG  PRO A 199     -34.005  13.733  13.047  1.00 57.95           C  
ATOM   1585  CD  PRO A 199     -33.908  14.458  14.388  1.00 57.95           C  
ATOM   1586  N   ASP A 200     -34.166  17.968  12.971  1.00 56.20           N  
ATOM   1587  CA  ASP A 200     -34.613  19.339  12.688  1.00 56.20           C  
ATOM   1588  C   ASP A 200     -33.549  20.421  12.969  1.00 56.20           C  
ATOM   1589  CB  ASP A 200     -35.882  19.626  13.513  1.00 56.20           C  
ATOM   1590  O   ASP A 200     -33.726  21.575  12.582  1.00 56.20           O  
ATOM   1591  CG  ASP A 200     -36.812  18.413  13.610  1.00 56.20           C  
ATOM   1592  OD1 ASP A 200     -37.393  18.024  12.575  1.00 56.20           O  
ATOM   1593  OD2 ASP A 200     -36.839  17.814  14.711  1.00 56.20           O  
ATOM   1594  N   GLN A 201     -32.454  20.074  13.659  1.00 56.47           N  
ATOM   1595  CA  GLN A 201     -31.335  20.981  13.956  1.00 56.47           C  
ATOM   1596  C   GLN A 201     -30.120  20.781  13.040  1.00 56.47           C  
ATOM   1597  CB  GLN A 201     -30.914  20.831  15.426  1.00 56.47           C  
ATOM   1598  O   GLN A 201     -29.186  21.582  13.097  1.00 56.47           O  
ATOM   1599  CG  GLN A 201     -31.970  21.391  16.386  1.00 56.47           C  
ATOM   1600  CD  GLN A 201     -31.519  21.373  17.845  1.00 56.47           C  
ATOM   1601  NE2 GLN A 201     -32.305  21.932  18.739  1.00 56.47           N  
ATOM   1602  OE1 GLN A 201     -30.473  20.877  18.228  1.00 56.47           O  
ATOM   1603  N   LEU A 202     -30.103  19.732  12.212  1.00 59.36           N  
ATOM   1604  CA  LEU A 202     -29.000  19.458  11.293  1.00 59.36           C  
ATOM   1605  C   LEU A 202     -29.389  19.825   9.855  1.00 59.36           C  
ATOM   1606  CB  LEU A 202     -28.546  17.997  11.413  1.00 59.36           C  
ATOM   1607  O   LEU A 202     -30.479  19.462   9.413  1.00 59.36           O  
ATOM   1608  CG  LEU A 202     -27.866  17.644  12.750  1.00 59.36           C  
ATOM   1609  CD1 LEU A 202     -27.296  16.224  12.679  1.00 59.36           C  
ATOM   1610  CD2 LEU A 202     -26.701  18.567  13.104  1.00 59.36           C  
ATOM   1611  N   PRO A 203     -28.525  20.518   9.088  1.00 61.09           N  
ATOM   1612  CA  PRO A 203     -28.850  20.832   7.705  1.00 61.09           C  
ATOM   1613  C   PRO A 203     -28.646  19.595   6.795  1.00 61.09           C  
ATOM   1614  CB  PRO A 203     -28.019  22.071   7.352  1.00 61.09           C  
ATOM   1615  O   PRO A 203     -28.046  18.606   7.223  1.00 61.09           O  
ATOM   1616  CG  PRO A 203     -27.126  22.347   8.571  1.00 61.09           C  
ATOM   1617  CD  PRO A 203     -27.235  21.095   9.435  1.00 61.09           C  
ATOM   1618  N   PRO A 204     -29.146  19.610   5.543  1.00 64.64           N  
ATOM   1619  CA  PRO A 204     -29.362  18.389   4.754  1.00 64.64           C  
ATOM   1620  C   PRO A 204     -28.107  17.556   4.445  1.00 64.64           C  
ATOM   1621  CB  PRO A 204     -30.028  18.861   3.455  1.00 64.64           C  
ATOM   1622  O   PRO A 204     -27.052  18.114   4.146  1.00 64.64           O  
ATOM   1623  CG  PRO A 204     -30.733  20.154   3.860  1.00 64.64           C  
ATOM   1624  CD  PRO A 204     -29.773  20.749   4.884  1.00 64.64           C  
ATOM   1625  N   GLU A 205     -28.266  16.223   4.350  1.00 62.66           N  
ATOM   1626  CA  GLU A 205     -27.197  15.246   4.017  1.00 62.66           C  
ATOM   1627  C   GLU A 205     -26.383  15.580   2.754  1.00 62.66           C  
ATOM   1628  CB  GLU A 205     -27.795  13.845   3.779  1.00 62.66           C  
ATOM   1629  O   GLU A 205     -25.238  15.146   2.573  1.00 62.66           O  
ATOM   1630  CG  GLU A 205     -28.531  13.272   4.996  1.00 62.66           C  
ATOM   1631  CD  GLU A 205     -28.618  11.731   5.013  1.00 62.66           C  
ATOM   1632  OE1 GLU A 205     -29.551  11.215   5.660  1.00 62.66           O  
ATOM   1633  OE2 GLU A 205     -27.691  11.050   4.512  1.00 62.66           O  
ATOM   1634  N   ASN A 206     -27.002  16.335   1.846  1.00 63.36           N  
ATOM   1635  CA  ASN A 206     -26.439  16.675   0.550  1.00 63.36           C  
ATOM   1636  C   ASN A 206     -25.541  17.926   0.560  1.00 63.36           C  
ATOM   1637  CB  ASN A 206     -27.559  16.698  -0.499  1.00 63.36           C  
ATOM   1638  O   ASN A 206     -24.861  18.168  -0.438  1.00 63.36           O  
ATOM   1639  CG  ASN A 206     -28.030  15.292  -0.853  1.00 63.36           C  
ATOM   1640  ND2 ASN A 206     -29.192  15.165  -1.444  1.00 63.36           N  
ATOM   1641  OD1 ASN A 206     -27.365  14.294  -0.624  1.00 63.36           O  
ATOM   1642  N   ALA A 207     -25.475  18.677   1.661  1.00 72.13           N  
ATOM   1643  CA  ALA A 207     -24.788  19.964   1.722  1.00 72.13           C  
ATOM   1644  C   ALA A 207     -23.272  19.875   2.015  1.00 72.13           C  
ATOM   1645  CB  ALA A 207     -25.540  20.833   2.725  1.00 72.13           C  
ATOM   1646  O   ALA A 207     -22.782  18.971   2.694  1.00 72.13           O  
ATOM   1647  N   SER A 208     -22.525  20.858   1.505  1.00 75.36           N  
ATOM   1648  CA  SER A 208     -21.053  20.861   1.453  1.00 75.36           C  
ATOM   1649  C   SER A 208     -20.359  20.886   2.818  1.00 75.36           C  
ATOM   1650  CB  SER A 208     -20.576  22.050   0.615  1.00 75.36           C  
ATOM   1651  O   SER A 208     -19.305  20.280   2.970  1.00 75.36           O  
ATOM   1652  OG  SER A 208     -21.175  23.250   1.081  1.00 75.36           O  
ATOM   1653  N   PHE A 209     -20.949  21.493   3.854  1.00 76.78           N  
ATOM   1654  CA  PHE A 209     -20.355  21.513   5.204  1.00 76.78           C  
ATOM   1655  C   PHE A 209     -20.234  20.116   5.848  1.00 76.78           C  
ATOM   1656  CB  PHE A 209     -21.146  22.459   6.124  1.00 76.78           C  
ATOM   1657  O   PHE A 209     -19.588  19.988   6.889  1.00 76.78           O  
ATOM   1658  CG  PHE A 209     -22.545  21.954   6.399  1.00 76.78           C  
ATOM   1659  CD1 PHE A 209     -23.615  22.424   5.620  1.00 76.78           C  
ATOM   1660  CD2 PHE A 209     -22.757  20.930   7.344  1.00 76.78           C  
ATOM   1661  CE1 PHE A 209     -24.868  21.805   5.721  1.00 76.78           C  
ATOM   1662  CE2 PHE A 209     -24.005  20.292   7.419  1.00 76.78           C  
ATOM   1663  CZ  PHE A 209     -25.041  20.695   6.567  1.00 76.78           C  
ATOM   1664  N   MET A 210     -20.845  19.071   5.274  1.00 84.51           N  
ATOM   1665  CA  MET A 210     -20.659  17.683   5.717  1.00 84.51           C  
ATOM   1666  C   MET A 210     -19.398  17.034   5.131  1.00 84.51           C  
ATOM   1667  CB  MET A 210     -21.906  16.843   5.403  1.00 84.51           C  
ATOM   1668  O   MET A 210     -19.017  15.948   5.570  1.00 84.51           O  
ATOM   1669  CG  MET A 210     -23.145  17.419   6.092  1.00 84.51           C  
ATOM   1670  SD  MET A 210     -24.560  16.301   6.207  1.00 84.51           S  
ATOM   1671  CE  MET A 210     -24.109  15.290   7.637  1.00 84.51           C  
ATOM   1672  N   GLU A 211     -18.747  17.660   4.148  1.00 88.63           N  
ATOM   1673  CA  GLU A 211     -17.499  17.175   3.550  1.00 88.63           C  
ATOM   1674  C   GLU A 211     -16.323  17.347   4.508  1.00 88.63           C  
ATOM   1675  CB  GLU A 211     -17.232  17.845   2.194  1.00 88.63           C  
ATOM   1676  O   GLU A 211     -16.291  18.234   5.364  1.00 88.63           O  
ATOM   1677  CG  GLU A 211     -18.268  17.352   1.175  1.00 88.63           C  
ATOM   1678  CD  GLU A 211     -18.431  18.253  -0.049  1.00 88.63           C  
ATOM   1679  OE1 GLU A 211     -19.566  18.214  -0.577  1.00 88.63           O  
ATOM   1680  OE2 GLU A 211     -17.479  18.961  -0.428  1.00 88.63           O  
ATOM   1681  N   ARG A 212     -15.365  16.429   4.413  1.00 91.05           N  
ATOM   1682  CA  ARG A 212     -14.236  16.313   5.332  1.00 91.05           C  
ATOM   1683  C   ARG A 212     -12.983  16.027   4.518  1.00 91.05           C  
ATOM   1684  CB  ARG A 212     -14.537  15.208   6.367  1.00 91.05           C  
ATOM   1685  O   ARG A 212     -12.896  14.991   3.863  1.00 91.05           O  
ATOM   1686  CG  ARG A 212     -15.707  15.536   7.320  1.00 91.05           C  
ATOM   1687  CD  ARG A 212     -15.343  16.656   8.296  1.00 91.05           C  
ATOM   1688  NE  ARG A 212     -16.456  17.036   9.178  1.00 91.05           N  
ATOM   1689  NH1 ARG A 212     -17.406  18.660   7.864  1.00 91.05           N  
ATOM   1690  NH2 ARG A 212     -18.115  18.378   9.943  1.00 91.05           N  
ATOM   1691  CZ  ARG A 212     -17.316  18.017   8.987  1.00 91.05           C  
ATOM   1692  N   CYS A 213     -12.033  16.955   4.566  1.00 91.54           N  
ATOM   1693  CA  CYS A 213     -10.703  16.806   3.989  1.00 91.54           C  
ATOM   1694  C   CYS A 213      -9.677  17.216   5.050  1.00 91.54           C  
ATOM   1695  CB  CYS A 213     -10.595  17.629   2.700  1.00 91.54           C  
ATOM   1696  O   CYS A 213      -9.618  18.385   5.428  1.00 91.54           O  
ATOM   1697  SG  CYS A 213      -9.068  17.155   1.837  1.00 91.54           S  
ATOM   1698  N   PHE A 214      -8.926  16.255   5.585  1.00 93.38           N  
ATOM   1699  CA  PHE A 214      -7.970  16.492   6.670  1.00 93.38           C  
ATOM   1700  C   PHE A 214      -6.816  15.486   6.634  1.00 93.38           C  
ATOM   1701  CB  PHE A 214      -8.689  16.480   8.033  1.00 93.38           C  
ATOM   1702  O   PHE A 214      -6.900  14.434   6.002  1.00 93.38           O  
ATOM   1703  CG  PHE A 214      -9.299  15.151   8.436  1.00 93.38           C  
ATOM   1704  CD1 PHE A 214     -10.629  14.849   8.087  1.00 93.38           C  
ATOM   1705  CD2 PHE A 214      -8.547  14.225   9.185  1.00 93.38           C  
ATOM   1706  CE1 PHE A 214     -11.205  13.629   8.484  1.00 93.38           C  
ATOM   1707  CE2 PHE A 214      -9.119  13.000   9.568  1.00 93.38           C  
ATOM   1708  CZ  PHE A 214     -10.449  12.704   9.225  1.00 93.38           C  
ATOM   1709  N   ARG A 215      -5.720  15.798   7.331  1.00 92.54           N  
ATOM   1710  CA  ARG A 215      -4.544  14.922   7.438  1.00 92.54           C  
ATOM   1711  C   ARG A 215      -4.483  14.287   8.819  1.00 92.54           C  
ATOM   1712  CB  ARG A 215      -3.263  15.697   7.107  1.00 92.54           C  
ATOM   1713  O   ARG A 215      -4.782  14.946   9.809  1.00 92.54           O  
ATOM   1714  CG  ARG A 215      -3.254  16.156   5.642  1.00 92.54           C  
ATOM   1715  CD  ARG A 215      -2.027  17.026   5.363  1.00 92.54           C  
ATOM   1716  NE  ARG A 215      -2.039  17.514   3.973  1.00 92.54           N  
ATOM   1717  NH1 ARG A 215      -0.540  19.239   4.229  1.00 92.54           N  
ATOM   1718  NH2 ARG A 215      -1.467  18.862   2.235  1.00 92.54           N  
ATOM   1719  CZ  ARG A 215      -1.350  18.532   3.489  1.00 92.54           C  
ATOM   1720  N   CYS A 216      -4.089  13.020   8.886  1.00 93.70           N  
ATOM   1721  CA  CYS A 216      -3.961  12.285  10.140  1.00 93.70           C  
ATOM   1722  C   CYS A 216      -2.875  11.206  10.025  1.00 93.70           C  
ATOM   1723  CB  CYS A 216      -5.340  11.698  10.470  1.00 93.70           C  
ATOM   1724  O   CYS A 216      -2.765  10.529   9.000  1.00 93.70           O  
ATOM   1725  SG  CYS A 216      -5.320  10.862  12.074  1.00 93.70           S  
ATOM   1726  N   ARG A 217      -2.059  11.045  11.070  1.00 93.09           N  
ATOM   1727  CA  ARG A 217      -1.059   9.979  11.184  1.00 93.09           C  
ATOM   1728  C   ARG A 217      -1.709   8.725  11.755  1.00 93.09           C  
ATOM   1729  CB  ARG A 217       0.105  10.450  12.064  1.00 93.09           C  
ATOM   1730  O   ARG A 217      -2.163   8.711  12.901  1.00 93.09           O  
ATOM   1731  CG  ARG A 217       0.925  11.578  11.419  1.00 93.09           C  
ATOM   1732  CD  ARG A 217       1.843  12.243  12.452  1.00 93.09           C  
ATOM   1733  NE  ARG A 217       1.079  13.094  13.383  1.00 93.09           N  
ATOM   1734  NH1 ARG A 217       2.752  13.603  14.905  1.00 93.09           N  
ATOM   1735  NH2 ARG A 217       0.802  14.550  15.100  1.00 93.09           N  
ATOM   1736  CZ  ARG A 217       1.548  13.739  14.433  1.00 93.09           C  
ATOM   1737  N   LEU A 218      -1.702   7.656  10.969  1.00 94.29           N  
ATOM   1738  CA  LEU A 218      -2.142   6.329  11.388  1.00 94.29           C  
ATOM   1739  C   LEU A 218      -0.924   5.455  11.665  1.00 94.29           C  
ATOM   1740  CB  LEU A 218      -3.039   5.702  10.313  1.00 94.29           C  
ATOM   1741  O   LEU A 218       0.083   5.550  10.966  1.00 94.29           O  
ATOM   1742  CG  LEU A 218      -4.267   6.546   9.931  1.00 94.29           C  
ATOM   1743  CD1 LEU A 218      -5.060   5.780   8.882  1.00 94.29           C  
ATOM   1744  CD2 LEU A 218      -5.185   6.839  11.120  1.00 94.29           C  
ATOM   1745  N   ARG A 219      -1.000   4.590  12.676  1.00 93.91           N  
ATOM   1746  CA  ARG A 219       0.011   3.561  12.925  1.00 93.91           C  
ATOM   1747  C   ARG A 219       0.176   2.714  11.663  1.00 93.91           C  
ATOM   1748  CB  ARG A 219      -0.397   2.730  14.150  1.00 93.91           C  
ATOM   1749  O   ARG A 219      -0.814   2.332  11.048  1.00 93.91           O  
ATOM   1750  CG  ARG A 219       0.561   1.553  14.390  1.00 93.91           C  
ATOM   1751  CD  ARG A 219       0.249   0.826  15.700  1.00 93.91           C  
ATOM   1752  NE  ARG A 219       0.844   1.510  16.860  1.00 93.91           N  
ATOM   1753  NH1 ARG A 219       0.442  -0.150  18.391  1.00 93.91           N  
ATOM   1754  NH2 ARG A 219       1.607   1.657  18.997  1.00 93.91           N  
ATOM   1755  CZ  ARG A 219       0.958   1.006  18.074  1.00 93.91           C  
ATOM   1756  N   CYS A 220       1.416   2.401  11.310  1.00 91.14           N  
ATOM   1757  CA  CYS A 220       1.752   1.560  10.169  1.00 91.14           C  
ATOM   1758  C   CYS A 220       2.713   0.454  10.616  1.00 91.14           C  
ATOM   1759  CB  CYS A 220       2.339   2.449   9.068  1.00 91.14           C  
ATOM   1760  O   CYS A 220       3.685   0.723  11.320  1.00 91.14           O  
ATOM   1761  SG  CYS A 220       2.594   1.448   7.582  1.00 91.14           S  
ATOM   1762  N   LEU A 221       2.415  -0.788  10.231  1.00 89.50           N  
ATOM   1763  CA  LEU A 221       3.231  -1.975  10.507  1.00 89.50           C  
ATOM   1764  C   LEU A 221       4.148  -2.347   9.328  1.00 89.50           C  
ATOM   1765  CB  LEU A 221       2.307  -3.150  10.882  1.00 89.50           C  
ATOM   1766  O   LEU A 221       4.977  -3.243   9.458  1.00 89.50           O  
ATOM   1767  CG  LEU A 221       1.306  -2.884  12.022  1.00 89.50           C  
ATOM   1768  CD1 LEU A 221       0.500  -4.153  12.299  1.00 89.50           C  
ATOM   1769  CD2 LEU A 221       1.991  -2.463  13.327  1.00 89.50           C  
ATOM   1770  N   LEU A 222       3.993  -1.674   8.184  1.00 82.45           N  
ATOM   1771  CA  LEU A 222       4.843  -1.829   7.007  1.00 82.45           C  
ATOM   1772  C   LEU A 222       6.036  -0.882   7.154  1.00 82.45           C  
ATOM   1773  CB  LEU A 222       4.034  -1.532   5.728  1.00 82.45           C  
ATOM   1774  O   LEU A 222       5.824   0.322   7.242  1.00 82.45           O  
ATOM   1775  CG  LEU A 222       2.704  -2.295   5.607  1.00 82.45           C  
ATOM   1776  CD1 LEU A 222       1.987  -1.877   4.330  1.00 82.45           C  
ATOM   1777  CD2 LEU A 222       2.894  -3.812   5.585  1.00 82.45           C  
ATOM   1778  N   ASP A 223       7.243  -1.444   7.214  1.00 61.58           N  
ATOM   1779  CA  ASP A 223       8.555  -0.829   7.494  1.00 61.58           C  
ATOM   1780  C   ASP A 223       8.683   0.694   7.230  1.00 61.58           C  
ATOM   1781  CB  ASP A 223       9.610  -1.652   6.731  1.00 61.58           C  
ATOM   1782  O   ASP A 223       9.184   1.152   6.204  1.00 61.58           O  
ATOM   1783  CG  ASP A 223      11.039  -1.436   7.237  1.00 61.58           C  
ATOM   1784  OD1 ASP A 223      11.186  -0.946   8.382  1.00 61.58           O  
ATOM   1785  OD2 ASP A 223      11.968  -1.835   6.502  1.00 61.58           O  
ATOM   1786  N   ASN A 224       8.197   1.496   8.182  1.00 63.27           N  
ATOM   1787  CA  ASN A 224       8.289   2.953   8.200  1.00 63.27           C  
ATOM   1788  C   ASN A 224       9.015   3.355   9.486  1.00 63.27           C  
ATOM   1789  CB  ASN A 224       6.884   3.589   8.130  1.00 63.27           C  
ATOM   1790  O   ASN A 224       8.575   2.999  10.580  1.00 63.27           O  
ATOM   1791  CG  ASN A 224       6.362   3.760   6.714  1.00 63.27           C  
ATOM   1792  ND2 ASN A 224       5.532   2.873   6.230  1.00 63.27           N  
ATOM   1793  OD1 ASN A 224       6.665   4.723   6.035  1.00 63.27           O  
ATOM   1794  N   SER A 225      10.084   4.146   9.372  1.00 67.95           N  
ATOM   1795  CA  SER A 225      10.978   4.515  10.488  1.00 67.95           C  
ATOM   1796  C   SER A 225      10.292   5.225  11.666  1.00 67.95           C  
ATOM   1797  CB  SER A 225      12.103   5.402   9.946  1.00 67.95           C  
ATOM   1798  O   SER A 225      10.809   5.220  12.781  1.00 67.95           O  
ATOM   1799  OG  SER A 225      11.564   6.541   9.297  1.00 67.95           O  
ATOM   1800  N   SER A 226       9.120   5.816  11.433  1.00 73.57           N  
ATOM   1801  CA  SER A 226       8.256   6.460  12.427  1.00 73.57           C  
ATOM   1802  C   SER A 226       7.298   5.504  13.155  1.00 73.57           C  
ATOM   1803  CB  SER A 226       7.403   7.500  11.691  1.00 73.57           C  
ATOM   1804  O   SER A 226       6.759   5.870  14.197  1.00 73.57           O  
ATOM   1805  OG  SER A 226       6.700   6.835  10.652  1.00 73.57           O  
ATOM   1806  N   GLY A 227       6.987   4.335  12.582  1.00 87.94           N  
ATOM   1807  CA  GLY A 227       5.831   3.509  12.966  1.00 87.94           C  
ATOM   1808  C   GLY A 227       4.457   4.138  12.662  1.00 87.94           C  
ATOM   1809  O   GLY A 227       3.429   3.592  13.071  1.00 87.94           O  
ATOM   1810  N   PHE A 228       4.416   5.279  11.961  1.00 90.68           N  
ATOM   1811  CA  PHE A 228       3.198   6.022  11.616  1.00 90.68           C  
ATOM   1812  C   PHE A 228       3.263   6.581  10.186  1.00 90.68           C  
ATOM   1813  CB  PHE A 228       2.964   7.176  12.607  1.00 90.68           C  
ATOM   1814  O   PHE A 228       4.167   7.351   9.857  1.00 90.68           O  
ATOM   1815  CG  PHE A 228       2.548   6.764  14.009  1.00 90.68           C  
ATOM   1816  CD1 PHE A 228       1.186   6.608  14.327  1.00 90.68           C  
ATOM   1817  CD2 PHE A 228       3.517   6.560  15.007  1.00 90.68           C  
ATOM   1818  CE1 PHE A 228       0.798   6.205  15.618  1.00 90.68           C  
ATOM   1819  CE2 PHE A 228       3.134   6.166  16.301  1.00 90.68           C  
ATOM   1820  CZ  PHE A 228       1.774   5.981  16.607  1.00 90.68           C  
ATOM   1821  N   LEU A 229       2.269   6.249   9.362  1.00 89.04           N  
ATOM   1822  CA  LEU A 229       2.093   6.774   8.010  1.00 89.04           C  
ATOM   1823  C   LEU A 229       1.130   7.970   8.040  1.00 89.04           C  
ATOM   1824  CB  LEU A 229       1.614   5.632   7.093  1.00 89.04           C  
ATOM   1825  O   LEU A 229       0.040   7.895   8.610  1.00 89.04           O  
ATOM   1826  CG  LEU A 229       1.480   5.994   5.601  1.00 89.04           C  
ATOM   1827  CD1 LEU A 229       2.809   6.433   4.982  1.00 89.04           C  
ATOM   1828  CD2 LEU A 229       0.983   4.769   4.835  1.00 89.04           C  
ATOM   1829  N   ALA A 230       1.530   9.086   7.431  1.00 91.14           N  
ATOM   1830  CA  ALA A 230       0.692  10.275   7.327  1.00 91.14           C  
ATOM   1831  C   ALA A 230      -0.242  10.160   6.112  1.00 91.14           C  
ATOM   1832  CB  ALA A 230       1.593  11.514   7.302  1.00 91.14           C  
ATOM   1833  O   ALA A 230       0.215  10.007   4.977  1.00 91.14           O  
ATOM   1834  N   MET A 231      -1.552  10.226   6.353  1.00 91.94           N  
ATOM   1835  CA  MET A 231      -2.581  10.003   5.336  1.00 91.94           C  
ATOM   1836  C   MET A 231      -3.510  11.208   5.193  1.00 91.94           C  
ATOM   1837  CB  MET A 231      -3.367   8.719   5.645  1.00 91.94           C  
ATOM   1838  O   MET A 231      -3.775  11.929   6.158  1.00 91.94           O  
ATOM   1839  CG  MET A 231      -2.440   7.497   5.700  1.00 91.94           C  
ATOM   1840  SD  MET A 231      -3.274   5.897   5.581  1.00 91.94           S  
ATOM   1841  CE  MET A 231      -3.578   5.819   3.797  1.00 91.94           C  
ATOM   1842  N   ASN A 232      -4.012  11.412   3.977  1.00 93.18           N  
ATOM   1843  CA  ASN A 232      -5.077  12.348   3.666  1.00 93.18           C  
ATOM   1844  C   ASN A 232      -6.420  11.611   3.705  1.00 93.18           C  
ATOM   1845  CB  ASN A 232      -4.806  12.979   2.294  1.00 93.18           C  
ATOM   1846  O   ASN A 232      -6.646  10.677   2.938  1.00 93.18           O  
ATOM   1847  CG  ASN A 232      -5.672  14.203   2.089  1.00 93.18           C  
ATOM   1848  ND2 ASN A 232      -6.781  14.076   1.401  1.00 93.18           N  
ATOM   1849  OD1 ASN A 232      -5.360  15.276   2.584  1.00 93.18           O  
ATOM   1850  N   PHE A 233      -7.309  12.044   4.589  1.00 95.33           N  
ATOM   1851  CA  PHE A 233      -8.694  11.603   4.640  1.00 95.33           C  
ATOM   1852  C   PHE A 233      -9.544  12.532   3.780  1.00 95.33           C  
ATOM   1853  CB  PHE A 233      -9.179  11.608   6.092  1.00 95.33           C  
ATOM   1854  O   PHE A 233      -9.557  13.737   4.019  1.00 95.33           O  
ATOM   1855  CG  PHE A 233      -8.736  10.396   6.880  1.00 95.33           C  
ATOM   1856  CD1 PHE A 233      -9.630   9.323   7.041  1.00 95.33           C  
ATOM   1857  CD2 PHE A 233      -7.442  10.321   7.431  1.00 95.33           C  
ATOM   1858  CE1 PHE A 233      -9.248   8.195   7.779  1.00 95.33           C  
ATOM   1859  CE2 PHE A 233      -7.057   9.184   8.166  1.00 95.33           C  
ATOM   1860  CZ  PHE A 233      -7.972   8.132   8.358  1.00 95.33           C  
ATOM   1861  N   GLN A 234     -10.276  11.973   2.818  1.00 93.46           N  
ATOM   1862  CA  GLN A 234     -11.223  12.697   1.969  1.00 93.46           C  
ATOM   1863  C   GLN A 234     -12.567  11.962   1.977  1.00 93.46           C  
ATOM   1864  CB  GLN A 234     -10.617  12.836   0.565  1.00 93.46           C  
ATOM   1865  O   GLN A 234     -12.631  10.770   1.675  1.00 93.46           O  
ATOM   1866  CG  GLN A 234     -11.457  13.710  -0.380  1.00 93.46           C  
ATOM   1867  CD  GLN A 234     -10.815  13.860  -1.761  1.00 93.46           C  
ATOM   1868  NE2 GLN A 234     -11.562  14.261  -2.764  1.00 93.46           N  
ATOM   1869  OE1 GLN A 234      -9.632  13.625  -1.970  1.00 93.46           O  
ATOM   1870  N   GLY A 235     -13.648  12.641   2.360  1.00 92.88           N  
ATOM   1871  CA  GLY A 235     -14.938  11.988   2.578  1.00 92.88           C  
ATOM   1872  C   GLY A 235     -16.078  12.923   2.966  1.00 92.88           C  
ATOM   1873  O   GLY A 235     -15.976  14.143   2.843  1.00 92.88           O  
ATOM   1874  N   ARG A 236     -17.175  12.340   3.460  1.00 92.44           N  
ATOM   1875  CA  ARG A 236     -18.351  13.072   3.952  1.00 92.44           C  
ATOM   1876  C   ARG A 236     -18.957  12.395   5.182  1.00 92.44           C  
ATOM   1877  CB  ARG A 236     -19.380  13.227   2.810  1.00 92.44           C  
ATOM   1878  O   ARG A 236     -18.992  11.167   5.265  1.00 92.44           O  
ATOM   1879  CG  ARG A 236     -20.338  14.402   3.061  1.00 92.44           C  
ATOM   1880  CD  ARG A 236     -21.466  14.533   2.032  1.00 92.44           C  
ATOM   1881  NE  ARG A 236     -21.325  15.735   1.185  1.00 92.44           N  
ATOM   1882  NH1 ARG A 236     -23.428  15.691   0.311  1.00 92.44           N  
ATOM   1883  NH2 ARG A 236     -22.070  17.283  -0.335  1.00 92.44           N  
ATOM   1884  CZ  ARG A 236     -22.259  16.234   0.402  1.00 92.44           C  
ATOM   1885  N   LEU A 237     -19.474  13.188   6.116  1.00 91.46           N  
ATOM   1886  CA  LEU A 237     -20.397  12.710   7.144  1.00 91.46           C  
ATOM   1887  C   LEU A 237     -21.736  12.314   6.491  1.00 91.46           C  
ATOM   1888  CB  LEU A 237     -20.591  13.793   8.225  1.00 91.46           C  
ATOM   1889  O   LEU A 237     -22.283  13.074   5.698  1.00 91.46           O  
ATOM   1890  CG  LEU A 237     -19.344  14.118   9.071  1.00 91.46           C  
ATOM   1891  CD1 LEU A 237     -19.636  15.308   9.983  1.00 91.46           C  
ATOM   1892  CD2 LEU A 237     -18.927  12.953   9.969  1.00 91.46           C  
ATOM   1893  N   LYS A 238     -22.268  11.134   6.823  1.00 88.95           N  
ATOM   1894  CA  LYS A 238     -23.600  10.652   6.407  1.00 88.95           C  
ATOM   1895  C   LYS A 238     -24.281   9.911   7.554  1.00 88.95           C  
ATOM   1896  CB  LYS A 238     -23.508   9.725   5.182  1.00 88.95           C  
ATOM   1897  O   LYS A 238     -23.610   9.452   8.479  1.00 88.95           O  
ATOM   1898  CG  LYS A 238     -22.908  10.385   3.933  1.00 88.95           C  
ATOM   1899  CD  LYS A 238     -22.990   9.428   2.737  1.00 88.95           C  
ATOM   1900  CE  LYS A 238     -22.450  10.124   1.484  1.00 88.95           C  
ATOM   1901  NZ  LYS A 238     -22.632   9.291   0.269  1.00 88.95           N  
ATOM   1902  N   TYR A 239     -25.599   9.753   7.494  1.00 86.41           N  
ATOM   1903  CA  TYR A 239     -26.357   9.074   8.544  1.00 86.41           C  
ATOM   1904  C   TYR A 239     -26.348   7.547   8.385  1.00 86.41           C  
ATOM   1905  CB  TYR A 239     -27.779   9.626   8.575  1.00 86.41           C  
ATOM   1906  O   TYR A 239     -26.715   6.993   7.344  1.00 86.41           O  
ATOM   1907  CG  TYR A 239     -27.894  11.026   9.141  1.00 86.41           C  
ATOM   1908  CD1 TYR A 239     -28.261  11.228  10.484  1.00 86.41           C  
ATOM   1909  CD2 TYR A 239     -27.708  12.130   8.296  1.00 86.41           C  
ATOM   1910  CE1 TYR A 239     -28.565  12.522  10.948  1.00 86.41           C  
ATOM   1911  CE2 TYR A 239     -28.003  13.427   8.750  1.00 86.41           C  
ATOM   1912  OH  TYR A 239     -28.893  14.850  10.426  1.00 86.41           O  
ATOM   1913  CZ  TYR A 239     -28.482  13.615  10.057  1.00 86.41           C  
ATOM   1914  N   LEU A 240     -25.990   6.839   9.460  1.00 86.68           N  
ATOM   1915  CA  LEU A 240     -26.129   5.390   9.558  1.00 86.68           C  
ATOM   1916  C   LEU A 240     -27.585   5.015   9.828  1.00 86.68           C  
ATOM   1917  CB  LEU A 240     -25.170   4.799  10.602  1.00 86.68           C  
ATOM   1918  O   LEU A 240     -28.042   4.881  10.966  1.00 86.68           O  
ATOM   1919  CG  LEU A 240     -23.685   4.885  10.222  1.00 86.68           C  
ATOM   1920  CD1 LEU A 240     -22.868   4.212  11.324  1.00 86.68           C  
ATOM   1921  CD2 LEU A 240     -23.351   4.170   8.911  1.00 86.68           C  
ATOM   1922  N   HIS A 241     -28.300   4.807   8.732  1.00 84.70           N  
ATOM   1923  CA  HIS A 241     -29.636   4.242   8.705  1.00 84.70           C  
ATOM   1924  C   HIS A 241     -29.669   2.771   9.172  1.00 84.70           C  
ATOM   1925  CB  HIS A 241     -30.189   4.443   7.291  1.00 84.70           C  
ATOM   1926  O   HIS A 241     -28.651   2.075   9.244  1.00 84.70           O  
ATOM   1927  CG  HIS A 241     -30.469   5.900   7.012  1.00 84.70           C  
ATOM   1928  CD2 HIS A 241     -31.611   6.561   7.374  1.00 84.70           C  
ATOM   1929  ND1 HIS A 241     -29.626   6.836   6.443  1.00 84.70           N  
ATOM   1930  CE1 HIS A 241     -30.264   8.021   6.441  1.00 84.70           C  
ATOM   1931  NE2 HIS A 241     -31.469   7.897   7.020  1.00 84.70           N  
ATOM   1932  N   GLY A 242     -30.864   2.301   9.544  1.00 81.76           N  
ATOM   1933  CA  GLY A 242     -31.122   0.901   9.907  1.00 81.76           C  
ATOM   1934  C   GLY A 242     -30.499   0.409  11.223  1.00 81.76           C  
ATOM   1935  O   GLY A 242     -30.644  -0.763  11.553  1.00 81.76           O  
ATOM   1936  N   GLN A 243     -29.828   1.262  12.005  1.00 81.97           N  
ATOM   1937  CA  GLN A 243     -29.053   0.812  13.174  1.00 81.97           C  
ATOM   1938  C   GLN A 243     -29.892   0.350  14.376  1.00 81.97           C  
ATOM   1939  CB  GLN A 243     -28.056   1.905  13.596  1.00 81.97           C  
ATOM   1940  O   GLN A 243     -29.348  -0.319  15.250  1.00 81.97           O  
ATOM   1941  CG  GLN A 243     -27.016   2.209  12.509  1.00 81.97           C  
ATOM   1942  CD  GLN A 243     -26.220   0.980  12.097  1.00 81.97           C  
ATOM   1943  NE2 GLN A 243     -26.464   0.452  10.914  1.00 81.97           N  
ATOM   1944  OE1 GLN A 243     -25.405   0.475  12.863  1.00 81.97           O  
ATOM   1945  N   ASN A 244     -31.189   0.688  14.432  1.00 70.86           N  
ATOM   1946  CA  ASN A 244     -32.155   0.208  15.437  1.00 70.86           C  
ATOM   1947  C   ASN A 244     -31.699   0.326  16.914  1.00 70.86           C  
ATOM   1948  CB  ASN A 244     -32.645  -1.198  15.033  1.00 70.86           C  
ATOM   1949  O   ASN A 244     -32.184  -0.406  17.783  1.00 70.86           O  
ATOM   1950  CG  ASN A 244     -33.589  -1.157  13.847  1.00 70.86           C  
ATOM   1951  ND2 ASN A 244     -33.157  -1.521  12.664  1.00 70.86           N  
ATOM   1952  OD1 ASN A 244     -34.735  -0.767  13.971  1.00 70.86           O  
ATOM   1953  N   LYS A 245     -30.785   1.260  17.222  1.00 72.21           N  
ATOM   1954  CA  LYS A 245     -30.364   1.562  18.596  1.00 72.21           C  
ATOM   1955  C   LYS A 245     -31.583   2.036  19.396  1.00 72.21           C  
ATOM   1956  CB  LYS A 245     -29.256   2.636  18.623  1.00 72.21           C  
ATOM   1957  O   LYS A 245     -32.295   2.940  18.963  1.00 72.21           O  
ATOM   1958  CG  LYS A 245     -27.843   2.162  18.227  1.00 72.21           C  
ATOM   1959  CD  LYS A 245     -26.827   3.296  18.486  1.00 72.21           C  
ATOM   1960  CE  LYS A 245     -25.356   2.849  18.439  1.00 72.21           C  
ATOM   1961  NZ  LYS A 245     -24.459   3.949  18.880  1.00 72.21           N  
ATOM   1962  N   LYS A 246     -31.803   1.451  20.575  1.00 73.00           N  
ATOM   1963  CA  LYS A 246     -32.813   1.913  21.536  1.00 73.00           C  
ATOM   1964  C   LYS A 246     -32.148   2.718  22.647  1.00 73.00           C  
ATOM   1965  CB  LYS A 246     -33.639   0.742  22.088  1.00 73.00           C  
ATOM   1966  O   LYS A 246     -31.078   2.338  23.119  1.00 73.00           O  
ATOM   1967  CG  LYS A 246     -34.505   0.111  20.989  1.00 73.00           C  
ATOM   1968  CD  LYS A 246     -35.414  -0.983  21.557  1.00 73.00           C  
ATOM   1969  CE  LYS A 246     -36.299  -1.523  20.430  1.00 73.00           C  
ATOM   1970  NZ  LYS A 246     -37.321  -2.463  20.948  1.00 73.00           N  
ATOM   1971  N   GLY A 247     -32.779   3.818  23.047  1.00 69.19           N  
ATOM   1972  CA  GLY A 247     -32.387   4.598  24.219  1.00 69.19           C  
ATOM   1973  C   GLY A 247     -32.668   3.847  25.523  1.00 69.19           C  
ATOM   1974  O   GLY A 247     -33.282   2.777  25.519  1.00 69.19           O  
ATOM   1975  N   LYS A 248     -32.253   4.432  26.654  1.00 72.52           N  
ATOM   1976  CA  LYS A 248     -32.528   3.886  28.000  1.00 72.52           C  
ATOM   1977  C   LYS A 248     -34.037   3.717  28.240  1.00 72.52           C  
ATOM   1978  CB  LYS A 248     -31.892   4.798  29.068  1.00 72.52           C  
ATOM   1979  O   LYS A 248     -34.457   2.752  28.867  1.00 72.52           O  
ATOM   1980  CG  LYS A 248     -30.350   4.783  29.016  1.00 72.52           C  
ATOM   1981  CD  LYS A 248     -29.734   5.840  29.948  1.00 72.52           C  
ATOM   1982  CE  LYS A 248     -28.209   5.916  29.759  1.00 72.52           C  
ATOM   1983  NZ  LYS A 248     -27.642   7.170  30.324  1.00 72.52           N  
ATOM   1984  N   ASP A 249     -34.831   4.596  27.636  1.00 72.07           N  
ATOM   1985  CA  ASP A 249     -36.296   4.659  27.700  1.00 72.07           C  
ATOM   1986  C   ASP A 249     -36.991   3.755  26.657  1.00 72.07           C  
ATOM   1987  CB  ASP A 249     -36.710   6.136  27.564  1.00 72.07           C  
ATOM   1988  O   ASP A 249     -38.195   3.846  26.432  1.00 72.07           O  
ATOM   1989  CG  ASP A 249     -35.736   7.035  28.333  1.00 72.07           C  
ATOM   1990  OD1 ASP A 249     -35.883   7.126  29.569  1.00 72.07           O  
ATOM   1991  OD2 ASP A 249     -34.741   7.452  27.692  1.00 72.07           O  
ATOM   1992  N   GLY A 250     -36.236   2.898  25.956  1.00 72.98           N  
ATOM   1993  CA  GLY A 250     -36.746   1.952  24.955  1.00 72.98           C  
ATOM   1994  C   GLY A 250     -37.125   2.558  23.595  1.00 72.98           C  
ATOM   1995  O   GLY A 250     -37.262   1.807  22.624  1.00 72.98           O  
ATOM   1996  N   ALA A 251     -37.247   3.885  23.506  1.00 72.33           N  
ATOM   1997  CA  ALA A 251     -37.469   4.627  22.266  1.00 72.33           C  
ATOM   1998  C   ALA A 251     -36.351   4.380  21.235  1.00 72.33           C  
ATOM   1999  CB  ALA A 251     -37.595   6.118  22.605  1.00 72.33           C  
ATOM   2000  O   ALA A 251     -35.189   4.185  21.597  1.00 72.33           O  
ATOM   2001  N   LEU A 252     -36.695   4.402  19.945  1.00 70.27           N  
ATOM   2002  CA  LEU A 252     -35.715   4.330  18.858  1.00 70.27           C  
ATOM   2003  C   LEU A 252     -34.919   5.638  18.800  1.00 70.27           C  
ATOM   2004  CB  LEU A 252     -36.431   4.050  17.523  1.00 70.27           C  
ATOM   2005  O   LEU A 252     -35.501   6.717  18.714  1.00 70.27           O  
ATOM   2006  CG  LEU A 252     -36.949   2.606  17.387  1.00 70.27           C  
ATOM   2007  CD1 LEU A 252     -37.944   2.510  16.231  1.00 70.27           C  
ATOM   2008  CD2 LEU A 252     -35.810   1.615  17.118  1.00 70.27           C  
ATOM   2009  N   LEU A 253     -33.593   5.533  18.847  1.00 69.75           N  
ATOM   2010  CA  LEU A 253     -32.697   6.675  18.690  1.00 69.75           C  
ATOM   2011  C   LEU A 253     -32.623   7.087  17.209  1.00 69.75           C  
ATOM   2012  CB  LEU A 253     -31.314   6.317  19.265  1.00 69.75           C  
ATOM   2013  O   LEU A 253     -32.699   6.212  16.337  1.00 69.75           O  
ATOM   2014  CG  LEU A 253     -31.311   6.225  20.803  1.00 69.75           C  
ATOM   2015  CD1 LEU A 253     -30.084   5.453  21.287  1.00 69.75           C  
ATOM   2016  CD2 LEU A 253     -31.301   7.606  21.458  1.00 69.75           C  
ATOM   2017  N   PRO A 254     -32.444   8.389  16.906  1.00 72.64           N  
ATOM   2018  CA  PRO A 254     -32.219   8.842  15.537  1.00 72.64           C  
ATOM   2019  C   PRO A 254     -30.953   8.191  14.950  1.00 72.64           C  
ATOM   2020  CB  PRO A 254     -32.107  10.371  15.619  1.00 72.64           C  
ATOM   2021  O   PRO A 254     -30.055   7.790  15.703  1.00 72.64           O  
ATOM   2022  CG  PRO A 254     -31.602  10.613  17.040  1.00 72.64           C  
ATOM   2023  CD  PRO A 254     -32.283   9.500  17.836  1.00 72.64           C  
ATOM   2024  N   PRO A 255     -30.852   8.072  13.612  1.00 78.31           N  
ATOM   2025  CA  PRO A 255     -29.633   7.583  12.983  1.00 78.31           C  
ATOM   2026  C   PRO A 255     -28.449   8.478  13.377  1.00 78.31           C  
ATOM   2027  CB  PRO A 255     -29.917   7.579  11.480  1.00 78.31           C  
ATOM   2028  O   PRO A 255     -28.569   9.699  13.462  1.00 78.31           O  
ATOM   2029  CG  PRO A 255     -30.984   8.662  11.308  1.00 78.31           C  
ATOM   2030  CD  PRO A 255     -31.788   8.556  12.604  1.00 78.31           C  
ATOM   2031  N   GLN A 256     -27.297   7.868  13.642  1.00 83.03           N  
ATOM   2032  CA  GLN A 256     -26.083   8.602  14.002  1.00 83.03           C  
ATOM   2033  C   GLN A 256     -25.277   8.962  12.760  1.00 83.03           C  
ATOM   2034  CB  GLN A 256     -25.211   7.770  14.943  1.00 83.03           C  
ATOM   2035  O   GLN A 256     -25.231   8.188  11.804  1.00 83.03           O  
ATOM   2036  CG  GLN A 256     -25.791   7.648  16.356  1.00 83.03           C  
ATOM   2037  CD  GLN A 256     -24.856   6.797  17.199  1.00 83.03           C  
ATOM   2038  NE2 GLN A 256     -24.466   7.236  18.374  1.00 83.03           N  
ATOM   2039  OE1 GLN A 256     -24.487   5.699  16.808  1.00 83.03           O  
ATOM   2040  N   LEU A 257     -24.570  10.088  12.814  1.00 88.00           N  
ATOM   2041  CA  LEU A 257     -23.566  10.424  11.811  1.00 88.00           C  
ATOM   2042  C   LEU A 257     -22.384   9.442  11.855  1.00 88.00           C  
ATOM   2043  CB  LEU A 257     -23.098  11.880  11.994  1.00 88.00           C  
ATOM   2044  O   LEU A 257     -21.965   8.971  12.918  1.00 88.00           O  
ATOM   2045  CG  LEU A 257     -24.189  12.939  11.744  1.00 88.00           C  
ATOM   2046  CD1 LEU A 257     -23.630  14.327  12.050  1.00 88.00           C  
ATOM   2047  CD2 LEU A 257     -24.678  12.929  10.295  1.00 88.00           C  
ATOM   2048  N   ALA A 258     -21.828   9.171  10.681  1.00 92.66           N  
ATOM   2049  CA  ALA A 258     -20.550   8.508  10.488  1.00 92.66           C  
ATOM   2050  C   ALA A 258     -19.780   9.183   9.350  1.00 92.66           C  
ATOM   2051  CB  ALA A 258     -20.787   7.024  10.195  1.00 92.66           C  
ATOM   2052  O   ALA A 258     -20.369   9.592   8.350  1.00 92.66           O  
ATOM   2053  N   LEU A 259     -18.461   9.270   9.490  1.00 95.02           N  
ATOM   2054  CA  LEU A 259     -17.555   9.683   8.427  1.00 95.02           C  
ATOM   2055  C   LEU A 259     -17.370   8.520   7.454  1.00 95.02           C  
ATOM   2056  CB  LEU A 259     -16.230  10.129   9.074  1.00 95.02           C  
ATOM   2057  O   LEU A 259     -16.827   7.490   7.841  1.00 95.02           O  
ATOM   2058  CG  LEU A 259     -15.106  10.464   8.078  1.00 95.02           C  
ATOM   2059  CD1 LEU A 259     -15.511  11.587   7.121  1.00 95.02           C  
ATOM   2060  CD2 LEU A 259     -13.857  10.898   8.845  1.00 95.02           C  
ATOM   2061  N   PHE A 260     -17.794   8.699   6.205  1.00 95.31           N  
ATOM   2062  CA  PHE A 260     -17.459   7.828   5.080  1.00 95.31           C  
ATOM   2063  C   PHE A 260     -16.304   8.480   4.320  1.00 95.31           C  
ATOM   2064  CB  PHE A 260     -18.684   7.661   4.165  1.00 95.31           C  
ATOM   2065  O   PHE A 260     -16.507   9.520   3.691  1.00 95.31           O  
ATOM   2066  CG  PHE A 260     -19.808   6.811   4.726  1.00 95.31           C  
ATOM   2067  CD1 PHE A 260     -20.035   5.520   4.213  1.00 95.31           C  
ATOM   2068  CD2 PHE A 260     -20.648   7.315   5.737  1.00 95.31           C  
ATOM   2069  CE1 PHE A 260     -21.093   4.738   4.708  1.00 95.31           C  
ATOM   2070  CE2 PHE A 260     -21.701   6.531   6.240  1.00 95.31           C  
ATOM   2071  CZ  PHE A 260     -21.925   5.244   5.720  1.00 95.31           C  
ATOM   2072  N   ALA A 261     -15.104   7.905   4.396  1.00 96.06           N  
ATOM   2073  CA  ALA A 261     -13.899   8.489   3.817  1.00 96.06           C  
ATOM   2074  C   ALA A 261     -13.023   7.470   3.083  1.00 96.06           C  
ATOM   2075  CB  ALA A 261     -13.114   9.208   4.923  1.00 96.06           C  
ATOM   2076  O   ALA A 261     -13.031   6.272   3.365  1.00 96.06           O  
ATOM   2077  N   ILE A 262     -12.229   7.992   2.157  1.00 95.31           N  
ATOM   2078  CA  ILE A 262     -11.049   7.351   1.590  1.00 95.31           C  
ATOM   2079  C   ILE A 262      -9.838   7.906   2.344  1.00 95.31           C  
ATOM   2080  CB  ILE A 262     -10.993   7.645   0.075  1.00 95.31           C  
ATOM   2081  O   ILE A 262      -9.742   9.119   2.543  1.00 95.31           O  
ATOM   2082  CG1 ILE A 262     -12.160   6.937  -0.655  1.00 95.31           C  
ATOM   2083  CG2 ILE A 262      -9.643   7.221  -0.527  1.00 95.31           C  
ATOM   2084  CD1 ILE A 262     -12.444   7.504  -2.051  1.00 95.31           C  
ATOM   2085  N   ALA A 263      -8.920   7.032   2.750  1.00 94.56           N  
ATOM   2086  CA  ALA A 263      -7.612   7.404   3.273  1.00 94.56           C  
ATOM   2087  C   ALA A 263      -6.539   7.076   2.224  1.00 94.56           C  
ATOM   2088  CB  ALA A 263      -7.387   6.676   4.604  1.00 94.56           C  
ATOM   2089  O   ALA A 263      -6.293   5.900   1.947  1.00 94.56           O  
ATOM   2090  N   THR A 264      -5.897   8.100   1.655  1.00 91.17           N  
ATOM   2091  CA  THR A 264      -4.748   7.961   0.738  1.00 91.17           C  
ATOM   2092  C   THR A 264      -3.445   8.359   1.448  1.00 91.17           C  
ATOM   2093  CB  THR A 264      -4.920   8.774  -0.558  1.00 91.17           C  
ATOM   2094  O   THR A 264      -3.469   9.217   2.336  1.00 91.17           O  
ATOM   2095  CG2 THR A 264      -6.215   8.453  -1.305  1.00 91.17           C  
ATOM   2096  OG1 THR A 264      -4.956  10.158  -0.297  1.00 91.17           O  
ATOM   2097  N   PRO A 265      -2.289   7.746   1.142  1.00 88.00           N  
ATOM   2098  CA  PRO A 265      -1.022   8.130   1.760  1.00 88.00           C  
ATOM   2099  C   PRO A 265      -0.512   9.454   1.163  1.00 88.00           C  
ATOM   2100  CB  PRO A 265      -0.101   6.941   1.490  1.00 88.00           C  
ATOM   2101  O   PRO A 265      -0.577   9.652  -0.046  1.00 88.00           O  
ATOM   2102  CG  PRO A 265      -0.578   6.429   0.129  1.00 88.00           C  
ATOM   2103  CD  PRO A 265      -2.086   6.676   0.174  1.00 88.00           C  
ATOM   2104  N   LEU A 266       0.020  10.365   1.992  1.00 79.83           N  
ATOM   2105  CA  LEU A 266       0.515  11.676   1.517  1.00 79.83           C  
ATOM   2106  C   LEU A 266       1.765  11.581   0.628  1.00 79.83           C  
ATOM   2107  CB  LEU A 266       0.818  12.584   2.721  1.00 79.83           C  
ATOM   2108  O   LEU A 266       2.049  12.494  -0.141  1.00 79.83           O  
ATOM   2109  CG  LEU A 266      -0.429  13.145   3.419  1.00 79.83           C  
ATOM   2110  CD1 LEU A 266      -0.016  13.861   4.703  1.00 79.83           C  
ATOM   2111  CD2 LEU A 266      -1.164  14.172   2.554  1.00 79.83           C  
ATOM   2112  N   GLN A 267       2.502  10.483   0.751  1.00 67.05           N  
ATOM   2113  CA  GLN A 267       3.582  10.078  -0.135  1.00 67.05           C  
ATOM   2114  C   GLN A 267       3.357   8.589  -0.430  1.00 67.05           C  
ATOM   2115  CB  GLN A 267       4.924  10.348   0.564  1.00 67.05           C  
ATOM   2116  O   GLN A 267       3.171   7.833   0.529  1.00 67.05           O  
ATOM   2117  CG  GLN A 267       6.136   9.977  -0.303  1.00 67.05           C  
ATOM   2118  CD  GLN A 267       7.470  10.347   0.345  1.00 67.05           C  
ATOM   2119  NE2 GLN A 267       8.576  10.082  -0.315  1.00 67.05           N  
ATOM   2120  OE1 GLN A 267       7.560  10.880   1.439  1.00 67.05           O  
ATOM   2121  N   PRO A 268       3.338   8.140  -1.700  1.00 59.35           N  
ATOM   2122  CA  PRO A 268       3.139   6.729  -2.012  1.00 59.35           C  
ATOM   2123  C   PRO A 268       4.186   5.862  -1.293  1.00 59.35           C  
ATOM   2124  CB  PRO A 268       3.241   6.617  -3.538  1.00 59.35           C  
ATOM   2125  O   PRO A 268       5.383   6.131  -1.433  1.00 59.35           O  
ATOM   2126  CG  PRO A 268       2.832   8.011  -4.015  1.00 59.35           C  
ATOM   2127  CD  PRO A 268       3.391   8.924  -2.925  1.00 59.35           C  
ATOM   2128  N   PRO A 269       3.789   4.836  -0.515  1.00 52.86           N  
ATOM   2129  CA  PRO A 269       4.749   3.930   0.101  1.00 52.86           C  
ATOM   2130  C   PRO A 269       5.547   3.211  -0.995  1.00 52.86           C  
ATOM   2131  CB  PRO A 269       3.920   2.977   0.971  1.00 52.86           C  
ATOM   2132  O   PRO A 269       4.991   2.842  -2.030  1.00 52.86           O  
ATOM   2133  CG  PRO A 269       2.550   2.974   0.291  1.00 52.86           C  
ATOM   2134  CD  PRO A 269       2.430   4.410  -0.217  1.00 52.86           C  
ATOM   2135  N   SER A 270       6.842   2.976  -0.761  1.00 53.50           N  
ATOM   2136  CA  SER A 270       7.781   2.448  -1.773  1.00 53.50           C  
ATOM   2137  C   SER A 270       7.304   1.147  -2.450  1.00 53.50           C  
ATOM   2138  CB  SER A 270       9.152   2.256  -1.112  1.00 53.50           C  
ATOM   2139  O   SER A 270       7.557   0.919  -3.630  1.00 53.50           O  
ATOM   2140  OG  SER A 270      10.123   1.875  -2.061  1.00 53.50           O  
ATOM   2141  N   ILE A 271       6.497   0.336  -1.757  1.00 53.85           N  
ATOM   2142  CA  ILE A 271       5.861  -0.872  -2.305  1.00 53.85           C  
ATOM   2143  C   ILE A 271       4.921  -0.609  -3.505  1.00 53.85           C  
ATOM   2144  CB  ILE A 271       5.163  -1.629  -1.153  1.00 53.85           C  
ATOM   2145  O   ILE A 271       4.761  -1.479  -4.360  1.00 53.85           O  
ATOM   2146  CG1 ILE A 271       4.892  -3.095  -1.548  1.00 53.85           C  
ATOM   2147  CG2 ILE A 271       3.885  -0.910  -0.678  1.00 53.85           C  
ATOM   2148  CD1 ILE A 271       4.502  -3.980  -0.357  1.00 53.85           C  
ATOM   2149  N   LEU A 272       4.341   0.591  -3.628  1.00 48.97           N  
ATOM   2150  CA  LEU A 272       3.579   1.016  -4.812  1.00 48.97           C  
ATOM   2151  C   LEU A 272       4.467   1.618  -5.903  1.00 48.97           C  
ATOM   2152  CB  LEU A 272       2.481   2.010  -4.408  1.00 48.97           C  
ATOM   2153  O   LEU A 272       4.153   1.480  -7.083  1.00 48.97           O  
ATOM   2154  CG  LEU A 272       1.381   1.408  -3.521  1.00 48.97           C  
ATOM   2155  CD1 LEU A 272       0.347   2.487  -3.242  1.00 48.97           C  
ATOM   2156  CD2 LEU A 272       0.654   0.227  -4.173  1.00 48.97           C  
ATOM   2157  N   GLU A 273       5.614   2.194  -5.539  1.00 47.65           N  
ATOM   2158  CA  GLU A 273       6.642   2.607  -6.501  1.00 47.65           C  
ATOM   2159  C   GLU A 273       7.191   1.393  -7.284  1.00 47.65           C  
ATOM   2160  CB  GLU A 273       7.761   3.354  -5.755  1.00 47.65           C  
ATOM   2161  O   GLU A 273       7.558   1.505  -8.452  1.00 47.65           O  
ATOM   2162  CG  GLU A 273       8.553   4.283  -6.682  1.00 47.65           C  
ATOM   2163  CD  GLU A 273       9.853   4.778  -6.034  1.00 47.65           C  
ATOM   2164  OE1 GLU A 273      10.116   5.994  -6.085  1.00 47.65           O  
ATOM   2165  OE2 GLU A 273      10.644   3.909  -5.591  1.00 47.65           O  
ATOM   2166  N   ILE A 274       7.173   0.194  -6.683  1.00 47.01           N  
ATOM   2167  CA  ILE A 274       7.443  -1.077  -7.382  1.00 47.01           C  
ATOM   2168  C   ILE A 274       6.395  -1.349  -8.478  1.00 47.01           C  
ATOM   2169  CB  ILE A 274       7.559  -2.254  -6.379  1.00 47.01           C  
ATOM   2170  O   ILE A 274       6.753  -1.842  -9.547  1.00 47.01           O  
ATOM   2171  CG1 ILE A 274       8.674  -1.993  -5.338  1.00 47.01           C  
ATOM   2172  CG2 ILE A 274       7.838  -3.579  -7.115  1.00 47.01           C  
ATOM   2173  CD1 ILE A 274       8.749  -3.037  -4.215  1.00 47.01           C  
ATOM   2174  N   ARG A 275       5.119  -0.984  -8.279  1.00 46.64           N  
ATOM   2175  CA  ARG A 275       4.071  -1.168  -9.302  1.00 46.64           C  
ATOM   2176  C   ARG A 275       4.219  -0.187 -10.469  1.00 46.64           C  
ATOM   2177  CB  ARG A 275       2.656  -1.126  -8.694  1.00 46.64           C  
ATOM   2178  O   ARG A 275       4.061  -0.608 -11.610  1.00 46.64           O  
ATOM   2179  CG  ARG A 275       2.385  -2.271  -7.701  1.00 46.64           C  
ATOM   2180  CD  ARG A 275       0.903  -2.304  -7.289  1.00 46.64           C  
ATOM   2181  NE  ARG A 275       0.616  -3.385  -6.320  1.00 46.64           N  
ATOM   2182  NH1 ARG A 275      -1.644  -3.001  -6.068  1.00 46.64           N  
ATOM   2183  NH2 ARG A 275      -0.666  -4.601  -4.872  1.00 46.64           N  
ATOM   2184  CZ  ARG A 275      -0.558  -3.657  -5.765  1.00 46.64           C  
ATOM   2185  N   THR A 276       4.582   1.078 -10.236  1.00 47.22           N  
ATOM   2186  CA  THR A 276       4.849   2.035 -11.335  1.00 47.22           C  
ATOM   2187  C   THR A 276       6.162   1.760 -12.074  1.00 47.22           C  
ATOM   2188  CB  THR A 276       4.793   3.500 -10.876  1.00 47.22           C  
ATOM   2189  O   THR A 276       6.235   2.010 -13.279  1.00 47.22           O  
ATOM   2190  CG2 THR A 276       3.354   3.997 -10.757  1.00 47.22           C  
ATOM   2191  OG1 THR A 276       5.391   3.655  -9.613  1.00 47.22           O  
ATOM   2192  N   LYS A 277       7.167   1.146 -11.428  1.00 51.19           N  
ATOM   2193  CA  LYS A 277       8.389   0.646 -12.099  1.00 51.19           C  
ATOM   2194  C   LYS A 277       8.114  -0.407 -13.188  1.00 51.19           C  
ATOM   2195  CB  LYS A 277       9.390   0.122 -11.048  1.00 51.19           C  
ATOM   2196  O   LYS A 277       8.960  -0.598 -14.059  1.00 51.19           O  
ATOM   2197  CG  LYS A 277      10.124   1.275 -10.339  1.00 51.19           C  
ATOM   2198  CD  LYS A 277      10.801   0.833  -9.030  1.00 51.19           C  
ATOM   2199  CE  LYS A 277      11.281   2.071  -8.262  1.00 51.19           C  
ATOM   2200  NZ  LYS A 277      11.547   1.789  -6.832  1.00 51.19           N  
ATOM   2201  N   ASN A 278       6.931  -1.029 -13.220  1.00 59.87           N  
ATOM   2202  CA  ASN A 278       6.573  -2.009 -14.252  1.00 59.87           C  
ATOM   2203  C   ASN A 278       6.414  -1.420 -15.666  1.00 59.87           C  
ATOM   2204  CB  ASN A 278       5.304  -2.767 -13.829  1.00 59.87           C  
ATOM   2205  O   ASN A 278       6.534  -2.180 -16.628  1.00 59.87           O  
ATOM   2206  CG  ASN A 278       5.543  -3.708 -12.662  1.00 59.87           C  
ATOM   2207  ND2 ASN A 278       4.518  -4.044 -11.919  1.00 59.87           N  
ATOM   2208  OD1 ASN A 278       6.637  -4.194 -12.438  1.00 59.87           O  
ATOM   2209  N   PHE A 279       6.194  -0.107 -15.812  1.00 70.72           N  
ATOM   2210  CA  PHE A 279       6.002   0.563 -17.111  1.00 70.72           C  
ATOM   2211  C   PHE A 279       7.301   1.082 -17.758  1.00 70.72           C  
ATOM   2212  CB  PHE A 279       4.936   1.661 -16.973  1.00 70.72           C  
ATOM   2213  O   PHE A 279       7.250   1.850 -18.716  1.00 70.72           O  
ATOM   2214  CG  PHE A 279       3.560   1.137 -16.615  1.00 70.72           C  
ATOM   2215  CD1 PHE A 279       2.803   0.437 -17.575  1.00 70.72           C  
ATOM   2216  CD2 PHE A 279       3.030   1.352 -15.329  1.00 70.72           C  
ATOM   2217  CE1 PHE A 279       1.521  -0.039 -17.251  1.00 70.72           C  
ATOM   2218  CE2 PHE A 279       1.746   0.874 -15.006  1.00 70.72           C  
ATOM   2219  CZ  PHE A 279       0.991   0.180 -15.968  1.00 70.72           C  
ATOM   2220  N   ILE A 280       8.475   0.677 -17.261  1.00 84.76           N  
ATOM   2221  CA  ILE A 280       9.741   0.919 -17.968  1.00 84.76           C  
ATOM   2222  C   ILE A 280       9.755   0.084 -19.256  1.00 84.76           C  
ATOM   2223  CB  ILE A 280      10.959   0.630 -17.061  1.00 84.76           C  
ATOM   2224  O   ILE A 280       9.536  -1.129 -19.207  1.00 84.76           O  
ATOM   2225  CG1 ILE A 280      10.957   1.589 -15.846  1.00 84.76           C  
ATOM   2226  CG2 ILE A 280      12.276   0.778 -17.852  1.00 84.76           C  
ATOM   2227  CD1 ILE A 280      11.999   1.246 -14.773  1.00 84.76           C  
ATOM   2228  N   PHE A 281      10.034   0.735 -20.386  1.00 89.09           N  
ATOM   2229  CA  PHE A 281      10.048   0.141 -21.725  1.00 89.09           C  
ATOM   2230  C   PHE A 281      11.366   0.414 -22.463  1.00 89.09           C  
ATOM   2231  CB  PHE A 281       8.827   0.635 -22.514  1.00 89.09           C  
ATOM   2232  O   PHE A 281      12.161   1.272 -22.057  1.00 89.09           O  
ATOM   2233  CG  PHE A 281       8.829   2.087 -22.960  1.00 89.09           C  
ATOM   2234  CD1 PHE A 281       8.303   3.090 -22.125  1.00 89.09           C  
ATOM   2235  CD2 PHE A 281       9.295   2.426 -24.247  1.00 89.09           C  
ATOM   2236  CE1 PHE A 281       8.236   4.422 -22.574  1.00 89.09           C  
ATOM   2237  CE2 PHE A 281       9.227   3.756 -24.697  1.00 89.09           C  
ATOM   2238  CZ  PHE A 281       8.692   4.753 -23.862  1.00 89.09           C  
ATOM   2239  N   ARG A 282      11.627  -0.321 -23.547  1.00 90.67           N  
ATOM   2240  CA  ARG A 282      12.864  -0.221 -24.335  1.00 90.67           C  
ATOM   2241  C   ARG A 282      12.627  -0.063 -25.830  1.00 90.67           C  
ATOM   2242  CB  ARG A 282      13.760  -1.436 -24.068  1.00 90.67           C  
ATOM   2243  O   ARG A 282      11.760  -0.698 -26.427  1.00 90.67           O  
ATOM   2244  CG  ARG A 282      14.496  -1.306 -22.735  1.00 90.67           C  
ATOM   2245  CD  ARG A 282      15.384  -2.528 -22.507  1.00 90.67           C  
ATOM   2246  NE  ARG A 282      16.458  -2.217 -21.550  1.00 90.67           N  
ATOM   2247  NH1 ARG A 282      17.386  -4.313 -21.460  1.00 90.67           N  
ATOM   2248  NH2 ARG A 282      18.298  -2.628 -20.300  1.00 90.67           N  
ATOM   2249  CZ  ARG A 282      17.372  -3.056 -21.108  1.00 90.67           C  
ATOM   2250  N   THR A 283      13.495   0.739 -26.443  1.00 91.56           N  
ATOM   2251  CA  THR A 283      13.572   0.951 -27.893  1.00 91.56           C  
ATOM   2252  C   THR A 283      14.997   0.719 -28.408  1.00 91.56           C  
ATOM   2253  CB  THR A 283      13.065   2.347 -28.296  1.00 91.56           C  
ATOM   2254  O   THR A 283      15.980   1.118 -27.778  1.00 91.56           O  
ATOM   2255  CG2 THR A 283      11.565   2.522 -28.083  1.00 91.56           C  
ATOM   2256  OG1 THR A 283      13.701   3.375 -27.574  1.00 91.56           O  
ATOM   2257  N   LYS A 284      15.118   0.068 -29.571  1.00 92.70           N  
ATOM   2258  CA  LYS A 284      16.379  -0.203 -30.288  1.00 92.70           C  
ATOM   2259  C   LYS A 284      16.477   0.770 -31.465  1.00 92.70           C  
ATOM   2260  CB  LYS A 284      16.401  -1.693 -30.712  1.00 92.70           C  
ATOM   2261  O   LYS A 284      15.523   0.883 -32.228  1.00 92.70           O  
ATOM   2262  CG  LYS A 284      17.758  -2.230 -31.224  1.00 92.70           C  
ATOM   2263  CD  LYS A 284      17.698  -3.755 -31.504  1.00 92.70           C  
ATOM   2264  CE  LYS A 284      19.053  -4.382 -31.913  1.00 92.70           C  
ATOM   2265  NZ  LYS A 284      19.010  -5.878 -32.004  1.00 92.70           N  
ATOM   2266  N   HIS A 285      17.598   1.472 -31.623  1.00 93.45           N  
ATOM   2267  CA  HIS A 285      17.806   2.492 -32.663  1.00 93.45           C  
ATOM   2268  C   HIS A 285      19.125   2.271 -33.419  1.00 93.45           C  
ATOM   2269  CB  HIS A 285      17.795   3.907 -32.052  1.00 93.45           C  
ATOM   2270  O   HIS A 285      20.092   1.758 -32.860  1.00 93.45           O  
ATOM   2271  CG  HIS A 285      16.506   4.339 -31.399  1.00 93.45           C  
ATOM   2272  CD2 HIS A 285      16.038   3.936 -30.177  1.00 93.45           C  
ATOM   2273  ND1 HIS A 285      15.653   5.320 -31.854  1.00 93.45           N  
ATOM   2274  CE1 HIS A 285      14.688   5.490 -30.935  1.00 93.45           C  
ATOM   2275  NE2 HIS A 285      14.877   4.663 -29.891  1.00 93.45           N  
ATOM   2276  N   LYS A 286      19.197   2.708 -34.678  1.00 92.42           N  
ATOM   2277  CA  LYS A 286      20.453   2.861 -35.431  1.00 92.42           C  
ATOM   2278  C   LYS A 286      21.263   4.040 -34.881  1.00 92.42           C  
ATOM   2279  CB  LYS A 286      20.142   3.110 -36.915  1.00 92.42           C  
ATOM   2280  O   LYS A 286      20.733   4.890 -34.168  1.00 92.42           O  
ATOM   2281  CG  LYS A 286      19.428   1.955 -37.620  1.00 92.42           C  
ATOM   2282  CD  LYS A 286      19.168   2.300 -39.091  1.00 92.42           C  
ATOM   2283  CE  LYS A 286      18.212   1.266 -39.694  1.00 92.42           C  
ATOM   2284  NZ  LYS A 286      17.656   1.743 -40.983  1.00 92.42           N  
ATOM   2285  N   LEU A 287      22.527   4.140 -35.293  1.00 91.99           N  
ATOM   2286  CA  LEU A 287      23.440   5.234 -34.923  1.00 91.99           C  
ATOM   2287  C   LEU A 287      23.003   6.633 -35.417  1.00 91.99           C  
ATOM   2288  CB  LEU A 287      24.855   4.906 -35.437  1.00 91.99           C  
ATOM   2289  O   LEU A 287      23.534   7.635 -34.957  1.00 91.99           O  
ATOM   2290  CG  LEU A 287      25.407   3.515 -35.067  1.00 91.99           C  
ATOM   2291  CD1 LEU A 287      26.854   3.409 -35.547  1.00 91.99           C  
ATOM   2292  CD2 LEU A 287      25.362   3.255 -33.563  1.00 91.99           C  
ATOM   2293  N   ASP A 288      22.034   6.719 -36.334  1.00 90.02           N  
ATOM   2294  CA  ASP A 288      21.383   7.966 -36.778  1.00 90.02           C  
ATOM   2295  C   ASP A 288      20.068   8.266 -36.018  1.00 90.02           C  
ATOM   2296  CB  ASP A 288      21.187   7.925 -38.304  1.00 90.02           C  
ATOM   2297  O   ASP A 288      19.273   9.117 -36.424  1.00 90.02           O  
ATOM   2298  CG  ASP A 288      20.138   6.909 -38.772  1.00 90.02           C  
ATOM   2299  OD1 ASP A 288      19.581   6.166 -37.932  1.00 90.02           O  
ATOM   2300  OD2 ASP A 288      19.869   6.855 -39.988  1.00 90.02           O  
ATOM   2301  N   PHE A 289      19.838   7.549 -34.912  1.00 90.95           N  
ATOM   2302  CA  PHE A 289      18.636   7.555 -34.076  1.00 90.95           C  
ATOM   2303  C   PHE A 289      17.349   7.010 -34.733  1.00 90.95           C  
ATOM   2304  CB  PHE A 289      18.476   8.929 -33.400  1.00 90.95           C  
ATOM   2305  O   PHE A 289      16.287   7.028 -34.108  1.00 90.95           O  
ATOM   2306  CG  PHE A 289      17.714   8.905 -32.093  1.00 90.95           C  
ATOM   2307  CD1 PHE A 289      16.466   9.543 -31.999  1.00 90.95           C  
ATOM   2308  CD2 PHE A 289      18.248   8.240 -30.972  1.00 90.95           C  
ATOM   2309  CE1 PHE A 289      15.729   9.479 -30.805  1.00 90.95           C  
ATOM   2310  CE2 PHE A 289      17.520   8.193 -29.770  1.00 90.95           C  
ATOM   2311  CZ  PHE A 289      16.258   8.807 -29.688  1.00 90.95           C  
ATOM   2312  N   THR A 290      17.401   6.458 -35.951  1.00 92.07           N  
ATOM   2313  CA  THR A 290      16.260   5.754 -36.575  1.00 92.07           C  
ATOM   2314  C   THR A 290      15.858   4.523 -35.744  1.00 92.07           C  
ATOM   2315  CB  THR A 290      16.626   5.290 -37.992  1.00 92.07           C  
ATOM   2316  O   THR A 290      16.709   3.652 -35.546  1.00 92.07           O  
ATOM   2317  CG2 THR A 290      15.507   4.549 -38.723  1.00 92.07           C  
ATOM   2318  OG1 THR A 290      16.977   6.391 -38.790  1.00 92.07           O  
ATOM   2319  N   PRO A 291      14.608   4.397 -35.256  1.00 91.62           N  
ATOM   2320  CA  PRO A 291      14.154   3.207 -34.539  1.00 91.62           C  
ATOM   2321  C   PRO A 291      14.180   1.947 -35.424  1.00 91.62           C  
ATOM   2322  CB  PRO A 291      12.746   3.533 -34.029  1.00 91.62           C  
ATOM   2323  O   PRO A 291      13.912   1.983 -36.625  1.00 91.62           O  
ATOM   2324  CG  PRO A 291      12.243   4.551 -35.049  1.00 91.62           C  
ATOM   2325  CD  PRO A 291      13.506   5.338 -35.383  1.00 91.62           C  
ATOM   2326  N   ILE A 292      14.514   0.823 -34.795  1.00 90.78           N  
ATOM   2327  CA  ILE A 292      14.579  -0.532 -35.368  1.00 90.78           C  
ATOM   2328  C   ILE A 292      13.565  -1.458 -34.683  1.00 90.78           C  
ATOM   2329  CB  ILE A 292      16.002  -1.138 -35.229  1.00 90.78           C  
ATOM   2330  O   ILE A 292      13.109  -2.407 -35.304  1.00 90.78           O  
ATOM   2331  CG1 ILE A 292      17.124  -0.166 -35.655  1.00 90.78           C  
ATOM   2332  CG2 ILE A 292      16.117  -2.442 -36.049  1.00 90.78           C  
ATOM   2333  CD1 ILE A 292      18.538  -0.717 -35.406  1.00 90.78           C  
ATOM   2334  N   GLY A 293      13.238  -1.203 -33.411  1.00 86.99           N  
ATOM   2335  CA  GLY A 293      12.318  -2.046 -32.654  1.00 86.99           C  
ATOM   2336  C   GLY A 293      11.953  -1.499 -31.281  1.00 86.99           C  
ATOM   2337  O   GLY A 293      12.599  -0.574 -30.774  1.00 86.99           O  
ATOM   2338  N   CYS A 294      10.904  -2.065 -30.689  1.00 88.27           N  
ATOM   2339  CA  CYS A 294      10.333  -1.644 -29.411  1.00 88.27           C  
ATOM   2340  C   CYS A 294       9.656  -2.832 -28.714  1.00 88.27           C  
ATOM   2341  CB  CYS A 294       9.339  -0.513 -29.700  1.00 88.27           C  
ATOM   2342  O   CYS A 294       8.931  -3.579 -29.368  1.00 88.27           O  
ATOM   2343  SG  CYS A 294       8.786   0.273 -28.169  1.00 88.27           S  
ATOM   2344  N   ASP A 295       9.879  -3.001 -27.408  1.00 87.30           N  
ATOM   2345  CA  ASP A 295       9.217  -4.064 -26.634  1.00 87.30           C  
ATOM   2346  C   ASP A 295       7.697  -3.850 -26.519  1.00 87.30           C  
ATOM   2347  CB  ASP A 295       9.904  -4.261 -25.268  1.00 87.30           C  
ATOM   2348  O   ASP A 295       7.184  -2.750 -26.746  1.00 87.30           O  
ATOM   2349  CG  ASP A 295       9.873  -3.070 -24.301  1.00 87.30           C  
ATOM   2350  OD1 ASP A 295       8.974  -2.209 -24.391  1.00 87.30           O  
ATOM   2351  OD2 ASP A 295      10.780  -2.988 -23.442  1.00 87.30           O  
ATOM   2352  N   ALA A 296       6.953  -4.899 -26.158  1.00 83.35           N  
ATOM   2353  CA  ALA A 296       5.493  -4.845 -26.058  1.00 83.35           C  
ATOM   2354  C   ALA A 296       4.997  -3.741 -25.102  1.00 83.35           C  
ATOM   2355  CB  ALA A 296       4.976  -6.221 -25.625  1.00 83.35           C  
ATOM   2356  O   ALA A 296       3.947  -3.142 -25.336  1.00 83.35           O  
ATOM   2357  N   LYS A 297       5.776  -3.410 -24.061  1.00 83.39           N  
ATOM   2358  CA  LYS A 297       5.469  -2.313 -23.130  1.00 83.39           C  
ATOM   2359  C   LYS A 297       5.537  -0.953 -23.816  1.00 83.39           C  
ATOM   2360  CB  LYS A 297       6.428  -2.328 -21.935  1.00 83.39           C  
ATOM   2361  O   LYS A 297       4.668  -0.114 -23.601  1.00 83.39           O  
ATOM   2362  CG  LYS A 297       6.367  -3.647 -21.160  1.00 83.39           C  
ATOM   2363  CD  LYS A 297       7.134  -3.500 -19.849  1.00 83.39           C  
ATOM   2364  CE  LYS A 297       6.939  -4.754 -19.000  1.00 83.39           C  
ATOM   2365  NZ  LYS A 297       7.563  -4.561 -17.676  1.00 83.39           N  
ATOM   2366  N   GLY A 298       6.544  -0.724 -24.653  1.00 84.52           N  
ATOM   2367  CA  GLY A 298       6.675   0.505 -25.427  1.00 84.52           C  
ATOM   2368  C   GLY A 298       5.695   0.579 -26.599  1.00 84.52           C  
ATOM   2369  O   GLY A 298       5.180   1.661 -26.877  1.00 84.52           O  
ATOM   2370  N   GLN A 299       5.357  -0.554 -27.225  1.00 84.64           N  
ATOM   2371  CA  GLN A 299       4.286  -0.624 -28.228  1.00 84.64           C  
ATOM   2372  C   GLN A 299       2.933  -0.229 -27.615  1.00 84.64           C  
ATOM   2373  CB  GLN A 299       4.229  -2.019 -28.873  1.00 84.64           C  
ATOM   2374  O   GLN A 299       2.229   0.602 -28.184  1.00 84.64           O  
ATOM   2375  CG  GLN A 299       5.473  -2.313 -29.728  1.00 84.64           C  
ATOM   2376  CD  GLN A 299       5.388  -3.650 -30.457  1.00 84.64           C  
ATOM   2377  NE2 GLN A 299       6.393  -4.490 -30.358  1.00 84.64           N  
ATOM   2378  OE1 GLN A 299       4.442  -3.940 -31.175  1.00 84.64           O  
ATOM   2379  N   LEU A 300       2.626  -0.708 -26.405  1.00 83.14           N  
ATOM   2380  CA  LEU A 300       1.490  -0.264 -25.590  1.00 83.14           C  
ATOM   2381  C   LEU A 300       1.569   1.240 -25.243  1.00 83.14           C  
ATOM   2382  CB  LEU A 300       1.460  -1.177 -24.345  1.00 83.14           C  
ATOM   2383  O   LEU A 300       0.668   2.017 -25.559  1.00 83.14           O  
ATOM   2384  CG  LEU A 300       0.524  -0.738 -23.212  1.00 83.14           C  
ATOM   2385  CD1 LEU A 300      -0.917  -0.677 -23.692  1.00 83.14           C  
ATOM   2386  CD2 LEU A 300       0.661  -1.713 -22.042  1.00 83.14           C  
ATOM   2387  N   ILE A 301       2.674   1.691 -24.639  1.00 82.43           N  
ATOM   2388  CA  ILE A 301       2.831   3.069 -24.132  1.00 82.43           C  
ATOM   2389  C   ILE A 301       2.877   4.123 -25.254  1.00 82.43           C  
ATOM   2390  CB  ILE A 301       4.061   3.135 -23.192  1.00 82.43           C  
ATOM   2391  O   ILE A 301       2.506   5.279 -25.017  1.00 82.43           O  
ATOM   2392  CG1 ILE A 301       3.739   2.400 -21.869  1.00 82.43           C  
ATOM   2393  CG2 ILE A 301       4.507   4.577 -22.873  1.00 82.43           C  
ATOM   2394  CD1 ILE A 301       4.981   2.028 -21.051  1.00 82.43           C  
ATOM   2395  N   LEU A 302       3.286   3.768 -26.475  1.00 85.57           N  
ATOM   2396  CA  LEU A 302       3.342   4.682 -27.626  1.00 85.57           C  
ATOM   2397  C   LEU A 302       2.215   4.451 -28.650  1.00 85.57           C  
ATOM   2398  CB  LEU A 302       4.733   4.586 -28.281  1.00 85.57           C  
ATOM   2399  O   LEU A 302       1.932   5.347 -29.447  1.00 85.57           O  
ATOM   2400  CG  LEU A 302       5.926   4.894 -27.351  1.00 85.57           C  
ATOM   2401  CD1 LEU A 302       7.236   4.674 -28.109  1.00 85.57           C  
ATOM   2402  CD2 LEU A 302       5.904   6.343 -26.851  1.00 85.57           C  
ATOM   2403  N   GLY A 303       1.567   3.286 -28.634  1.00 85.00           N  
ATOM   2404  CA  GLY A 303       0.511   2.858 -29.560  1.00 85.00           C  
ATOM   2405  C   GLY A 303       0.993   2.392 -30.942  1.00 85.00           C  
ATOM   2406  O   GLY A 303       0.183   1.908 -31.733  1.00 85.00           O  
ATOM   2407  N   TYR A 304       2.278   2.552 -31.274  1.00 86.12           N  
ATOM   2408  CA  TYR A 304       2.832   2.126 -32.564  1.00 86.12           C  
ATOM   2409  C   TYR A 304       3.289   0.672 -32.533  1.00 86.12           C  
ATOM   2410  CB  TYR A 304       4.025   2.984 -32.989  1.00 86.12           C  
ATOM   2411  O   TYR A 304       3.986   0.248 -31.614  1.00 86.12           O  
ATOM   2412  CG  TYR A 304       3.784   4.472 -33.061  1.00 86.12           C  
ATOM   2413  CD1 TYR A 304       3.030   5.038 -34.107  1.00 86.12           C  
ATOM   2414  CD2 TYR A 304       4.357   5.292 -32.079  1.00 86.12           C  
ATOM   2415  CE1 TYR A 304       2.839   6.434 -34.155  1.00 86.12           C  
ATOM   2416  CE2 TYR A 304       4.163   6.679 -32.118  1.00 86.12           C  
ATOM   2417  OH  TYR A 304       3.233   8.608 -33.196  1.00 86.12           O  
ATOM   2418  CZ  TYR A 304       3.403   7.259 -33.155  1.00 86.12           C  
ATOM   2419  N   THR A 305       3.003  -0.042 -33.616  1.00 84.88           N  
ATOM   2420  CA  THR A 305       3.684  -1.300 -33.937  1.00 84.88           C  
ATOM   2421  C   THR A 305       5.145  -1.047 -34.331  1.00 84.88           C  
ATOM   2422  CB  THR A 305       2.964  -2.037 -35.075  1.00 84.88           C  
ATOM   2423  O   THR A 305       5.506   0.041 -34.791  1.00 84.88           O  
ATOM   2424  CG2 THR A 305       1.522  -2.401 -34.725  1.00 84.88           C  
ATOM   2425  OG1 THR A 305       2.923  -1.235 -36.232  1.00 84.88           O  
ATOM   2426  N   GLU A 306       5.993  -2.072 -34.222  1.00 82.75           N  
ATOM   2427  CA  GLU A 306       7.393  -2.029 -34.681  1.00 82.75           C  
ATOM   2428  C   GLU A 306       7.524  -1.569 -36.150  1.00 82.75           C  
ATOM   2429  CB  GLU A 306       7.994  -3.426 -34.452  1.00 82.75           C  
ATOM   2430  O   GLU A 306       8.369  -0.735 -36.478  1.00 82.75           O  
ATOM   2431  CG  GLU A 306       9.440  -3.562 -34.938  1.00 82.75           C  
ATOM   2432  CD  GLU A 306      10.108  -4.789 -34.302  1.00 82.75           C  
ATOM   2433  OE1 GLU A 306      10.943  -4.591 -33.387  1.00 82.75           O  
ATOM   2434  OE2 GLU A 306       9.747  -5.914 -34.713  1.00 82.75           O  
ATOM   2435  N   VAL A 307       6.614  -2.018 -37.022  1.00 83.71           N  
ATOM   2436  CA  VAL A 307       6.581  -1.641 -38.445  1.00 83.71           C  
ATOM   2437  C   VAL A 307       6.293  -0.144 -38.636  1.00 83.71           C  
ATOM   2438  CB  VAL A 307       5.547  -2.497 -39.207  1.00 83.71           C  
ATOM   2439  O   VAL A 307       6.930   0.507 -39.465  1.00 83.71           O  
ATOM   2440  CG1 VAL A 307       5.544  -2.178 -40.709  1.00 83.71           C  
ATOM   2441  CG2 VAL A 307       5.827  -4.001 -39.060  1.00 83.71           C  
ATOM   2442  N   GLU A 308       5.363   0.428 -37.866  1.00 87.43           N  
ATOM   2443  CA  GLU A 308       5.024   1.861 -37.911  1.00 87.43           C  
ATOM   2444  C   GLU A 308       6.150   2.750 -37.363  1.00 87.43           C  
ATOM   2445  CB  GLU A 308       3.739   2.110 -37.112  1.00 87.43           C  
ATOM   2446  O   GLU A 308       6.385   3.841 -37.887  1.00 87.43           O  
ATOM   2447  CG  GLU A 308       2.492   1.561 -37.820  1.00 87.43           C  
ATOM   2448  CD  GLU A 308       1.274   1.569 -36.891  1.00 87.43           C  
ATOM   2449  OE1 GLU A 308       0.192   2.040 -37.301  1.00 87.43           O  
ATOM   2450  OE2 GLU A 308       1.383   1.111 -35.724  1.00 87.43           O  
ATOM   2451  N   LEU A 309       6.883   2.279 -36.347  1.00 84.66           N  
ATOM   2452  CA  LEU A 309       8.080   2.955 -35.840  1.00 84.66           C  
ATOM   2453  C   LEU A 309       9.170   3.012 -36.916  1.00 84.66           C  
ATOM   2454  CB  LEU A 309       8.576   2.237 -34.571  1.00 84.66           C  
ATOM   2455  O   LEU A 309       9.675   4.091 -37.226  1.00 84.66           O  
ATOM   2456  CG  LEU A 309       7.760   2.614 -33.324  1.00 84.66           C  
ATOM   2457  CD1 LEU A 309       7.887   1.534 -32.255  1.00 84.66           C  
ATOM   2458  CD2 LEU A 309       8.243   3.938 -32.722  1.00 84.66           C  
ATOM   2459  N   CYS A 310       9.496   1.870 -37.526  1.00 83.64           N  
ATOM   2460  CA  CYS A 310      10.548   1.775 -38.538  1.00 83.64           C  
ATOM   2461  C   CYS A 310      10.239   2.501 -39.856  1.00 83.64           C  
ATOM   2462  CB  CYS A 310      10.819   0.295 -38.818  1.00 83.64           C  
ATOM   2463  O   CYS A 310      11.172   2.878 -40.566  1.00 83.64           O  
ATOM   2464  SG  CYS A 310      11.600  -0.444 -37.367  1.00 83.64           S  
ATOM   2465  N   THR A 311       8.964   2.682 -40.216  1.00 80.96           N  
ATOM   2466  CA  THR A 311       8.580   3.279 -41.510  1.00 80.96           C  
ATOM   2467  C   THR A 311       8.532   4.803 -41.516  1.00 80.96           C  
ATOM   2468  CB  THR A 311       7.252   2.727 -42.050  1.00 80.96           C  
ATOM   2469  O   THR A 311       8.675   5.386 -42.590  1.00 80.96           O  
ATOM   2470  CG2 THR A 311       7.426   1.356 -42.697  1.00 80.96           C  
ATOM   2471  OG1 THR A 311       6.281   2.598 -41.042  1.00 80.96           O  
ATOM   2472  N   ARG A 312       8.369   5.471 -40.365  1.00 74.80           N  
ATOM   2473  CA  ARG A 312       8.270   6.943 -40.329  1.00 74.80           C  
ATOM   2474  C   ARG A 312       9.594   7.653 -40.641  1.00 74.80           C  
ATOM   2475  CB  ARG A 312       7.638   7.409 -39.008  1.00 74.80           C  
ATOM   2476  O   ARG A 312       9.589   8.633 -41.387  1.00 74.80           O  
ATOM   2477  CG  ARG A 312       6.114   7.227 -39.038  1.00 74.80           C  
ATOM   2478  CD  ARG A 312       5.462   7.865 -37.808  1.00 74.80           C  
ATOM   2479  NE  ARG A 312       3.998   7.975 -37.967  1.00 74.80           N  
ATOM   2480  NH1 ARG A 312       3.607   9.235 -36.095  1.00 74.80           N  
ATOM   2481  NH2 ARG A 312       1.893   8.650 -37.396  1.00 74.80           N  
ATOM   2482  CZ  ARG A 312       3.175   8.622 -37.160  1.00 74.80           C  
ATOM   2483  N   GLY A 313      10.723   7.134 -40.156  1.00 81.13           N  
ATOM   2484  CA  GLY A 313      12.055   7.686 -40.427  1.00 81.13           C  
ATOM   2485  C   GLY A 313      12.890   7.868 -39.163  1.00 81.13           C  
ATOM   2486  O   GLY A 313      12.925   6.987 -38.310  1.00 81.13           O  
ATOM   2487  N   SER A 314      13.610   8.987 -39.048  1.00 87.53           N  
ATOM   2488  CA  SER A 314      14.497   9.233 -37.901  1.00 87.53           C  
ATOM   2489  C   SER A 314      13.709   9.405 -36.597  1.00 87.53           C  
ATOM   2490  CB  SER A 314      15.376  10.461 -38.140  1.00 87.53           C  
ATOM   2491  O   SER A 314      12.694  10.101 -36.565  1.00 87.53           O  
ATOM   2492  OG  SER A 314      16.264  10.633 -37.048  1.00 87.53           O  
ATOM   2493  N   GLY A 315      14.223   8.856 -35.489  1.00 87.47           N  
ATOM   2494  CA  GLY A 315      13.590   8.942 -34.168  1.00 87.47           C  
ATOM   2495  C   GLY A 315      13.333  10.372 -33.673  1.00 87.47           C  
ATOM   2496  O   GLY A 315      12.457  10.575 -32.836  1.00 87.47           O  
ATOM   2497  N   TYR A 316      14.027  11.376 -34.226  1.00 91.47           N  
ATOM   2498  CA  TYR A 316      13.761  12.788 -33.938  1.00 91.47           C  
ATOM   2499  C   TYR A 316      12.346  13.239 -34.332  1.00 91.47           C  
ATOM   2500  CB  TYR A 316      14.802  13.670 -34.637  1.00 91.47           C  
ATOM   2501  O   TYR A 316      11.810  14.121 -33.671  1.00 91.47           O  
ATOM   2502  CG  TYR A 316      16.215  13.556 -34.096  1.00 91.47           C  
ATOM   2503  CD1 TYR A 316      16.501  13.953 -32.773  1.00 91.47           C  
ATOM   2504  CD2 TYR A 316      17.256  13.116 -34.936  1.00 91.47           C  
ATOM   2505  CE1 TYR A 316      17.825  13.914 -32.294  1.00 91.47           C  
ATOM   2506  CE2 TYR A 316      18.581  13.086 -34.466  1.00 91.47           C  
ATOM   2507  OH  TYR A 316      20.157  13.519 -32.721  1.00 91.47           O  
ATOM   2508  CZ  TYR A 316      18.868  13.495 -33.147  1.00 91.47           C  
ATOM   2509  N   GLN A 317      11.703  12.620 -35.331  1.00 88.30           N  
ATOM   2510  CA  GLN A 317      10.310  12.921 -35.703  1.00 88.30           C  
ATOM   2511  C   GLN A 317       9.322  12.677 -34.550  1.00 88.30           C  
ATOM   2512  CB  GLN A 317       9.884  12.001 -36.850  1.00 88.30           C  
ATOM   2513  O   GLN A 317       8.280  13.324 -34.478  1.00 88.30           O  
ATOM   2514  CG  GLN A 317      10.604  12.210 -38.194  1.00 88.30           C  
ATOM   2515  CD  GLN A 317      10.289  11.060 -39.148  1.00 88.30           C  
ATOM   2516  NE2 GLN A 317      10.609  11.144 -40.417  1.00 88.30           N  
ATOM   2517  OE1 GLN A 317       9.759  10.031 -38.767  1.00 88.30           O  
ATOM   2518  N   PHE A 318       9.643  11.754 -33.638  1.00 90.71           N  
ATOM   2519  CA  PHE A 318       8.815  11.442 -32.473  1.00 90.71           C  
ATOM   2520  C   PHE A 318       9.109  12.358 -31.274  1.00 90.71           C  
ATOM   2521  CB  PHE A 318       8.981   9.960 -32.098  1.00 90.71           C  
ATOM   2522  O   PHE A 318       8.389  12.282 -30.285  1.00 90.71           O  
ATOM   2523  CG  PHE A 318       8.604   8.965 -33.185  1.00 90.71           C  
ATOM   2524  CD1 PHE A 318       7.314   8.400 -33.217  1.00 90.71           C  
ATOM   2525  CD2 PHE A 318       9.555   8.576 -34.148  1.00 90.71           C  
ATOM   2526  CE1 PHE A 318       6.988   7.440 -34.194  1.00 90.71           C  
ATOM   2527  CE2 PHE A 318       9.229   7.622 -35.128  1.00 90.71           C  
ATOM   2528  CZ  PHE A 318       7.947   7.048 -35.145  1.00 90.71           C  
ATOM   2529  N   ILE A 319      10.139  13.210 -31.331  1.00 92.27           N  
ATOM   2530  CA  ILE A 319      10.539  14.114 -30.242  1.00 92.27           C  
ATOM   2531  C   ILE A 319       9.953  15.505 -30.493  1.00 92.27           C  
ATOM   2532  CB  ILE A 319      12.080  14.140 -30.098  1.00 92.27           C  
ATOM   2533  O   ILE A 319      10.119  16.067 -31.572  1.00 92.27           O  
ATOM   2534  CG1 ILE A 319      12.576  12.747 -29.639  1.00 92.27           C  
ATOM   2535  CG2 ILE A 319      12.530  15.230 -29.103  1.00 92.27           C  
ATOM   2536  CD1 ILE A 319      14.097  12.565 -29.664  1.00 92.27           C  
ATOM   2537  N   HIS A 320       9.305  16.088 -29.486  1.00 91.48           N  
ATOM   2538  CA  HIS A 320       8.724  17.434 -29.568  1.00 91.48           C  
ATOM   2539  C   HIS A 320       9.765  18.483 -29.996  1.00 91.48           C  
ATOM   2540  CB  HIS A 320       8.130  17.754 -28.189  1.00 91.48           C  
ATOM   2541  O   HIS A 320      10.852  18.525 -29.420  1.00 91.48           O  
ATOM   2542  CG  HIS A 320       7.396  19.064 -28.091  1.00 91.48           C  
ATOM   2543  CD2 HIS A 320       6.054  19.237 -27.890  1.00 91.48           C  
ATOM   2544  ND1 HIS A 320       7.967  20.313 -28.123  1.00 91.48           N  
ATOM   2545  CE1 HIS A 320       6.987  21.224 -27.994  1.00 91.48           C  
ATOM   2546  NE2 HIS A 320       5.811  20.612 -27.803  1.00 91.48           N  
ATOM   2547  N   ALA A 321       9.432  19.383 -30.931  1.00 89.41           N  
ATOM   2548  CA  ALA A 321      10.368  20.363 -31.508  1.00 89.41           C  
ATOM   2549  C   ALA A 321      11.235  21.107 -30.463  1.00 89.41           C  
ATOM   2550  CB  ALA A 321       9.557  21.344 -32.364  1.00 89.41           C  
ATOM   2551  O   ALA A 321      12.462  21.109 -30.548  1.00 89.41           O  
ATOM   2552  N   ALA A 322      10.623  21.655 -29.404  1.00 88.37           N  
ATOM   2553  CA  ALA A 322      11.332  22.334 -28.300  1.00 88.37           C  
ATOM   2554  C   ALA A 322      12.305  21.449 -27.468  1.00 88.37           C  
ATOM   2555  CB  ALA A 322      10.274  22.981 -27.396  1.00 88.37           C  
ATOM   2556  O   ALA A 322      13.133  21.964 -26.707  1.00 88.37           O  
ATOM   2557  N   ASP A 323      12.225  20.123 -27.602  1.00 91.73           N  
ATOM   2558  CA  ASP A 323      13.106  19.149 -26.946  1.00 91.73           C  
ATOM   2559  C   ASP A 323      14.136  18.533 -27.914  1.00 91.73           C  
ATOM   2560  CB  ASP A 323      12.268  18.058 -26.254  1.00 91.73           C  
ATOM   2561  O   ASP A 323      15.125  17.959 -27.453  1.00 91.73           O  
ATOM   2562  CG  ASP A 323      11.322  18.591 -25.172  1.00 91.73           C  
ATOM   2563  OD1 ASP A 323      11.597  19.667 -24.584  1.00 91.73           O  
ATOM   2564  OD2 ASP A 323      10.280  17.945 -24.915  1.00 91.73           O  
ATOM   2565  N   MET A 324      13.970  18.697 -29.235  1.00 90.86           N  
ATOM   2566  CA  MET A 324      14.859  18.134 -30.264  1.00 90.86           C  
ATOM   2567  C   MET A 324      16.336  18.469 -30.034  1.00 90.86           C  
ATOM   2568  CB  MET A 324      14.473  18.658 -31.654  1.00 90.86           C  
ATOM   2569  O   MET A 324      17.171  17.568 -30.033  1.00 90.86           O  
ATOM   2570  CG  MET A 324      13.305  17.922 -32.303  1.00 90.86           C  
ATOM   2571  SD  MET A 324      13.018  18.554 -33.975  1.00 90.86           S  
ATOM   2572  CE  MET A 324      12.209  17.119 -34.717  1.00 90.86           C  
ATOM   2573  N   LEU A 325      16.666  19.746 -29.805  1.00 89.85           N  
ATOM   2574  CA  LEU A 325      18.052  20.188 -29.592  1.00 89.85           C  
ATOM   2575  C   LEU A 325      18.671  19.590 -28.318  1.00 89.85           C  
ATOM   2576  CB  LEU A 325      18.108  21.728 -29.544  1.00 89.85           C  
ATOM   2577  O   LEU A 325      19.852  19.257 -28.309  1.00 89.85           O  
ATOM   2578  CG  LEU A 325      17.841  22.432 -30.889  1.00 89.85           C  
ATOM   2579  CD1 LEU A 325      17.773  23.943 -30.668  1.00 89.85           C  
ATOM   2580  CD2 LEU A 325      18.941  22.158 -31.918  1.00 89.85           C  
ATOM   2581  N   HIS A 326      17.871  19.398 -27.266  1.00 90.06           N  
ATOM   2582  CA  HIS A 326      18.325  18.784 -26.016  1.00 90.06           C  
ATOM   2583  C   HIS A 326      18.612  17.289 -26.205  1.00 90.06           C  
ATOM   2584  CB  HIS A 326      17.251  19.032 -24.949  1.00 90.06           C  
ATOM   2585  O   HIS A 326      19.651  16.787 -25.781  1.00 90.06           O  
ATOM   2586  CG  HIS A 326      17.616  18.572 -23.563  1.00 90.06           C  
ATOM   2587  CD2 HIS A 326      16.792  17.924 -22.681  1.00 90.06           C  
ATOM   2588  ND1 HIS A 326      18.818  18.780 -22.922  1.00 90.06           N  
ATOM   2589  CE1 HIS A 326      18.716  18.271 -21.684  1.00 90.06           C  
ATOM   2590  NE2 HIS A 326      17.493  17.751 -21.484  1.00 90.06           N  
ATOM   2591  N   CYS A 327      17.735  16.592 -26.928  1.00 92.35           N  
ATOM   2592  CA  CYS A 327      17.930  15.185 -27.267  1.00 92.35           C  
ATOM   2593  C   CYS A 327      19.113  14.989 -28.227  1.00 92.35           C  
ATOM   2594  CB  CYS A 327      16.628  14.638 -27.853  1.00 92.35           C  
ATOM   2595  O   CYS A 327      19.859  14.023 -28.086  1.00 92.35           O  
ATOM   2596  SG  CYS A 327      15.290  14.837 -26.642  1.00 92.35           S  
ATOM   2597  N   ALA A 328      19.330  15.922 -29.160  1.00 92.47           N  
ATOM   2598  CA  ALA A 328      20.493  15.930 -30.041  1.00 92.47           C  
ATOM   2599  C   ALA A 328      21.806  16.149 -29.267  1.00 92.47           C  
ATOM   2600  CB  ALA A 328      20.283  16.988 -31.131  1.00 92.47           C  
ATOM   2601  O   ALA A 328      22.795  15.482 -29.564  1.00 92.47           O  
ATOM   2602  N   GLU A 329      21.826  17.007 -28.240  1.00 90.41           N  
ATOM   2603  CA  GLU A 329      22.989  17.161 -27.354  1.00 90.41           C  
ATOM   2604  C   GLU A 329      23.294  15.857 -26.596  1.00 90.41           C  
ATOM   2605  CB  GLU A 329      22.762  18.321 -26.370  1.00 90.41           C  
ATOM   2606  O   GLU A 329      24.423  15.363 -26.645  1.00 90.41           O  
ATOM   2607  CG  GLU A 329      24.077  18.772 -25.709  1.00 90.41           C  
ATOM   2608  CD  GLU A 329      23.870  19.257 -24.268  1.00 90.41           C  
ATOM   2609  OE1 GLU A 329      24.672  18.815 -23.406  1.00 90.41           O  
ATOM   2610  OE2 GLU A 329      22.897  20.004 -24.021  1.00 90.41           O  
ATOM   2611  N   SER A 330      22.282  15.243 -25.971  1.00 90.32           N  
ATOM   2612  CA  SER A 330      22.411  13.944 -25.293  1.00 90.32           C  
ATOM   2613  C   SER A 330      22.820  12.806 -26.240  1.00 90.32           C  
ATOM   2614  CB  SER A 330      21.093  13.584 -24.607  1.00 90.32           C  
ATOM   2615  O   SER A 330      23.558  11.904 -25.839  1.00 90.32           O  
ATOM   2616  OG  SER A 330      20.901  14.391 -23.465  1.00 90.32           O  
ATOM   2617  N   HIS A 331      22.405  12.850 -27.508  1.00 93.31           N  
ATOM   2618  CA  HIS A 331      22.839  11.898 -28.530  1.00 93.31           C  
ATOM   2619  C   HIS A 331      24.305  12.134 -28.938  1.00 93.31           C  
ATOM   2620  CB  HIS A 331      21.864  11.957 -29.716  1.00 93.31           C  
ATOM   2621  O   HIS A 331      25.098  11.194 -28.936  1.00 93.31           O  
ATOM   2622  CG  HIS A 331      22.108  10.940 -30.805  1.00 93.31           C  
ATOM   2623  CD2 HIS A 331      22.919   9.837 -30.762  1.00 93.31           C  
ATOM   2624  ND1 HIS A 331      21.520  10.950 -32.046  1.00 93.31           N  
ATOM   2625  CE1 HIS A 331      21.994   9.904 -32.746  1.00 93.31           C  
ATOM   2626  NE2 HIS A 331      22.838   9.188 -31.992  1.00 93.31           N  
ATOM   2627  N   ILE A 332      24.716  13.382 -29.192  1.00 92.06           N  
ATOM   2628  CA  ILE A 332      26.123  13.735 -29.462  1.00 92.06           C  
ATOM   2629  C   ILE A 332      27.025  13.350 -28.280  1.00 92.06           C  
ATOM   2630  CB  ILE A 332      26.239  15.241 -29.806  1.00 92.06           C  
ATOM   2631  O   ILE A 332      28.162  12.927 -28.493  1.00 92.06           O  
ATOM   2632  CG1 ILE A 332      25.611  15.515 -31.193  1.00 92.06           C  
ATOM   2633  CG2 ILE A 332      27.704  15.730 -29.799  1.00 92.06           C  
ATOM   2634  CD1 ILE A 332      25.330  17.001 -31.457  1.00 92.06           C  
ATOM   2635  N   ARG A 333      26.525  13.464 -27.043  1.00 88.92           N  
ATOM   2636  CA  ARG A 333      27.195  12.970 -25.834  1.00 88.92           C  
ATOM   2637  C   ARG A 333      27.367  11.452 -25.895  1.00 88.92           C  
ATOM   2638  CB  ARG A 333      26.418  13.447 -24.599  1.00 88.92           C  
ATOM   2639  O   ARG A 333      28.504  10.999 -25.904  1.00 88.92           O  
ATOM   2640  CG  ARG A 333      27.183  13.232 -23.286  1.00 88.92           C  
ATOM   2641  CD  ARG A 333      26.324  13.644 -22.084  1.00 88.92           C  
ATOM   2642  NE  ARG A 333      25.911  15.068 -22.123  1.00 88.92           N  
ATOM   2643  NH1 ARG A 333      24.211  14.888 -20.603  1.00 88.92           N  
ATOM   2644  NH2 ARG A 333      24.642  16.876 -21.504  1.00 88.92           N  
ATOM   2645  CZ  ARG A 333      24.935  15.609 -21.414  1.00 88.92           C  
ATOM   2646  N   MET A 334      26.282  10.695 -26.071  1.00 91.68           N  
ATOM   2647  CA  MET A 334      26.299   9.228 -26.173  1.00 91.68           C  
ATOM   2648  C   MET A 334      27.250   8.689 -27.254  1.00 91.68           C  
ATOM   2649  CB  MET A 334      24.865   8.750 -26.434  1.00 91.68           C  
ATOM   2650  O   MET A 334      27.937   7.701 -27.016  1.00 91.68           O  
ATOM   2651  CG  MET A 334      24.737   7.226 -26.552  1.00 91.68           C  
ATOM   2652  SD  MET A 334      23.038   6.617 -26.723  1.00 91.68           S  
ATOM   2653  CE  MET A 334      22.429   7.628 -28.098  1.00 91.68           C  
ATOM   2654  N   ILE A 335      27.350   9.342 -28.416  1.00 92.31           N  
ATOM   2655  CA  ILE A 335      28.291   8.944 -29.482  1.00 92.31           C  
ATOM   2656  C   ILE A 335      29.766   9.176 -29.083  1.00 92.31           C  
ATOM   2657  CB  ILE A 335      27.895   9.646 -30.807  1.00 92.31           C  
ATOM   2658  O   ILE A 335      30.656   8.525 -29.627  1.00 92.31           O  
ATOM   2659  CG1 ILE A 335      26.502   9.198 -31.320  1.00 92.31           C  
ATOM   2660  CG2 ILE A 335      28.929   9.459 -31.933  1.00 92.31           C  
ATOM   2661  CD1 ILE A 335      26.364   7.726 -31.739  1.00 92.31           C  
ATOM   2662  N   LYS A 336      30.042  10.065 -28.118  1.00 90.40           N  
ATOM   2663  CA  LYS A 336      31.389  10.341 -27.581  1.00 90.40           C  
ATOM   2664  C   LYS A 336      31.734   9.535 -26.323  1.00 90.40           C  
ATOM   2665  CB  LYS A 336      31.523  11.841 -27.273  1.00 90.40           C  
ATOM   2666  O   LYS A 336      32.905   9.239 -26.118  1.00 90.40           O  
ATOM   2667  CG  LYS A 336      31.501  12.727 -28.525  1.00 90.40           C  
ATOM   2668  CD  LYS A 336      31.416  14.199 -28.107  1.00 90.40           C  
ATOM   2669  CE  LYS A 336      31.374  15.099 -29.343  1.00 90.40           C  
ATOM   2670  NZ  LYS A 336      31.254  16.527 -28.960  1.00 90.40           N  
ATOM   2671  N   THR A 337      30.753   9.227 -25.472  1.00 89.51           N  
ATOM   2672  CA  THR A 337      30.950   8.630 -24.131  1.00 89.51           C  
ATOM   2673  C   THR A 337      30.436   7.196 -23.997  1.00 89.51           C  
ATOM   2674  CB  THR A 337      30.233   9.465 -23.057  1.00 89.51           C  
ATOM   2675  O   THR A 337      30.746   6.539 -23.010  1.00 89.51           O  
ATOM   2676  CG2 THR A 337      30.777  10.890 -22.948  1.00 89.51           C  
ATOM   2677  OG1 THR A 337      28.873   9.554 -23.411  1.00 89.51           O  
ATOM   2678  N   GLY A 338      29.619   6.718 -24.938  1.00 87.84           N  
ATOM   2679  CA  GLY A 338      28.889   5.450 -24.847  1.00 87.84           C  
ATOM   2680  C   GLY A 338      27.517   5.546 -24.160  1.00 87.84           C  
ATOM   2681  O   GLY A 338      26.687   4.657 -24.349  1.00 87.84           O  
ATOM   2682  N   GLU A 339      27.228   6.627 -23.424  1.00 87.78           N  
ATOM   2683  CA  GLU A 339      25.970   6.822 -22.679  1.00 87.78           C  
ATOM   2684  C   GLU A 339      25.421   8.252 -22.799  1.00 87.78           C  
ATOM   2685  CB  GLU A 339      26.150   6.534 -21.181  1.00 87.78           C  
ATOM   2686  O   GLU A 339      26.175   9.225 -22.734  1.00 87.78           O  
ATOM   2687  CG  GLU A 339      26.682   5.140 -20.828  1.00 87.78           C  
ATOM   2688  CD  GLU A 339      26.366   4.804 -19.364  1.00 87.78           C  
ATOM   2689  OE1 GLU A 339      25.855   3.687 -19.117  1.00 87.78           O  
ATOM   2690  OE2 GLU A 339      26.532   5.671 -18.484  1.00 87.78           O  
ATOM   2691  N   SER A 340      24.097   8.410 -22.902  1.00 87.35           N  
ATOM   2692  CA  SER A 340      23.460   9.738 -22.895  1.00 87.35           C  
ATOM   2693  C   SER A 340      23.408  10.380 -21.502  1.00 87.35           C  
ATOM   2694  CB  SER A 340      22.041   9.647 -23.470  1.00 87.35           C  
ATOM   2695  O   SER A 340      23.432  11.609 -21.376  1.00 87.35           O  
ATOM   2696  OG  SER A 340      21.167   8.892 -22.645  1.00 87.35           O  
ATOM   2697  N   GLY A 341      23.286   9.550 -20.460  1.00 84.53           N  
ATOM   2698  CA  GLY A 341      22.753   9.959 -19.160  1.00 84.53           C  
ATOM   2699  C   GLY A 341      21.238  10.210 -19.214  1.00 84.53           C  
ATOM   2700  O   GLY A 341      20.626  10.199 -20.289  1.00 84.53           O  
ATOM   2701  N   MET A 342      20.614  10.440 -18.053  1.00 89.26           N  
ATOM   2702  CA  MET A 342      19.169  10.686 -17.977  1.00 89.26           C  
ATOM   2703  C   MET A 342      18.781  11.986 -18.693  1.00 89.26           C  
ATOM   2704  CB  MET A 342      18.658  10.720 -16.527  1.00 89.26           C  
ATOM   2705  O   MET A 342      19.204  13.070 -18.301  1.00 89.26           O  
ATOM   2706  CG  MET A 342      18.904   9.415 -15.762  1.00 89.26           C  
ATOM   2707  SD  MET A 342      20.451   9.367 -14.818  1.00 89.26           S  
ATOM   2708  CE  MET A 342      19.966  10.335 -13.359  1.00 89.26           C  
ATOM   2709  N   THR A 343      17.930  11.873 -19.712  1.00 91.07           N  
ATOM   2710  CA  THR A 343      17.369  12.999 -20.475  1.00 91.07           C  
ATOM   2711  C   THR A 343      15.845  12.952 -20.379  1.00 91.07           C  
ATOM   2712  CB  THR A 343      17.820  12.938 -21.944  1.00 91.07           C  
ATOM   2713  O   THR A 343      15.263  11.876 -20.512  1.00 91.07           O  
ATOM   2714  CG2 THR A 343      17.539  14.233 -22.707  1.00 91.07           C  
ATOM   2715  OG1 THR A 343      19.216  12.737 -22.020  1.00 91.07           O  
ATOM   2716  N   VAL A 344      15.192  14.096 -20.146  1.00 93.20           N  
ATOM   2717  CA  VAL A 344      13.722  14.193 -20.048  1.00 93.20           C  
ATOM   2718  C   VAL A 344      13.171  15.008 -21.214  1.00 93.20           C  
ATOM   2719  CB  VAL A 344      13.258  14.748 -18.686  1.00 93.20           C  
ATOM   2720  O   VAL A 344      13.638  16.118 -21.473  1.00 93.20           O  
ATOM   2721  CG1 VAL A 344      11.730  14.873 -18.625  1.00 93.20           C  
ATOM   2722  CG2 VAL A 344      13.701  13.821 -17.546  1.00 93.20           C  
ATOM   2723  N   PHE A 345      12.193  14.447 -21.925  1.00 94.01           N  
ATOM   2724  CA  PHE A 345      11.586  15.041 -23.119  1.00 94.01           C  
ATOM   2725  C   PHE A 345      10.182  14.485 -23.384  1.00 94.01           C  
ATOM   2726  CB  PHE A 345      12.503  14.810 -24.334  1.00 94.01           C  
ATOM   2727  O   PHE A 345       9.745  13.526 -22.743  1.00 94.01           O  
ATOM   2728  CG  PHE A 345      12.881  13.369 -24.636  1.00 94.01           C  
ATOM   2729  CD1 PHE A 345      14.028  12.813 -24.042  1.00 94.01           C  
ATOM   2730  CD2 PHE A 345      12.149  12.613 -25.571  1.00 94.01           C  
ATOM   2731  CE1 PHE A 345      14.455  11.521 -24.388  1.00 94.01           C  
ATOM   2732  CE2 PHE A 345      12.569  11.312 -25.903  1.00 94.01           C  
ATOM   2733  CZ  PHE A 345      13.719  10.763 -25.313  1.00 94.01           C  
ATOM   2734  N   ARG A 346       9.470  15.088 -24.341  1.00 94.44           N  
ATOM   2735  CA  ARG A 346       8.170  14.607 -24.830  1.00 94.44           C  
ATOM   2736  C   ARG A 346       8.317  13.726 -26.072  1.00 94.44           C  
ATOM   2737  CB  ARG A 346       7.273  15.809 -25.131  1.00 94.44           C  
ATOM   2738  O   ARG A 346       8.910  14.158 -27.063  1.00 94.44           O  
ATOM   2739  CG  ARG A 346       6.807  16.538 -23.865  1.00 94.44           C  
ATOM   2740  CD  ARG A 346       6.444  17.989 -24.189  1.00 94.44           C  
ATOM   2741  NE  ARG A 346       7.661  18.788 -24.428  1.00 94.44           N  
ATOM   2742  NH1 ARG A 346       6.693  20.853 -24.605  1.00 94.44           N  
ATOM   2743  NH2 ARG A 346       8.922  20.666 -24.521  1.00 94.44           N  
ATOM   2744  CZ  ARG A 346       7.751  20.096 -24.519  1.00 94.44           C  
ATOM   2745  N   LEU A 347       7.711  12.538 -26.035  1.00 92.46           N  
ATOM   2746  CA  LEU A 347       7.489  11.666 -27.193  1.00 92.46           C  
ATOM   2747  C   LEU A 347       6.069  11.800 -27.753  1.00 92.46           C  
ATOM   2748  CB  LEU A 347       7.776  10.194 -26.843  1.00 92.46           C  
ATOM   2749  O   LEU A 347       5.113  11.980 -27.001  1.00 92.46           O  
ATOM   2750  CG  LEU A 347       9.259   9.795 -26.874  1.00 92.46           C  
ATOM   2751  CD1 LEU A 347       9.374   8.309 -26.548  1.00 92.46           C  
ATOM   2752  CD2 LEU A 347       9.906   9.998 -28.249  1.00 92.46           C  
ATOM   2753  N   PHE A 348       5.929  11.665 -29.070  1.00 91.45           N  
ATOM   2754  CA  PHE A 348       4.657  11.716 -29.790  1.00 91.45           C  
ATOM   2755  C   PHE A 348       4.023  10.325 -29.932  1.00 91.45           C  
ATOM   2756  CB  PHE A 348       4.895  12.343 -31.172  1.00 91.45           C  
ATOM   2757  O   PHE A 348       4.425   9.549 -30.800  1.00 91.45           O  
ATOM   2758  CG  PHE A 348       3.614  12.592 -31.937  1.00 91.45           C  
ATOM   2759  CD1 PHE A 348       3.414  12.008 -33.202  1.00 91.45           C  
ATOM   2760  CD2 PHE A 348       2.613  13.402 -31.370  1.00 91.45           C  
ATOM   2761  CE1 PHE A 348       2.208  12.226 -33.892  1.00 91.45           C  
ATOM   2762  CE2 PHE A 348       1.404  13.600 -32.052  1.00 91.45           C  
ATOM   2763  CZ  PHE A 348       1.200  13.016 -33.314  1.00 91.45           C  
ATOM   2764  N   ALA A 349       3.022  10.003 -29.111  1.00 88.51           N  
ATOM   2765  CA  ALA A 349       2.264   8.753 -29.210  1.00 88.51           C  
ATOM   2766  C   ALA A 349       1.248   8.777 -30.367  1.00 88.51           C  
ATOM   2767  CB  ALA A 349       1.588   8.471 -27.863  1.00 88.51           C  
ATOM   2768  O   ALA A 349       0.743   9.834 -30.747  1.00 88.51           O  
ATOM   2769  N   LYS A 350       0.899   7.591 -30.885  1.00 85.77           N  
ATOM   2770  CA  LYS A 350       0.038   7.386 -32.067  1.00 85.77           C  
ATOM   2771  C   LYS A 350      -1.320   8.088 -31.988  1.00 85.77           C  
ATOM   2772  CB  LYS A 350      -0.139   5.871 -32.246  1.00 85.77           C  
ATOM   2773  O   LYS A 350      -1.827   8.550 -33.003  1.00 85.77           O  
ATOM   2774  CG  LYS A 350      -0.828   5.474 -33.564  1.00 85.77           C  
ATOM   2775  CD  LYS A 350      -0.823   3.948 -33.651  1.00 85.77           C  
ATOM   2776  CE  LYS A 350      -1.417   3.373 -34.932  1.00 85.77           C  
ATOM   2777  NZ  LYS A 350      -1.177   1.912 -34.987  1.00 85.77           N  
ATOM   2778  N   HIS A 351      -1.874   8.214 -30.784  1.00 78.26           N  
ATOM   2779  CA  HIS A 351      -3.156   8.867 -30.492  1.00 78.26           C  
ATOM   2780  C   HIS A 351      -3.077  10.409 -30.453  1.00 78.26           C  
ATOM   2781  CB  HIS A 351      -3.717   8.262 -29.191  1.00 78.26           C  
ATOM   2782  O   HIS A 351      -3.787  11.041 -29.673  1.00 78.26           O  
ATOM   2783  CG  HIS A 351      -3.877   6.764 -29.270  1.00 78.26           C  
ATOM   2784  CD2 HIS A 351      -4.721   6.097 -30.116  1.00 78.26           C  
ATOM   2785  ND1 HIS A 351      -3.181   5.810 -28.555  1.00 78.26           N  
ATOM   2786  CE1 HIS A 351      -3.607   4.599 -28.958  1.00 78.26           C  
ATOM   2787  NE2 HIS A 351      -4.527   4.730 -29.924  1.00 78.26           N  
ATOM   2788  N   SER A 352      -2.175  11.011 -31.235  1.00 78.64           N  
ATOM   2789  CA  SER A 352      -1.894  12.455 -31.280  1.00 78.64           C  
ATOM   2790  C   SER A 352      -1.679  13.112 -29.908  1.00 78.64           C  
ATOM   2791  CB  SER A 352      -2.915  13.201 -32.148  1.00 78.64           C  
ATOM   2792  O   SER A 352      -2.123  14.232 -29.661  1.00 78.64           O  
ATOM   2793  OG  SER A 352      -2.849  12.707 -33.473  1.00 78.64           O  
ATOM   2794  N   ARG A 353      -0.992  12.413 -28.994  1.00 83.56           N  
ATOM   2795  CA  ARG A 353      -0.700  12.897 -27.633  1.00 83.56           C  
ATOM   2796  C   ARG A 353       0.795  12.921 -27.358  1.00 83.56           C  
ATOM   2797  CB  ARG A 353      -1.442  12.063 -26.574  1.00 83.56           C  
ATOM   2798  O   ARG A 353       1.509  11.963 -27.649  1.00 83.56           O  
ATOM   2799  CG  ARG A 353      -2.936  12.415 -26.508  1.00 83.56           C  
ATOM   2800  CD  ARG A 353      -3.649  11.598 -25.423  1.00 83.56           C  
ATOM   2801  NE  ARG A 353      -5.083  11.939 -25.359  1.00 83.56           N  
ATOM   2802  NH1 ARG A 353      -5.642  10.678 -23.518  1.00 83.56           N  
ATOM   2803  NH2 ARG A 353      -7.206  11.900 -24.550  1.00 83.56           N  
ATOM   2804  CZ  ARG A 353      -5.966  11.502 -24.478  1.00 83.56           C  
ATOM   2805  N   TRP A 354       1.246  13.998 -26.726  1.00 88.65           N  
ATOM   2806  CA  TRP A 354       2.585  14.086 -26.157  1.00 88.65           C  
ATOM   2807  C   TRP A 354       2.642  13.328 -24.825  1.00 88.65           C  
ATOM   2808  CB  TRP A 354       2.987  15.559 -26.033  1.00 88.65           C  
ATOM   2809  O   TRP A 354       1.739  13.442 -24.002  1.00 88.65           O  
ATOM   2810  CG  TRP A 354       3.112  16.249 -27.360  1.00 88.65           C  
ATOM   2811  CD1 TRP A 354       2.249  17.152 -27.883  1.00 88.65           C  
ATOM   2812  CD2 TRP A 354       4.133  16.043 -28.383  1.00 88.65           C  
ATOM   2813  CE2 TRP A 354       3.832  16.871 -29.506  1.00 88.65           C  
ATOM   2814  CE3 TRP A 354       5.284  15.230 -28.471  1.00 88.65           C  
ATOM   2815  NE1 TRP A 354       2.667  17.519 -29.149  1.00 88.65           N  
ATOM   2816  CH2 TRP A 354       5.774  16.071 -30.711  1.00 88.65           C  
ATOM   2817  CZ2 TRP A 354       4.644  16.900 -30.649  1.00 88.65           C  
ATOM   2818  CZ3 TRP A 354       6.098  15.247 -29.618  1.00 88.65           C  
ATOM   2819  N   ARG A 355       3.701  12.544 -24.627  1.00 88.08           N  
ATOM   2820  CA  ARG A 355       3.978  11.751 -23.421  1.00 88.08           C  
ATOM   2821  C   ARG A 355       5.328  12.178 -22.868  1.00 88.08           C  
ATOM   2822  CB  ARG A 355       4.056  10.260 -23.785  1.00 88.08           C  
ATOM   2823  O   ARG A 355       6.317  12.133 -23.599  1.00 88.08           O  
ATOM   2824  CG  ARG A 355       2.788   9.634 -24.380  1.00 88.08           C  
ATOM   2825  CD  ARG A 355       1.806   9.061 -23.349  1.00 88.08           C  
ATOM   2826  NE  ARG A 355       1.344   7.738 -23.814  1.00 88.08           N  
ATOM   2827  NH1 ARG A 355      -0.958   7.974 -23.749  1.00 88.08           N  
ATOM   2828  NH2 ARG A 355      -0.047   6.176 -24.642  1.00 88.08           N  
ATOM   2829  CZ  ARG A 355       0.121   7.322 -24.063  1.00 88.08           C  
ATOM   2830  N   TRP A 356       5.401  12.562 -21.601  1.00 91.26           N  
ATOM   2831  CA  TRP A 356       6.691  12.808 -20.962  1.00 91.26           C  
ATOM   2832  C   TRP A 356       7.417  11.490 -20.685  1.00 91.26           C  
ATOM   2833  CB  TRP A 356       6.489  13.638 -19.699  1.00 91.26           C  
ATOM   2834  O   TRP A 356       6.825  10.542 -20.170  1.00 91.26           O  
ATOM   2835  CG  TRP A 356       6.148  15.064 -19.963  1.00 91.26           C  
ATOM   2836  CD1 TRP A 356       4.912  15.606 -19.932  1.00 91.26           C  
ATOM   2837  CD2 TRP A 356       7.060  16.149 -20.302  1.00 91.26           C  
ATOM   2838  CE2 TRP A 356       6.300  17.351 -20.427  1.00 91.26           C  
ATOM   2839  CE3 TRP A 356       8.455  16.233 -20.504  1.00 91.26           C  
ATOM   2840  NE1 TRP A 356       4.998  16.959 -20.189  1.00 91.26           N  
ATOM   2841  CH2 TRP A 356       8.288  18.622 -20.967  1.00 91.26           C  
ATOM   2842  CZ2 TRP A 356       6.899  18.579 -20.747  1.00 91.26           C  
ATOM   2843  CZ3 TRP A 356       9.064  17.457 -20.839  1.00 91.26           C  
ATOM   2844  N   VAL A 357       8.706  11.431 -21.018  1.00 92.57           N  
ATOM   2845  CA  VAL A 357       9.575  10.284 -20.736  1.00 92.57           C  
ATOM   2846  C   VAL A 357      10.913  10.729 -20.157  1.00 92.57           C  
ATOM   2847  CB  VAL A 357       9.796   9.376 -21.965  1.00 92.57           C  
ATOM   2848  O   VAL A 357      11.480  11.747 -20.554  1.00 92.57           O  
ATOM   2849  CG1 VAL A 357       8.498   8.685 -22.400  1.00 92.57           C  
ATOM   2850  CG2 VAL A 357      10.385  10.102 -23.181  1.00 92.57           C  
ATOM   2851  N   GLN A 358      11.438   9.927 -19.235  1.00 92.38           N  
ATOM   2852  CA  GLN A 358      12.821   9.966 -18.775  1.00 92.38           C  
ATOM   2853  C   GLN A 358      13.567   8.802 -19.429  1.00 92.38           C  
ATOM   2854  CB  GLN A 358      12.829   9.905 -17.242  1.00 92.38           C  
ATOM   2855  O   GLN A 358      13.314   7.639 -19.117  1.00 92.38           O  
ATOM   2856  CG  GLN A 358      14.227   9.938 -16.611  1.00 92.38           C  
ATOM   2857  CD  GLN A 358      14.157   9.943 -15.082  1.00 92.38           C  
ATOM   2858  NE2 GLN A 358      15.104  10.568 -14.416  1.00 92.38           N  
ATOM   2859  OE1 GLN A 358      13.266   9.388 -14.450  1.00 92.38           O  
ATOM   2860  N   SER A 359      14.473   9.114 -20.351  1.00 92.18           N  
ATOM   2861  CA  SER A 359      15.248   8.133 -21.111  1.00 92.18           C  
ATOM   2862  C   SER A 359      16.703   8.103 -20.648  1.00 92.18           C  
ATOM   2863  CB  SER A 359      15.162   8.470 -22.599  1.00 92.18           C  
ATOM   2864  O   SER A 359      17.296   9.152 -20.390  1.00 92.18           O  
ATOM   2865  OG  SER A 359      15.794   7.476 -23.381  1.00 92.18           O  
ATOM   2866  N   ASN A 360      17.293   6.910 -20.583  1.00 91.90           N  
ATOM   2867  CA  ASN A 360      18.741   6.719 -20.567  1.00 91.90           C  
ATOM   2868  C   ASN A 360      19.122   5.767 -21.708  1.00 91.90           C  
ATOM   2869  CB  ASN A 360      19.200   6.213 -19.187  1.00 91.90           C  
ATOM   2870  O   ASN A 360      18.588   4.656 -21.800  1.00 91.90           O  
ATOM   2871  CG  ASN A 360      20.717   6.189 -19.059  1.00 91.90           C  
ATOM   2872  ND2 ASN A 360      21.253   5.487 -18.089  1.00 91.90           N  
ATOM   2873  OD1 ASN A 360      21.442   6.821 -19.808  1.00 91.90           O  
ATOM   2874  N   ALA A 361      20.021   6.207 -22.585  1.00 92.55           N  
ATOM   2875  CA  ALA A 361      20.410   5.494 -23.791  1.00 92.55           C  
ATOM   2876  C   ALA A 361      21.890   5.093 -23.765  1.00 92.55           C  
ATOM   2877  CB  ALA A 361      20.015   6.328 -25.014  1.00 92.55           C  
ATOM   2878  O   ALA A 361      22.751   5.845 -23.303  1.00 92.55           O  
ATOM   2879  N   ARG A 362      22.163   3.884 -24.264  1.00 91.27           N  
ATOM   2880  CA  ARG A 362      23.481   3.243 -24.296  1.00 91.27           C  
ATOM   2881  C   ARG A 362      23.838   2.803 -25.709  1.00 91.27           C  
ATOM   2882  CB  ARG A 362      23.510   2.040 -23.339  1.00 91.27           C  
ATOM   2883  O   ARG A 362      22.997   2.253 -26.423  1.00 91.27           O  
ATOM   2884  CG  ARG A 362      23.493   2.481 -21.871  1.00 91.27           C  
ATOM   2885  CD  ARG A 362      23.600   1.287 -20.912  1.00 91.27           C  
ATOM   2886  NE  ARG A 362      24.072   1.757 -19.606  1.00 91.27           N  
ATOM   2887  NH1 ARG A 362      23.796  -0.083 -18.251  1.00 91.27           N  
ATOM   2888  NH2 ARG A 362      24.841   1.756 -17.507  1.00 91.27           N  
ATOM   2889  CZ  ARG A 362      24.220   1.131 -18.460  1.00 91.27           C  
ATOM   2890  N   LEU A 363      25.096   3.007 -26.074  1.00 92.62           N  
ATOM   2891  CA  LEU A 363      25.689   2.587 -27.337  1.00 92.62           C  
ATOM   2892  C   LEU A 363      26.229   1.155 -27.212  1.00 92.62           C  
ATOM   2893  CB  LEU A 363      26.784   3.613 -27.671  1.00 92.62           C  
ATOM   2894  O   LEU A 363      27.079   0.880 -26.368  1.00 92.62           O  
ATOM   2895  CG  LEU A 363      27.442   3.463 -29.048  1.00 92.62           C  
ATOM   2896  CD1 LEU A 363      26.414   3.529 -30.177  1.00 92.62           C  
ATOM   2897  CD2 LEU A 363      28.430   4.615 -29.240  1.00 92.62           C  
ATOM   2898  N   ILE A 364      25.735   0.240 -28.045  1.00 91.73           N  
ATOM   2899  CA  ILE A 364      26.146  -1.167 -28.055  1.00 91.73           C  
ATOM   2900  C   ILE A 364      27.174  -1.393 -29.162  1.00 91.73           C  
ATOM   2901  CB  ILE A 364      24.929  -2.110 -28.180  1.00 91.73           C  
ATOM   2902  O   ILE A 364      27.011  -0.920 -30.290  1.00 91.73           O  
ATOM   2903  CG1 ILE A 364      23.822  -1.810 -27.140  1.00 91.73           C  
ATOM   2904  CG2 ILE A 364      25.373  -3.581 -28.070  1.00 91.73           C  
ATOM   2905  CD1 ILE A 364      24.255  -1.832 -25.667  1.00 91.73           C  
ATOM   2906  N   TYR A 365      28.232  -2.135 -28.836  1.00 90.22           N  
ATOM   2907  CA  TYR A 365      29.343  -2.421 -29.736  1.00 90.22           C  
ATOM   2908  C   TYR A 365      29.318  -3.887 -30.180  1.00 90.22           C  
ATOM   2909  CB  TYR A 365      30.680  -2.065 -29.063  1.00 90.22           C  
ATOM   2910  O   TYR A 365      29.240  -4.785 -29.346  1.00 90.22           O  
ATOM   2911  CG  TYR A 365      30.893  -0.586 -28.777  1.00 90.22           C  
ATOM   2912  CD1 TYR A 365      31.774   0.170 -29.577  1.00 90.22           C  
ATOM   2913  CD2 TYR A 365      30.239   0.029 -27.690  1.00 90.22           C  
ATOM   2914  CE1 TYR A 365      31.993   1.534 -29.299  1.00 90.22           C  
ATOM   2915  CE2 TYR A 365      30.448   1.392 -27.413  1.00 90.22           C  
ATOM   2916  OH  TYR A 365      31.544   3.456 -27.921  1.00 90.22           O  
ATOM   2917  CZ  TYR A 365      31.330   2.146 -28.211  1.00 90.22           C  
ATOM   2918  N   ARG A 366      29.465  -4.136 -31.486  1.00 88.25           N  
ATOM   2919  CA  ARG A 366      29.702  -5.468 -32.064  1.00 88.25           C  
ATOM   2920  C   ARG A 366      31.062  -5.457 -32.761  1.00 88.25           C  
ATOM   2921  CB  ARG A 366      28.537  -5.859 -32.999  1.00 88.25           C  
ATOM   2922  O   ARG A 366      31.362  -4.544 -33.527  1.00 88.25           O  
ATOM   2923  CG  ARG A 366      28.468  -7.381 -33.239  1.00 88.25           C  
ATOM   2924  CD  ARG A 366      27.446  -7.810 -34.309  1.00 88.25           C  
ATOM   2925  NE  ARG A 366      26.082  -7.326 -34.031  1.00 88.25           N  
ATOM   2926  NH1 ARG A 366      24.870  -9.287 -33.738  1.00 88.25           N  
ATOM   2927  NH2 ARG A 366      23.879  -7.293 -33.631  1.00 88.25           N  
ATOM   2928  CZ  ARG A 366      24.960  -7.987 -33.806  1.00 88.25           C  
ATOM   2929  N   ASN A 367      31.911  -6.450 -32.492  1.00 87.72           N  
ATOM   2930  CA  ASN A 367      33.260  -6.562 -33.076  1.00 87.72           C  
ATOM   2931  C   ASN A 367      34.120  -5.281 -32.924  1.00 87.72           C  
ATOM   2932  CB  ASN A 367      33.142  -7.059 -34.533  1.00 87.72           C  
ATOM   2933  O   ASN A 367      34.823  -4.877 -33.851  1.00 87.72           O  
ATOM   2934  CG  ASN A 367      32.396  -8.374 -34.658  1.00 87.72           C  
ATOM   2935  ND2 ASN A 367      31.781  -8.637 -35.787  1.00 87.72           N  
ATOM   2936  OD1 ASN A 367      32.348  -9.184 -33.753  1.00 87.72           O  
ATOM   2937  N   GLY A 368      34.026  -4.604 -31.772  1.00 85.97           N  
ATOM   2938  CA  GLY A 368      34.767  -3.367 -31.482  1.00 85.97           C  
ATOM   2939  C   GLY A 368      34.280  -2.112 -32.223  1.00 85.97           C  
ATOM   2940  O   GLY A 368      34.948  -1.083 -32.171  1.00 85.97           O  
ATOM   2941  N   ARG A 369      33.130  -2.164 -32.909  1.00 89.82           N  
ATOM   2942  CA  ARG A 369      32.494  -1.008 -33.564  1.00 89.82           C  
ATOM   2943  C   ARG A 369      31.100  -0.762 -32.985  1.00 89.82           C  
ATOM   2944  CB  ARG A 369      32.401  -1.245 -35.077  1.00 89.82           C  
ATOM   2945  O   ARG A 369      30.438  -1.738 -32.640  1.00 89.82           O  
ATOM   2946  CG  ARG A 369      33.787  -1.294 -35.728  1.00 89.82           C  
ATOM   2947  CD  ARG A 369      33.652  -1.448 -37.243  1.00 89.82           C  
ATOM   2948  NE  ARG A 369      34.976  -1.460 -37.889  1.00 89.82           N  
ATOM   2949  NH1 ARG A 369      34.251  -1.709 -40.051  1.00 89.82           N  
ATOM   2950  NH2 ARG A 369      36.440  -1.572 -39.626  1.00 89.82           N  
ATOM   2951  CZ  ARG A 369      35.215  -1.580 -39.182  1.00 89.82           C  
ATOM   2952  N   PRO A 370      30.633   0.495 -32.889  1.00 90.35           N  
ATOM   2953  CA  PRO A 370      29.243   0.769 -32.539  1.00 90.35           C  
ATOM   2954  C   PRO A 370      28.308   0.153 -33.590  1.00 90.35           C  
ATOM   2955  CB  PRO A 370      29.138   2.293 -32.477  1.00 90.35           C  
ATOM   2956  O   PRO A 370      28.574   0.254 -34.787  1.00 90.35           O  
ATOM   2957  CG  PRO A 370      30.229   2.777 -33.431  1.00 90.35           C  
ATOM   2958  CD  PRO A 370      31.322   1.725 -33.254  1.00 90.35           C  
ATOM   2959  N   ASP A 371      27.238  -0.493 -33.131  1.00 90.92           N  
ATOM   2960  CA  ASP A 371      26.287  -1.251 -33.959  1.00 90.92           C  
ATOM   2961  C   ASP A 371      24.885  -0.624 -33.875  1.00 90.92           C  
ATOM   2962  CB  ASP A 371      26.332  -2.724 -33.492  1.00 90.92           C  
ATOM   2963  O   ASP A 371      24.338  -0.131 -34.863  1.00 90.92           O  
ATOM   2964  CG  ASP A 371      25.509  -3.706 -34.338  1.00 90.92           C  
ATOM   2965  OD1 ASP A 371      25.308  -3.451 -35.539  1.00 90.92           O  
ATOM   2966  OD2 ASP A 371      25.113  -4.767 -33.792  1.00 90.92           O  
ATOM   2967  N   TYR A 372      24.337  -0.540 -32.660  1.00 93.18           N  
ATOM   2968  CA  TYR A 372      23.032   0.062 -32.382  1.00 93.18           C  
ATOM   2969  C   TYR A 372      22.990   0.714 -30.995  1.00 93.18           C  
ATOM   2970  CB  TYR A 372      21.924  -0.996 -32.553  1.00 93.18           C  
ATOM   2971  O   TYR A 372      23.872   0.532 -30.159  1.00 93.18           O  
ATOM   2972  CG  TYR A 372      22.037  -2.211 -31.656  1.00 93.18           C  
ATOM   2973  CD1 TYR A 372      22.723  -3.348 -32.116  1.00 93.18           C  
ATOM   2974  CD2 TYR A 372      21.454  -2.214 -30.374  1.00 93.18           C  
ATOM   2975  CE1 TYR A 372      22.864  -4.476 -31.289  1.00 93.18           C  
ATOM   2976  CE2 TYR A 372      21.566  -3.356 -29.557  1.00 93.18           C  
ATOM   2977  OH  TYR A 372      22.406  -5.587 -29.226  1.00 93.18           O  
ATOM   2978  CZ  TYR A 372      22.288  -4.483 -30.006  1.00 93.18           C  
ATOM   2979  N   ILE A 373      21.935   1.481 -30.750  1.00 94.06           N  
ATOM   2980  CA  ILE A 373      21.624   2.144 -29.483  1.00 94.06           C  
ATOM   2981  C   ILE A 373      20.443   1.418 -28.827  1.00 94.06           C  
ATOM   2982  CB  ILE A 373      21.339   3.636 -29.767  1.00 94.06           C  
ATOM   2983  O   ILE A 373      19.476   1.072 -29.508  1.00 94.06           O  
ATOM   2984  CG1 ILE A 373      22.637   4.379 -30.169  1.00 94.06           C  
ATOM   2985  CG2 ILE A 373      20.667   4.342 -28.575  1.00 94.06           C  
ATOM   2986  CD1 ILE A 373      22.376   5.632 -31.014  1.00 94.06           C  
ATOM   2987  N   ILE A 374      20.490   1.221 -27.507  1.00 93.42           N  
ATOM   2988  CA  ILE A 374      19.318   0.852 -26.696  1.00 93.42           C  
ATOM   2989  C   ILE A 374      18.958   2.047 -25.818  1.00 93.42           C  
ATOM   2990  CB  ILE A 374      19.561  -0.405 -25.824  1.00 93.42           C  
ATOM   2991  O   ILE A 374      19.770   2.466 -24.995  1.00 93.42           O  
ATOM   2992  CG1 ILE A 374      19.996  -1.623 -26.669  1.00 93.42           C  
ATOM   2993  CG2 ILE A 374      18.281  -0.740 -25.022  1.00 93.42           C  
ATOM   2994  CD1 ILE A 374      20.328  -2.863 -25.821  1.00 93.42           C  
ATOM   2995  N   ALA A 375      17.734   2.557 -25.940  1.00 93.30           N  
ATOM   2996  CA  ALA A 375      17.163   3.508 -24.992  1.00 93.30           C  
ATOM   2997  C   ALA A 375      16.222   2.775 -24.027  1.00 93.30           C  
ATOM   2998  CB  ALA A 375      16.493   4.650 -25.759  1.00 93.30           C  
ATOM   2999  O   ALA A 375      15.321   2.055 -24.453  1.00 93.30           O  
ATOM   3000  N   THR A 376      16.444   2.945 -22.722  1.00 91.49           N  
ATOM   3001  CA  THR A 376      15.545   2.472 -21.658  1.00 91.49           C  
ATOM   3002  C   THR A 376      14.785   3.676 -21.114  1.00 91.49           C  
ATOM   3003  CB  THR A 376      16.327   1.753 -20.547  1.00 91.49           C  
ATOM   3004  O   THR A 376      15.405   4.666 -20.726  1.00 91.49           O  
ATOM   3005  CG2 THR A 376      15.415   1.141 -19.488  1.00 91.49           C  
ATOM   3006  OG1 THR A 376      17.088   0.693 -21.101  1.00 91.49           O  
ATOM   3007  N   GLN A 377      13.455   3.613 -21.129  1.00 92.39           N  
ATOM   3008  CA  GLN A 377      12.581   4.770 -20.960  1.00 92.39           C  
ATOM   3009  C   GLN A 377      11.553   4.533 -19.850  1.00 92.39           C  
ATOM   3010  CB  GLN A 377      11.881   5.093 -22.291  1.00 92.39           C  
ATOM   3011  O   GLN A 377      10.879   3.505 -19.823  1.00 92.39           O  
ATOM   3012  CG  GLN A 377      12.839   5.196 -23.494  1.00 92.39           C  
ATOM   3013  CD  GLN A 377      12.201   5.861 -24.710  1.00 92.39           C  
ATOM   3014  NE2 GLN A 377      12.622   5.554 -25.917  1.00 92.39           N  
ATOM   3015  OE1 GLN A 377      11.338   6.712 -24.607  1.00 92.39           O  
ATOM   3016  N   ARG A 378      11.416   5.503 -18.941  1.00 88.44           N  
ATOM   3017  CA  ARG A 378      10.361   5.562 -17.921  1.00 88.44           C  
ATOM   3018  C   ARG A 378       9.325   6.616 -18.337  1.00 88.44           C  
ATOM   3019  CB  ARG A 378      10.993   5.883 -16.550  1.00 88.44           C  
ATOM   3020  O   ARG A 378       9.725   7.769 -18.512  1.00 88.44           O  
ATOM   3021  CG  ARG A 378       9.952   5.918 -15.417  1.00 88.44           C  
ATOM   3022  CD  ARG A 378      10.556   6.210 -14.035  1.00 88.44           C  
ATOM   3023  NE  ARG A 378      10.905   7.635 -13.824  1.00 88.44           N  
ATOM   3024  NH1 ARG A 378       8.872   8.428 -13.037  1.00 88.44           N  
ATOM   3025  NH2 ARG A 378      10.647   9.705 -12.908  1.00 88.44           N  
ATOM   3026  CZ  ARG A 378      10.145   8.562 -13.258  1.00 88.44           C  
ATOM   3027  N   PRO A 379       8.029   6.284 -18.479  1.00 87.33           N  
ATOM   3028  CA  PRO A 379       6.988   7.296 -18.637  1.00 87.33           C  
ATOM   3029  C   PRO A 379       6.860   8.146 -17.366  1.00 87.33           C  
ATOM   3030  CB  PRO A 379       5.703   6.525 -18.947  1.00 87.33           C  
ATOM   3031  O   PRO A 379       7.007   7.638 -16.252  1.00 87.33           O  
ATOM   3032  CG  PRO A 379       5.927   5.177 -18.266  1.00 87.33           C  
ATOM   3033  CD  PRO A 379       7.433   4.957 -18.402  1.00 87.33           C  
ATOM   3034  N   LEU A 380       6.589   9.436 -17.545  1.00 84.97           N  
ATOM   3035  CA  LEU A 380       6.384  10.412 -16.475  1.00 84.97           C  
ATOM   3036  C   LEU A 380       4.945  10.932 -16.484  1.00 84.97           C  
ATOM   3037  CB  LEU A 380       7.340  11.607 -16.643  1.00 84.97           C  
ATOM   3038  O   LEU A 380       4.280  10.947 -17.521  1.00 84.97           O  
ATOM   3039  CG  LEU A 380       8.832  11.308 -16.822  1.00 84.97           C  
ATOM   3040  CD1 LEU A 380       9.615  12.623 -16.845  1.00 84.97           C  
ATOM   3041  CD2 LEU A 380       9.356  10.462 -15.675  1.00 84.97           C  
ATOM   3042  N   THR A 381       4.506  11.449 -15.342  1.00 82.75           N  
ATOM   3043  CA  THR A 381       3.351  12.351 -15.269  1.00 82.75           C  
ATOM   3044  C   THR A 381       3.635  13.693 -15.952  1.00 82.75           C  
ATOM   3045  CB  THR A 381       2.939  12.622 -13.815  1.00 82.75           C  
ATOM   3046  O   THR A 381       4.781  14.134 -16.080  1.00 82.75           O  
ATOM   3047  CG2 THR A 381       2.434  11.376 -13.098  1.00 82.75           C  
ATOM   3048  OG1 THR A 381       4.014  13.148 -13.080  1.00 82.75           O  
ATOM   3049  N   ASP A 382       2.569  14.403 -16.328  1.00 83.72           N  
ATOM   3050  CA  ASP A 382       2.665  15.771 -16.849  1.00 83.72           C  
ATOM   3051  C   ASP A 382       3.179  16.783 -15.810  1.00 83.72           C  
ATOM   3052  CB  ASP A 382       1.296  16.202 -17.389  1.00 83.72           C  
ATOM   3053  O   ASP A 382       3.652  17.852 -16.193  1.00 83.72           O  
ATOM   3054  CG  ASP A 382       0.842  15.282 -18.522  1.00 83.72           C  
ATOM   3055  OD1 ASP A 382       1.502  15.341 -19.584  1.00 83.72           O  
ATOM   3056  OD2 ASP A 382      -0.115  14.506 -18.284  1.00 83.72           O  
ATOM   3057  N   GLU A 383       3.101  16.466 -14.512  1.00 79.34           N  
ATOM   3058  CA  GLU A 383       3.675  17.278 -13.430  1.00 79.34           C  
ATOM   3059  C   GLU A 383       5.194  17.076 -13.337  1.00 79.34           C  
ATOM   3060  CB  GLU A 383       2.953  16.979 -12.102  1.00 79.34           C  
ATOM   3061  O   GLU A 383       5.936  18.040 -13.520  1.00 79.34           O  
ATOM   3062  CG  GLU A 383       3.190  18.053 -11.026  1.00 79.34           C  
ATOM   3063  CD  GLU A 383       2.586  19.400 -11.443  1.00 79.34           C  
ATOM   3064  OE1 GLU A 383       3.338  20.350 -11.746  1.00 79.34           O  
ATOM   3065  OE2 GLU A 383       1.357  19.474 -11.669  1.00 79.34           O  
ATOM   3066  N   GLU A 384       5.674  15.829 -13.200  1.00 83.41           N  
ATOM   3067  CA  GLU A 384       7.111  15.498 -13.261  1.00 83.41           C  
ATOM   3068  C   GLU A 384       7.771  16.087 -14.520  1.00 83.41           C  
ATOM   3069  CB  GLU A 384       7.310  13.975 -13.342  1.00 83.41           C  
ATOM   3070  O   GLU A 384       8.853  16.675 -14.457  1.00 83.41           O  
ATOM   3071  CG  GLU A 384       7.133  13.166 -12.053  1.00 83.41           C  
ATOM   3072  CD  GLU A 384       7.094  11.675 -12.423  1.00 83.41           C  
ATOM   3073  OE1 GLU A 384       8.127  10.971 -12.271  1.00 83.41           O  
ATOM   3074  OE2 GLU A 384       6.046  11.252 -12.967  1.00 83.41           O  
ATOM   3075  N   GLY A 385       7.109  15.948 -15.674  1.00 86.15           N  
ATOM   3076  CA  GLY A 385       7.578  16.477 -16.950  1.00 86.15           C  
ATOM   3077  C   GLY A 385       7.712  18.002 -16.964  1.00 86.15           C  
ATOM   3078  O   GLY A 385       8.751  18.530 -17.373  1.00 86.15           O  
ATOM   3079  N   ARG A 386       6.699  18.725 -16.463  1.00 86.61           N  
ATOM   3080  CA  ARG A 386       6.738  20.194 -16.343  1.00 86.61           C  
ATOM   3081  C   ARG A 386       7.773  20.666 -15.326  1.00 86.61           C  
ATOM   3082  CB  ARG A 386       5.346  20.743 -16.000  1.00 86.61           C  
ATOM   3083  O   ARG A 386       8.493  21.618 -15.623  1.00 86.61           O  
ATOM   3084  CG  ARG A 386       4.457  20.826 -17.251  1.00 86.61           C  
ATOM   3085  CD  ARG A 386       3.073  21.416 -16.947  1.00 86.61           C  
ATOM   3086  NE  ARG A 386       2.233  20.488 -16.168  1.00 86.61           N  
ATOM   3087  NH1 ARG A 386       2.511  21.388 -14.068  1.00 86.61           N  
ATOM   3088  NH2 ARG A 386       1.190  19.633 -14.349  1.00 86.61           N  
ATOM   3089  CZ  ARG A 386       1.982  20.516 -14.871  1.00 86.61           C  
ATOM   3090  N   GLU A 387       7.914  19.988 -14.189  1.00 86.01           N  
ATOM   3091  CA  GLU A 387       8.987  20.254 -13.228  1.00 86.01           C  
ATOM   3092  C   GLU A 387      10.373  20.100 -13.871  1.00 86.01           C  
ATOM   3093  CB  GLU A 387       8.916  19.284 -12.041  1.00 86.01           C  
ATOM   3094  O   GLU A 387      11.236  20.965 -13.710  1.00 86.01           O  
ATOM   3095  CG  GLU A 387       7.932  19.675 -10.928  1.00 86.01           C  
ATOM   3096  CD  GLU A 387       8.209  18.882  -9.635  1.00 86.01           C  
ATOM   3097  OE1 GLU A 387       7.257  18.577  -8.895  1.00 86.01           O  
ATOM   3098  OE2 GLU A 387       9.409  18.615  -9.361  1.00 86.01           O  
ATOM   3099  N   HIS A 388      10.608  19.016 -14.617  1.00 86.45           N  
ATOM   3100  CA  HIS A 388      11.876  18.795 -15.315  1.00 86.45           C  
ATOM   3101  C   HIS A 388      12.143  19.853 -16.395  1.00 86.45           C  
ATOM   3102  CB  HIS A 388      11.919  17.373 -15.891  1.00 86.45           C  
ATOM   3103  O   HIS A 388      13.276  20.330 -16.506  1.00 86.45           O  
ATOM   3104  CG  HIS A 388      12.441  16.362 -14.902  1.00 86.45           C  
ATOM   3105  CD2 HIS A 388      11.751  15.332 -14.315  1.00 86.45           C  
ATOM   3106  ND1 HIS A 388      13.742  16.284 -14.454  1.00 86.45           N  
ATOM   3107  CE1 HIS A 388      13.833  15.238 -13.617  1.00 86.45           C  
ATOM   3108  NE2 HIS A 388      12.648  14.626 -13.503  1.00 86.45           N  
ATOM   3109  N   LEU A 389      11.116  20.275 -17.141  1.00 87.52           N  
ATOM   3110  CA  LEU A 389      11.233  21.375 -18.099  1.00 87.52           C  
ATOM   3111  C   LEU A 389      11.581  22.699 -17.401  1.00 87.52           C  
ATOM   3112  CB  LEU A 389       9.932  21.481 -18.915  1.00 87.52           C  
ATOM   3113  O   LEU A 389      12.473  23.406 -17.863  1.00 87.52           O  
ATOM   3114  CG  LEU A 389       9.975  22.549 -20.027  1.00 87.52           C  
ATOM   3115  CD1 LEU A 389      11.008  22.226 -21.111  1.00 87.52           C  
ATOM   3116  CD2 LEU A 389       8.605  22.674 -20.696  1.00 87.52           C  
ATOM   3117  N   GLN A 390      10.938  23.019 -16.274  1.00 84.86           N  
ATOM   3118  CA  GLN A 390      11.228  24.231 -15.504  1.00 84.86           C  
ATOM   3119  C   GLN A 390      12.670  24.228 -14.972  1.00 84.86           C  
ATOM   3120  CB  GLN A 390      10.198  24.375 -14.374  1.00 84.86           C  
ATOM   3121  O   GLN A 390      13.388  25.209 -15.163  1.00 84.86           O  
ATOM   3122  CG  GLN A 390      10.285  25.745 -13.684  1.00 84.86           C  
ATOM   3123  CD  GLN A 390       9.247  25.892 -12.576  1.00 84.86           C  
ATOM   3124  NE2 GLN A 390       8.571  27.016 -12.473  1.00 84.86           N  
ATOM   3125  OE1 GLN A 390       9.025  25.005 -11.774  1.00 84.86           O  
ATOM   3126  N   LYS A 391      13.122  23.103 -14.399  1.00 83.81           N  
ATOM   3127  CA  LYS A 391      14.498  22.909 -13.902  1.00 83.81           C  
ATOM   3128  C   LYS A 391      15.541  23.091 -15.019  1.00 83.81           C  
ATOM   3129  CB  LYS A 391      14.603  21.529 -13.220  1.00 83.81           C  
ATOM   3130  O   LYS A 391      16.557  23.751 -14.799  1.00 83.81           O  
ATOM   3131  CG  LYS A 391      13.807  21.462 -11.898  1.00 83.81           C  
ATOM   3132  CD  LYS A 391      13.500  20.020 -11.452  1.00 83.81           C  
ATOM   3133  CE  LYS A 391      12.440  20.030 -10.339  1.00 83.81           C  
ATOM   3134  NZ  LYS A 391      11.944  18.672 -10.003  1.00 83.81           N  
ATOM   3135  N   ARG A 392      15.266  22.585 -16.232  1.00 83.50           N  
ATOM   3136  CA  ARG A 392      16.092  22.803 -17.441  1.00 83.50           C  
ATOM   3137  C   ARG A 392      16.087  24.268 -17.894  1.00 83.50           C  
ATOM   3138  CB  ARG A 392      15.625  21.838 -18.550  1.00 83.50           C  
ATOM   3139  O   ARG A 392      17.143  24.794 -18.230  1.00 83.50           O  
ATOM   3140  CG  ARG A 392      16.279  22.079 -19.925  1.00 83.50           C  
ATOM   3141  CD  ARG A 392      15.799  21.042 -20.958  1.00 83.50           C  
ATOM   3142  NE  ARG A 392      15.920  21.544 -22.350  1.00 83.50           N  
ATOM   3143  NH1 ARG A 392      14.056  20.513 -23.238  1.00 83.50           N  
ATOM   3144  NH2 ARG A 392      15.146  22.030 -24.450  1.00 83.50           N  
ATOM   3145  CZ  ARG A 392      15.048  21.357 -23.336  1.00 83.50           C  
ATOM   3146  N   SER A 393      14.941  24.947 -17.878  1.00 71.60           N  
ATOM   3147  CA  SER A 393      14.864  26.377 -18.217  1.00 71.60           C  
ATOM   3148  C   SER A 393      15.668  27.248 -17.246  1.00 71.60           C  
ATOM   3149  CB  SER A 393      13.408  26.844 -18.254  1.00 71.60           C  
ATOM   3150  O   SER A 393      16.310  28.200 -17.679  1.00 71.60           O  
ATOM   3151  OG  SER A 393      12.729  26.202 -19.316  1.00 71.60           O  
ATOM   3152  N   THR A 394      15.704  26.902 -15.954  1.00 66.09           N  
ATOM   3153  CA  THR A 394      16.526  27.607 -14.952  1.00 66.09           C  
ATOM   3154  C   THR A 394      18.025  27.302 -15.024  1.00 66.09           C  
ATOM   3155  CB  THR A 394      16.029  27.351 -13.519  1.00 66.09           C  
ATOM   3156  O   THR A 394      18.803  28.033 -14.419  1.00 66.09           O  
ATOM   3157  CG2 THR A 394      14.693  28.045 -13.257  1.00 66.09           C  
ATOM   3158  OG1 THR A 394      15.825  25.981 -13.254  1.00 66.09           O  
ATOM   3159  N   SER A 395      18.460  26.257 -15.742  1.00 62.49           N  
ATOM   3160  CA  SER A 395      19.888  25.916 -15.878  1.00 62.49           C  
ATOM   3161  C   SER A 395      20.560  26.512 -17.122  1.00 62.49           C  
ATOM   3162  CB  SER A 395      20.106  24.399 -15.791  1.00 62.49           C  
ATOM   3163  O   SER A 395      21.737  26.246 -17.361  1.00 62.49           O  
ATOM   3164  OG  SER A 395      19.730  23.734 -16.981  1.00 62.49           O  
ATOM   3165  N   LEU A 396      19.836  27.283 -17.940  1.00 54.02           N  
ATOM   3166  CA  LEU A 396      20.403  27.997 -19.085  1.00 54.02           C  
ATOM   3167  C   LEU A 396      20.969  29.357 -18.627  1.00 54.02           C  
ATOM   3168  CB  LEU A 396      19.333  28.167 -20.180  1.00 54.02           C  
ATOM   3169  O   LEU A 396      20.225  30.126 -18.022  1.00 54.02           O  
ATOM   3170  CG  LEU A 396      18.907  26.850 -20.859  1.00 54.02           C  
ATOM   3171  CD1 LEU A 396      17.747  27.117 -21.817  1.00 54.02           C  
ATOM   3172  CD2 LEU A 396      20.041  26.211 -21.669  1.00 54.02           C  
ATOM   3173  N   PRO A 397      22.230  29.721 -18.948  1.00 52.90           N  
ATOM   3174  CA  PRO A 397      22.841  30.990 -18.513  1.00 52.90           C  
ATOM   3175  C   PRO A 397      22.228  32.284 -19.089  1.00 52.90           C  
ATOM   3176  CB  PRO A 397      24.328  30.885 -18.881  1.00 52.90           C  
ATOM   3177  O   PRO A 397      22.811  33.355 -18.935  1.00 52.90           O  
ATOM   3178  CG  PRO A 397      24.584  29.385 -18.973  1.00 52.90           C  
ATOM   3179  CD  PRO A 397      23.260  28.854 -19.510  1.00 52.90           C  
ATOM   3180  N   PHE A 398      21.100  32.204 -19.799  1.00 49.34           N  
ATOM   3181  CA  PHE A 398      20.502  33.304 -20.558  1.00 49.34           C  
ATOM   3182  C   PHE A 398      18.969  33.217 -20.519  1.00 49.34           C  
ATOM   3183  CB  PHE A 398      21.057  33.341 -22.001  1.00 49.34           C  
ATOM   3184  O   PHE A 398      18.350  32.400 -21.202  1.00 49.34           O  
ATOM   3185  CG  PHE A 398      21.817  32.107 -22.466  1.00 49.34           C  
ATOM   3186  CD1 PHE A 398      23.222  32.073 -22.372  1.00 49.34           C  
ATOM   3187  CD2 PHE A 398      21.125  30.983 -22.955  1.00 49.34           C  
ATOM   3188  CE1 PHE A 398      23.933  30.927 -22.772  1.00 49.34           C  
ATOM   3189  CE2 PHE A 398      21.835  29.837 -23.357  1.00 49.34           C  
ATOM   3190  CZ  PHE A 398      23.239  29.810 -23.268  1.00 49.34           C  
ATOM   3191  N   MET A 399      18.353  34.094 -19.723  1.00 40.45           N  
ATOM   3192  CA  MET A 399      16.901  34.264 -19.648  1.00 40.45           C  
ATOM   3193  C   MET A 399      16.399  35.166 -20.784  1.00 40.45           C  
ATOM   3194  CB  MET A 399      16.520  34.887 -18.293  1.00 40.45           C  
ATOM   3195  O   MET A 399      16.449  36.390 -20.674  1.00 40.45           O  
ATOM   3196  CG  MET A 399      16.633  33.928 -17.105  1.00 40.45           C  
ATOM   3197  SD  MET A 399      16.509  34.734 -15.479  1.00 40.45           S  
ATOM   3198  CE  MET A 399      15.013  35.747 -15.661  1.00 40.45           C  
ATOM   3199  N   PHE A 400      15.833  34.584 -21.843  1.00 44.26           N  
ATOM   3200  CA  PHE A 400      15.082  35.330 -22.865  1.00 44.26           C  
ATOM   3201  C   PHE A 400      13.679  35.719 -22.355  1.00 44.26           C  
ATOM   3202  CB  PHE A 400      15.060  34.547 -24.188  1.00 44.26           C  
ATOM   3203  O   PHE A 400      12.660  35.254 -22.855  1.00 44.26           O  
ATOM   3204  CG  PHE A 400      16.390  34.553 -24.916  1.00 44.26           C  
ATOM   3205  CD1 PHE A 400      16.745  35.662 -25.709  1.00 44.26           C  
ATOM   3206  CD2 PHE A 400      17.276  33.464 -24.803  1.00 44.26           C  
ATOM   3207  CE1 PHE A 400      17.973  35.680 -26.392  1.00 44.26           C  
ATOM   3208  CE2 PHE A 400      18.505  33.482 -25.488  1.00 44.26           C  
ATOM   3209  CZ  PHE A 400      18.852  34.588 -26.284  1.00 44.26           C  
ATOM   3210  N   ALA A 401      13.629  36.563 -21.320  1.00 42.48           N  
ATOM   3211  CA  ALA A 401      12.396  36.956 -20.629  1.00 42.48           C  
ATOM   3212  C   ALA A 401      11.650  38.151 -21.267  1.00 42.48           C  
ATOM   3213  CB  ALA A 401      12.745  37.206 -19.155  1.00 42.48           C  
ATOM   3214  O   ALA A 401      10.602  38.549 -20.767  1.00 42.48           O  
ATOM   3215  N   THR A 402      12.184  38.739 -22.345  1.00 46.73           N  
ATOM   3216  CA  THR A 402      11.724  40.023 -22.918  1.00 46.73           C  
ATOM   3217  C   THR A 402      11.443  39.996 -24.428  1.00 46.73           C  
ATOM   3218  CB  THR A 402      12.707  41.157 -22.567  1.00 46.73           C  
ATOM   3219  O   THR A 402      11.279  41.047 -25.034  1.00 46.73           O  
ATOM   3220  CG2 THR A 402      12.550  41.609 -21.116  1.00 46.73           C  
ATOM   3221  OG1 THR A 402      14.039  40.715 -22.732  1.00 46.73           O  
ATOM   3222  N   GLY A 403      11.360  38.818 -25.059  1.00 41.22           N  
ATOM   3223  CA  GLY A 403      10.848  38.648 -26.434  1.00 41.22           C  
ATOM   3224  C   GLY A 403      11.738  39.133 -27.594  1.00 41.22           C  
ATOM   3225  O   GLY A 403      11.591  38.639 -28.708  1.00 41.22           O  
ATOM   3226  N   GLU A 404      12.691  40.034 -27.357  1.00 40.28           N  
ATOM   3227  CA  GLU A 404      13.551  40.621 -28.396  1.00 40.28           C  
ATOM   3228  C   GLU A 404      14.867  39.844 -28.589  1.00 40.28           C  
ATOM   3229  CB  GLU A 404      13.779  42.115 -28.116  1.00 40.28           C  
ATOM   3230  O   GLU A 404      15.945  40.265 -28.172  1.00 40.28           O  
ATOM   3231  CG  GLU A 404      12.472  42.919 -28.221  1.00 40.28           C  
ATOM   3232  CD  GLU A 404      12.685  44.437 -28.110  1.00 40.28           C  
ATOM   3233  OE1 GLU A 404      11.776  45.172 -28.557  1.00 40.28           O  
ATOM   3234  OE2 GLU A 404      13.741  44.858 -27.584  1.00 40.28           O  
ATOM   3235  N   ALA A 405      14.789  38.688 -29.254  1.00 46.44           N  
ATOM   3236  CA  ALA A 405      15.964  37.948 -29.716  1.00 46.44           C  
ATOM   3237  C   ALA A 405      16.292  38.310 -31.177  1.00 46.44           C  
ATOM   3238  CB  ALA A 405      15.733  36.448 -29.493  1.00 46.44           C  
ATOM   3239  O   ALA A 405      15.810  37.668 -32.111  1.00 46.44           O  
ATOM   3240  N   VAL A 406      17.124  39.338 -31.386  1.00 41.55           N  
ATOM   3241  CA  VAL A 406      17.629  39.692 -32.725  1.00 41.55           C  
ATOM   3242  C   VAL A 406      18.545  38.573 -33.230  1.00 41.55           C  
ATOM   3243  CB  VAL A 406      18.352  41.056 -32.736  1.00 41.55           C  
ATOM   3244  O   VAL A 406      19.689  38.443 -32.794  1.00 41.55           O  
ATOM   3245  CG1 VAL A 406      18.856  41.419 -34.142  1.00 41.55           C  
ATOM   3246  CG2 VAL A 406      17.414  42.182 -32.280  1.00 41.55           C  
ATOM   3247  N   LEU A 407      18.040  37.750 -34.152  1.00 43.11           N  
ATOM   3248  CA  LEU A 407      18.846  36.743 -34.840  1.00 43.11           C  
ATOM   3249  C   LEU A 407      19.900  37.423 -35.723  1.00 43.11           C  
ATOM   3250  CB  LEU A 407      17.948  35.812 -35.679  1.00 43.11           C  
ATOM   3251  O   LEU A 407      19.582  38.310 -36.516  1.00 43.11           O  
ATOM   3252  CG  LEU A 407      17.123  34.801 -34.862  1.00 43.11           C  
ATOM   3253  CD1 LEU A 407      16.140  34.079 -35.784  1.00 43.11           C  
ATOM   3254  CD2 LEU A 407      18.009  33.736 -34.205  1.00 43.11           C  
ATOM   3255  N   TYR A 408      21.146  36.958 -35.625  1.00 42.73           N  
ATOM   3256  CA  TYR A 408      22.225  37.357 -36.526  1.00 42.73           C  
ATOM   3257  C   TYR A 408      21.964  36.831 -37.945  1.00 42.73           C  
ATOM   3258  CB  TYR A 408      23.577  36.860 -35.988  1.00 42.73           C  
ATOM   3259  O   TYR A 408      22.296  35.692 -38.256  1.00 42.73           O  
ATOM   3260  CG  TYR A 408      24.151  37.694 -34.860  1.00 42.73           C  
ATOM   3261  CD1 TYR A 408      24.911  38.841 -35.165  1.00 42.73           C  
ATOM   3262  CD2 TYR A 408      23.947  37.324 -33.516  1.00 42.73           C  
ATOM   3263  CE1 TYR A 408      25.474  39.614 -34.132  1.00 42.73           C  
ATOM   3264  CE2 TYR A 408      24.511  38.093 -32.480  1.00 42.73           C  
ATOM   3265  OH  TYR A 408      25.823  39.975 -31.785  1.00 42.73           O  
ATOM   3266  CZ  TYR A 408      25.276  39.238 -32.786  1.00 42.73           C  
ATOM   3267  N   GLU A 409      21.351  37.683 -38.770  1.00 31.64           N  
ATOM   3268  CA  GLU A 409      21.352  37.672 -40.243  1.00 31.64           C  
ATOM   3269  C   GLU A 409      21.306  36.280 -40.908  1.00 31.64           C  
ATOM   3270  CB  GLU A 409      22.468  38.603 -40.761  1.00 31.64           C  
ATOM   3271  O   GLU A 409      22.117  35.937 -41.768  1.00 31.64           O  
ATOM   3272  CG  GLU A 409      22.182  39.118 -42.185  1.00 31.64           C  
ATOM   3273  CD  GLU A 409      23.125  40.248 -42.636  1.00 31.64           C  
ATOM   3274  OE1 GLU A 409      22.768  40.922 -43.631  1.00 31.64           O  
ATOM   3275  OE2 GLU A 409      24.183  40.450 -41.996  1.00 31.64           O  
ATOM   3276  N   ILE A 410      20.309  35.466 -40.544  1.00 40.70           N  
ATOM   3277  CA  ILE A 410      19.945  34.298 -41.353  1.00 40.70           C  
ATOM   3278  C   ILE A 410      19.223  34.815 -42.600  1.00 40.70           C  
ATOM   3279  CB  ILE A 410      19.114  33.260 -40.564  1.00 40.70           C  
ATOM   3280  O   ILE A 410      18.075  35.257 -42.527  1.00 40.70           O  
ATOM   3281  CG1 ILE A 410      19.915  32.753 -39.341  1.00 40.70           C  
ATOM   3282  CG2 ILE A 410      18.728  32.087 -41.492  1.00 40.70           C  
ATOM   3283  CD1 ILE A 410      19.171  31.734 -38.467  1.00 40.70           C  
ATOM   3284  N   SER A 411      19.903  34.758 -43.744  1.00 32.37           N  
ATOM   3285  CA  SER A 411      19.403  35.207 -45.047  1.00 32.37           C  
ATOM   3286  C   SER A 411      18.192  34.385 -45.506  1.00 32.37           C  
ATOM   3287  CB  SER A 411      20.530  35.128 -46.091  1.00 32.37           C  
ATOM   3288  O   SER A 411      18.338  33.387 -46.211  1.00 32.37           O  
ATOM   3289  OG  SER A 411      21.726  35.678 -45.574  1.00 32.37           O  
ATOM   3290  N   SER A 412      16.984  34.788 -45.102  1.00 32.46           N  
ATOM   3291  CA  SER A 412      15.745  34.096 -45.476  1.00 32.46           C  
ATOM   3292  C   SER A 412      15.518  34.132 -46.997  1.00 32.46           C  
ATOM   3293  CB  SER A 412      14.535  34.721 -44.778  1.00 32.46           C  
ATOM   3294  O   SER A 412      15.406  35.222 -47.562  1.00 32.46           O  
ATOM   3295  OG  SER A 412      13.359  34.034 -45.172  1.00 32.46           O  
ATOM   3296  N   PRO A 413      15.367  32.976 -47.673  1.00 34.06           N  
ATOM   3297  CA  PRO A 413      15.011  32.919 -49.091  1.00 34.06           C  
ATOM   3298  C   PRO A 413      13.498  33.093 -49.339  1.00 34.06           C  
ATOM   3299  CB  PRO A 413      15.554  31.566 -49.564  1.00 34.06           C  
ATOM   3300  O   PRO A 413      13.030  32.874 -50.455  1.00 34.06           O  
ATOM   3301  CG  PRO A 413      15.353  30.679 -48.338  1.00 34.06           C  
ATOM   3302  CD  PRO A 413      15.607  31.630 -47.167  1.00 34.06           C  
ATOM   3303  N   PHE A 414      12.717  33.477 -48.320  1.00 37.39           N  
ATOM   3304  CA  PHE A 414      11.259  33.597 -48.389  1.00 37.39           C  
ATOM   3305  C   PHE A 414      10.803  35.059 -48.319  1.00 37.39           C  
ATOM   3306  CB  PHE A 414      10.624  32.728 -47.294  1.00 37.39           C  
ATOM   3307  O   PHE A 414      10.536  35.597 -47.246  1.00 37.39           O  
ATOM   3308  CG  PHE A 414      10.936  31.251 -47.437  1.00 37.39           C  
ATOM   3309  CD1 PHE A 414      10.293  30.491 -48.432  1.00 37.39           C  
ATOM   3310  CD2 PHE A 414      11.881  30.640 -46.591  1.00 37.39           C  
ATOM   3311  CE1 PHE A 414      10.591  29.124 -48.580  1.00 37.39           C  
ATOM   3312  CE2 PHE A 414      12.177  29.273 -46.737  1.00 37.39           C  
ATOM   3313  CZ  PHE A 414      11.533  28.516 -47.732  1.00 37.39           C  
ATOM   3314  N   SER A 415      10.677  35.704 -49.482  1.00 34.74           N  
ATOM   3315  CA  SER A 415       9.933  36.964 -49.613  1.00 34.74           C  
ATOM   3316  C   SER A 415       8.436  36.675 -49.804  1.00 34.74           C  
ATOM   3317  CB  SER A 415      10.437  37.787 -50.802  1.00 34.74           C  
ATOM   3318  O   SER A 415       8.089  36.010 -50.785  1.00 34.74           O  
ATOM   3319  OG  SER A 415      11.810  38.089 -50.660  1.00 34.74           O  
ATOM   3320  N   PRO A 416       7.533  37.167 -48.936  1.00 40.46           N  
ATOM   3321  CA  PRO A 416       6.098  37.058 -49.173  1.00 40.46           C  
ATOM   3322  C   PRO A 416       5.695  37.940 -50.362  1.00 40.46           C  
ATOM   3323  CB  PRO A 416       5.426  37.476 -47.862  1.00 40.46           C  
ATOM   3324  O   PRO A 416       5.982  39.136 -50.403  1.00 40.46           O  
ATOM   3325  CG  PRO A 416       6.437  38.439 -47.239  1.00 40.46           C  
ATOM   3326  CD  PRO A 416       7.788  37.887 -47.695  1.00 40.46           C  
ATOM   3327  N   ILE A 417       5.031  37.341 -51.349  1.00 36.63           N  
ATOM   3328  CA  ILE A 417       4.525  38.044 -52.530  1.00 36.63           C  
ATOM   3329  C   ILE A 417       3.134  38.594 -52.207  1.00 36.63           C  
ATOM   3330  CB  ILE A 417       4.475  37.095 -53.757  1.00 36.63           C  
ATOM   3331  O   ILE A 417       2.211  37.798 -52.085  1.00 36.63           O  
ATOM   3332  CG1 ILE A 417       5.869  36.513 -54.091  1.00 36.63           C  
ATOM   3333  CG2 ILE A 417       3.897  37.827 -54.988  1.00 36.63           C  
ATOM   3334  CD1 ILE A 417       5.844  35.409 -55.159  1.00 36.63           C  
ATOM   3335  N   MET A 418       2.993  39.922 -52.123  1.00 38.34           N  
ATOM   3336  CA  MET A 418       1.909  40.733 -52.719  1.00 38.34           C  
ATOM   3337  C   MET A 418       1.911  42.165 -52.155  1.00 38.34           C  
ATOM   3338  CB  MET A 418       0.488  40.146 -52.518  1.00 38.34           C  
ATOM   3339  O   MET A 418       1.601  42.359 -50.989  1.00 38.34           O  
ATOM   3340  CG  MET A 418       0.070  39.270 -53.713  1.00 38.34           C  
ATOM   3341  SD  MET A 418      -1.578  38.519 -53.624  1.00 38.34           S  
ATOM   3342  CE  MET A 418      -2.607  39.969 -53.968  1.00 38.34           C  
ATOM   3343  N   ASP A 419       2.194  43.155 -53.009  1.00 34.78           N  
ATOM   3344  CA  ASP A 419       1.364  44.366 -53.150  1.00 34.78           C  
ATOM   3345  C   ASP A 419       1.734  45.133 -54.451  1.00 34.78           C  
ATOM   3346  CB  ASP A 419       1.410  45.280 -51.899  1.00 34.78           C  
ATOM   3347  O   ASP A 419       2.803  44.875 -55.022  1.00 34.78           O  
ATOM   3348  CG  ASP A 419       0.078  45.346 -51.120  1.00 34.78           C  
ATOM   3349  OD1 ASP A 419      -0.938  44.786 -51.600  1.00 34.78           O  
ATOM   3350  OD2 ASP A 419       0.063  46.060 -50.095  1.00 34.78           O  
ATOM   3351  N   PRO A 420       0.860  45.999 -55.015  1.00 37.54           N  
ATOM   3352  CA  PRO A 420       0.973  46.419 -56.418  1.00 37.54           C  
ATOM   3353  C   PRO A 420       1.920  47.602 -56.699  1.00 37.54           C  
ATOM   3354  CB  PRO A 420      -0.453  46.733 -56.893  1.00 37.54           C  
ATOM   3355  O   PRO A 420       1.960  48.598 -55.982  1.00 37.54           O  
ATOM   3356  CG  PRO A 420      -1.354  46.131 -55.819  1.00 37.54           C  
ATOM   3357  CD  PRO A 420      -0.498  46.279 -54.569  1.00 37.54           C  
ATOM   3358  N   LEU A 421       2.609  47.535 -57.845  1.00 36.91           N  
ATOM   3359  CA  LEU A 421       3.425  48.622 -58.416  1.00 36.91           C  
ATOM   3360  C   LEU A 421       2.579  49.853 -58.803  1.00 36.91           C  
ATOM   3361  CB  LEU A 421       4.141  48.087 -59.673  1.00 36.91           C  
ATOM   3362  O   LEU A 421       1.430  49.696 -59.225  1.00 36.91           O  
ATOM   3363  CG  LEU A 421       5.146  46.947 -59.432  1.00 36.91           C  
ATOM   3364  CD1 LEU A 421       5.566  46.355 -60.779  1.00 36.91           C  
ATOM   3365  CD2 LEU A 421       6.402  47.453 -58.722  1.00 36.91           C  
ATOM   3366  N   PRO A 422       3.186  51.061 -58.847  1.00 37.95           N  
ATOM   3367  CA  PRO A 422       3.452  51.616 -60.184  1.00 37.95           C  
ATOM   3368  C   PRO A 422       4.736  52.475 -60.370  1.00 37.95           C  
ATOM   3369  CB  PRO A 422       2.212  52.461 -60.502  1.00 37.95           C  
ATOM   3370  O   PRO A 422       4.915  53.520 -59.761  1.00 37.95           O  
ATOM   3371  CG  PRO A 422       1.754  52.980 -59.138  1.00 37.95           C  
ATOM   3372  CD  PRO A 422       2.521  52.135 -58.116  1.00 37.95           C  
ATOM   3373  N   ILE A 423       5.523  52.109 -61.396  1.00 35.67           N  
ATOM   3374  CA  ILE A 423       5.993  52.997 -62.494  1.00 35.67           C  
ATOM   3375  C   ILE A 423       6.860  54.252 -62.153  1.00 35.67           C  
ATOM   3376  CB  ILE A 423       4.745  53.383 -63.357  1.00 35.67           C  
ATOM   3377  O   ILE A 423       6.312  55.329 -61.938  1.00 35.67           O  
ATOM   3378  CG1 ILE A 423       3.961  52.159 -63.900  1.00 35.67           C  
ATOM   3379  CG2 ILE A 423       5.109  54.294 -64.546  1.00 35.67           C  
ATOM   3380  CD1 ILE A 423       2.528  52.491 -64.352  1.00 35.67           C  
ATOM   3381  N   ARG A 424       8.198  54.196 -62.391  1.00 36.22           N  
ATOM   3382  CA  ARG A 424       8.883  54.956 -63.494  1.00 36.22           C  
ATOM   3383  C   ARG A 424      10.407  54.712 -63.707  1.00 36.22           C  
ATOM   3384  CB  ARG A 424       8.662  56.495 -63.407  1.00 36.22           C  
ATOM   3385  O   ARG A 424      11.246  55.192 -62.964  1.00 36.22           O  
ATOM   3386  CG  ARG A 424       7.839  56.974 -64.614  1.00 36.22           C  
ATOM   3387  CD  ARG A 424       7.601  58.484 -64.645  1.00 36.22           C  
ATOM   3388  NE  ARG A 424       6.858  58.862 -65.869  1.00 36.22           N  
ATOM   3389  NH1 ARG A 424       5.889  60.792 -65.086  1.00 36.22           N  
ATOM   3390  NH2 ARG A 424       5.448  60.105 -67.160  1.00 36.22           N  
ATOM   3391  CZ  ARG A 424       6.074  59.914 -66.031  1.00 36.22           C  
ATOM   3392  N   THR A 425      10.731  54.099 -64.853  1.00 33.00           N  
ATOM   3393  CA  THR A 425      11.778  54.465 -65.855  1.00 33.00           C  
ATOM   3394  C   THR A 425      13.223  54.908 -65.503  1.00 33.00           C  
ATOM   3395  CB  THR A 425      11.238  55.573 -66.783  1.00 33.00           C  
ATOM   3396  O   THR A 425      13.411  56.016 -65.015  1.00 33.00           O  
ATOM   3397  CG2 THR A 425      10.023  55.141 -67.602  1.00 33.00           C  
ATOM   3398  OG1 THR A 425      10.882  56.726 -66.062  1.00 33.00           O  
ATOM   3399  N   LYS A 426      14.183  54.220 -66.171  1.00 38.28           N  
ATOM   3400  CA  LYS A 426      15.452  54.719 -66.800  1.00 38.28           C  
ATOM   3401  C   LYS A 426      16.643  55.057 -65.862  1.00 38.28           C  
ATOM   3402  CB  LYS A 426      15.121  55.895 -67.750  1.00 38.28           C  
ATOM   3403  O   LYS A 426      16.431  55.576 -64.782  1.00 38.28           O  
ATOM   3404  CG  LYS A 426      14.333  55.463 -69.002  1.00 38.28           C  
ATOM   3405  CD  LYS A 426      13.801  56.684 -69.768  1.00 38.28           C  
ATOM   3406  CE  LYS A 426      12.917  56.248 -70.944  1.00 38.28           C  
ATOM   3407  NZ  LYS A 426      12.437  57.414 -71.729  1.00 38.28           N  
ATOM   3408  N   SER A 427      17.917  54.824 -66.231  1.00 36.87           N  
ATOM   3409  CA  SER A 427      18.515  54.229 -67.458  1.00 36.87           C  
ATOM   3410  C   SER A 427      19.965  53.723 -67.261  1.00 36.87           C  
ATOM   3411  CB  SER A 427      18.568  55.254 -68.608  1.00 36.87           C  
ATOM   3412  O   SER A 427      20.622  54.104 -66.301  1.00 36.87           O  
ATOM   3413  OG  SER A 427      18.971  56.537 -68.176  1.00 36.87           O  
ATOM   3414  N   ASN A 428      20.441  52.916 -68.226  1.00 34.70           N  
ATOM   3415  CA  ASN A 428      21.824  52.517 -68.595  1.00 34.70           C  
ATOM   3416  C   ASN A 428      22.948  53.489 -68.129  1.00 34.70           C  
ATOM   3417  CB  ASN A 428      21.870  52.441 -70.144  1.00 34.70           C  
ATOM   3418  O   ASN A 428      22.724  54.693 -68.135  1.00 34.70           O  
ATOM   3419  CG  ASN A 428      20.662  51.873 -70.880  1.00 34.70           C  
ATOM   3420  ND2 ASN A 428      20.582  52.091 -72.171  1.00 34.70           N  
ATOM   3421  OD1 ASN A 428      19.764  51.261 -70.331  1.00 34.70           O  
ATOM   3422  N   THR A 429      24.195  53.093 -67.818  1.00 41.76           N  
ATOM   3423  CA  THR A 429      25.136  52.134 -68.474  1.00 41.76           C  
ATOM   3424  C   THR A 429      26.273  51.697 -67.512  1.00 41.76           C  
ATOM   3425  CB  THR A 429      25.909  52.886 -69.592  1.00 41.76           C  
ATOM   3426  O   THR A 429      26.560  52.456 -66.597  1.00 41.76           O  
ATOM   3427  CG2 THR A 429      25.121  53.163 -70.867  1.00 41.76           C  
ATOM   3428  OG1 THR A 429      26.374  54.138 -69.141  1.00 41.76           O  
ATOM   3429  N   SER A 430      27.105  50.653 -67.704  1.00 37.87           N  
ATOM   3430  CA  SER A 430      27.070  49.363 -68.449  1.00 37.87           C  
ATOM   3431  C   SER A 430      28.467  48.679 -68.405  1.00 37.87           C  
ATOM   3432  CB  SER A 430      26.773  49.533 -69.947  1.00 37.87           C  
ATOM   3433  O   SER A 430      29.454  49.400 -68.317  1.00 37.87           O  
ATOM   3434  OG  SER A 430      27.805  50.238 -70.608  1.00 37.87           O  
ATOM   3435  N   ARG A 431      28.563  47.361 -68.682  1.00 36.32           N  
ATOM   3436  CA  ARG A 431      29.763  46.631 -69.200  1.00 36.32           C  
ATOM   3437  C   ARG A 431      31.046  46.638 -68.326  1.00 36.32           C  
ATOM   3438  CB  ARG A 431      30.063  47.154 -70.636  1.00 36.32           C  
ATOM   3439  O   ARG A 431      31.846  47.559 -68.453  1.00 36.32           O  
ATOM   3440  CG  ARG A 431      31.215  46.441 -71.380  1.00 36.32           C  
ATOM   3441  CD  ARG A 431      31.704  47.210 -72.622  1.00 36.32           C  
ATOM   3442  NE  ARG A 431      30.796  47.089 -73.782  1.00 36.32           N  
ATOM   3443  NH1 ARG A 431      31.881  48.560 -75.184  1.00 36.32           N  
ATOM   3444  NH2 ARG A 431      30.119  47.424 -75.935  1.00 36.32           N  
ATOM   3445  CZ  ARG A 431      30.935  47.691 -74.954  1.00 36.32           C  
ATOM   3446  N   LYS A 432      31.368  45.498 -67.679  1.00 38.92           N  
ATOM   3447  CA  LYS A 432      32.330  44.509 -68.240  1.00 38.92           C  
ATOM   3448  C   LYS A 432      32.391  43.154 -67.490  1.00 38.92           C  
ATOM   3449  CB  LYS A 432      33.765  45.081 -68.342  1.00 38.92           C  
ATOM   3450  O   LYS A 432      32.699  43.103 -66.310  1.00 38.92           O  
ATOM   3451  CG  LYS A 432      34.496  44.385 -69.494  1.00 38.92           C  
ATOM   3452  CD  LYS A 432      35.824  45.047 -69.857  1.00 38.92           C  
ATOM   3453  CE  LYS A 432      36.345  44.332 -71.107  1.00 38.92           C  
ATOM   3454  NZ  LYS A 432      37.717  44.767 -71.457  1.00 38.92           N  
ATOM   3455  N   ASP A 433      32.118  42.089 -68.240  1.00 36.42           N  
ATOM   3456  CA  ASP A 433      32.617  40.700 -68.206  1.00 36.42           C  
ATOM   3457  C   ASP A 433      33.342  40.157 -66.941  1.00 36.42           C  
ATOM   3458  CB  ASP A 433      33.521  40.487 -69.458  1.00 36.42           C  
ATOM   3459  O   ASP A 433      34.526  40.414 -66.761  1.00 36.42           O  
ATOM   3460  CG  ASP A 433      33.170  41.348 -70.689  1.00 36.42           C  
ATOM   3461  OD1 ASP A 433      31.962  41.583 -70.930  1.00 36.42           O  
ATOM   3462  OD2 ASP A 433      34.110  41.894 -71.319  1.00 36.42           O  
ATOM   3463  N   TRP A 434      32.668  39.287 -66.169  1.00 34.40           N  
ATOM   3464  CA  TRP A 434      33.156  38.007 -65.589  1.00 34.40           C  
ATOM   3465  C   TRP A 434      31.910  37.210 -65.149  1.00 34.40           C  
ATOM   3466  CB  TRP A 434      34.098  38.177 -64.374  1.00 34.40           C  
ATOM   3467  O   TRP A 434      31.043  37.774 -64.486  1.00 34.40           O  
ATOM   3468  CG  TRP A 434      35.581  38.192 -64.646  1.00 34.40           C  
ATOM   3469  CD1 TRP A 434      36.321  39.313 -64.798  1.00 34.40           C  
ATOM   3470  CD2 TRP A 434      36.541  37.083 -64.745  1.00 34.40           C  
ATOM   3471  CE2 TRP A 434      37.835  37.627 -65.022  1.00 34.40           C  
ATOM   3472  CE3 TRP A 434      36.468  35.677 -64.615  1.00 34.40           C  
ATOM   3473  NE1 TRP A 434      37.636  38.988 -65.051  1.00 34.40           N  
ATOM   3474  CH2 TRP A 434      38.867  35.440 -65.048  1.00 34.40           C  
ATOM   3475  CZ2 TRP A 434      38.980  36.833 -65.183  1.00 34.40           C  
ATOM   3476  CZ3 TRP A 434      37.615  34.867 -64.760  1.00 34.40           C  
ATOM   3477  N   ALA A 435      31.781  35.930 -65.521  1.00 30.64           N  
ATOM   3478  CA  ALA A 435      30.552  35.158 -65.283  1.00 30.64           C  
ATOM   3479  C   ALA A 435      30.821  33.729 -64.769  1.00 30.64           C  
ATOM   3480  CB  ALA A 435      29.733  35.127 -66.583  1.00 30.64           C  
ATOM   3481  O   ALA A 435      31.342  32.906 -65.525  1.00 30.64           O  
ATOM   3482  N   PRO A 436      30.417  33.395 -63.530  1.00 37.88           N  
ATOM   3483  CA  PRO A 436      30.119  32.028 -63.121  1.00 37.88           C  
ATOM   3484  C   PRO A 436      28.653  31.682 -63.444  1.00 37.88           C  
ATOM   3485  CB  PRO A 436      30.401  32.014 -61.618  1.00 37.88           C  
ATOM   3486  O   PRO A 436      27.772  32.537 -63.360  1.00 37.88           O  
ATOM   3487  CG  PRO A 436      29.990  33.422 -61.173  1.00 37.88           C  
ATOM   3488  CD  PRO A 436      30.232  34.304 -62.404  1.00 37.88           C  
ATOM   3489  N   GLN A 437      28.365  30.424 -63.787  1.00 30.43           N  
ATOM   3490  CA  GLN A 437      26.980  29.944 -63.853  1.00 30.43           C  
ATOM   3491  C   GLN A 437      26.446  29.693 -62.439  1.00 30.43           C  
ATOM   3492  CB  GLN A 437      26.876  28.646 -64.672  1.00 30.43           C  
ATOM   3493  O   GLN A 437      26.990  28.860 -61.718  1.00 30.43           O  
ATOM   3494  CG  GLN A 437      26.992  28.858 -66.188  1.00 30.43           C  
ATOM   3495  CD  GLN A 437      26.775  27.562 -66.972  1.00 30.43           C  
ATOM   3496  NE2 GLN A 437      26.423  27.638 -68.236  1.00 30.43           N  
ATOM   3497  OE1 GLN A 437      26.919  26.455 -66.485  1.00 30.43           O  
ATOM   3498  N   SER A 438      25.347  30.353 -62.076  1.00 37.75           N  
ATOM   3499  CA  SER A 438      24.527  30.014 -60.910  1.00 37.75           C  
ATOM   3500  C   SER A 438      23.137  29.555 -61.358  1.00 37.75           C  
ATOM   3501  CB  SER A 438      24.478  31.175 -59.907  1.00 37.75           C  
ATOM   3502  O   SER A 438      22.184  30.329 -61.437  1.00 37.75           O  
ATOM   3503  OG  SER A 438      24.232  32.418 -60.541  1.00 37.75           O  
ATOM   3504  N   THR A 439      23.005  28.262 -61.655  1.00 34.20           N  
ATOM   3505  CA  THR A 439      21.697  27.595 -61.599  1.00 34.20           C  
ATOM   3506  C   THR A 439      21.200  27.597 -60.148  1.00 34.20           C  
ATOM   3507  CB  THR A 439      21.759  26.142 -62.110  1.00 34.20           C  
ATOM   3508  O   THR A 439      22.006  27.369 -59.244  1.00 34.20           O  
ATOM   3509  CG2 THR A 439      21.279  26.048 -63.557  1.00 34.20           C  
ATOM   3510  OG1 THR A 439      23.073  25.624 -62.089  1.00 34.20           O  
ATOM   3511  N   PRO A 440      19.902  27.835 -59.886  1.00 37.79           N  
ATOM   3512  CA  PRO A 440      19.376  27.803 -58.526  1.00 37.79           C  
ATOM   3513  C   PRO A 440      19.433  26.371 -57.986  1.00 37.79           C  
ATOM   3514  CB  PRO A 440      17.946  28.344 -58.628  1.00 37.79           C  
ATOM   3515  O   PRO A 440      18.845  25.458 -58.575  1.00 37.79           O  
ATOM   3516  CG  PRO A 440      17.531  27.993 -60.058  1.00 37.79           C  
ATOM   3517  CD  PRO A 440      18.838  28.109 -60.842  1.00 37.79           C  
ATOM   3518  N   SER A 441      20.143  26.160 -56.877  1.00 35.47           N  
ATOM   3519  CA  SER A 441      20.149  24.868 -56.200  1.00 35.47           C  
ATOM   3520  C   SER A 441      18.789  24.630 -55.542  1.00 35.47           C  
ATOM   3521  CB  SER A 441      21.320  24.740 -55.216  1.00 35.47           C  
ATOM   3522  O   SER A 441      18.240  25.473 -54.836  1.00 35.47           O  
ATOM   3523  OG  SER A 441      21.321  25.771 -54.259  1.00 35.47           O  
ATOM   3524  N   LYS A 442      18.203  23.464 -55.822  1.00 40.98           N  
ATOM   3525  CA  LYS A 442      16.989  22.995 -55.156  1.00 40.98           C  
ATOM   3526  C   LYS A 442      17.428  22.232 -53.911  1.00 40.98           C  
ATOM   3527  CB  LYS A 442      16.144  22.191 -56.154  1.00 40.98           C  
ATOM   3528  O   LYS A 442      17.581  21.012 -53.966  1.00 40.98           O  
ATOM   3529  CG  LYS A 442      14.765  21.851 -55.577  1.00 40.98           C  
ATOM   3530  CD  LYS A 442      13.921  21.097 -56.611  1.00 40.98           C  
ATOM   3531  CE  LYS A 442      12.530  20.827 -56.031  1.00 40.98           C  
ATOM   3532  NZ  LYS A 442      11.661  20.106 -56.995  1.00 40.98           N  
ATOM   3533  N   ASP A 443      17.707  22.975 -52.843  1.00 44.00           N  
ATOM   3534  CA  ASP A 443      18.362  22.472 -51.632  1.00 44.00           C  
ATOM   3535  C   ASP A 443      17.532  21.371 -50.956  1.00 44.00           C  
ATOM   3536  CB  ASP A 443      18.690  23.637 -50.681  1.00 44.00           C  
ATOM   3537  O   ASP A 443      16.581  21.609 -50.213  1.00 44.00           O  
ATOM   3538  CG  ASP A 443      19.804  24.559 -51.200  1.00 44.00           C  
ATOM   3539  OD1 ASP A 443      20.361  24.278 -52.290  1.00 44.00           O  
ATOM   3540  OD2 ASP A 443      20.100  25.547 -50.502  1.00 44.00           O  
ATOM   3541  N   SER A 444      17.895  20.123 -51.253  1.00 53.02           N  
ATOM   3542  CA  SER A 444      17.284  18.933 -50.672  1.00 53.02           C  
ATOM   3543  C   SER A 444      17.999  18.592 -49.371  1.00 53.02           C  
ATOM   3544  CB  SER A 444      17.260  17.760 -51.665  1.00 53.02           C  
ATOM   3545  O   SER A 444      19.100  18.040 -49.368  1.00 53.02           O  
ATOM   3546  OG  SER A 444      18.471  17.601 -52.380  1.00 53.02           O  
ATOM   3547  N   PHE A 445      17.373  18.933 -48.244  1.00 60.64           N  
ATOM   3548  CA  PHE A 445      17.855  18.510 -46.933  1.00 60.64           C  
ATOM   3549  C   PHE A 445      17.975  16.980 -46.873  1.00 60.64           C  
ATOM   3550  CB  PHE A 445      16.930  19.034 -45.825  1.00 60.64           C  
ATOM   3551  O   PHE A 445      17.092  16.255 -47.332  1.00 60.64           O  
ATOM   3552  CG  PHE A 445      16.862  20.547 -45.741  1.00 60.64           C  
ATOM   3553  CD1 PHE A 445      17.961  21.274 -45.241  1.00 60.64           C  
ATOM   3554  CD2 PHE A 445      15.713  21.234 -46.177  1.00 60.64           C  
ATOM   3555  CE1 PHE A 445      17.912  22.678 -45.182  1.00 60.64           C  
ATOM   3556  CE2 PHE A 445      15.666  22.638 -46.119  1.00 60.64           C  
ATOM   3557  CZ  PHE A 445      16.766  23.360 -45.624  1.00 60.64           C  
ATOM   3558  N   HIS A 446      19.066  16.483 -46.286  1.00 66.79           N  
ATOM   3559  CA  HIS A 446      19.255  15.046 -46.090  1.00 66.79           C  
ATOM   3560  C   HIS A 446      18.126  14.486 -45.201  1.00 66.79           C  
ATOM   3561  CB  HIS A 446      20.639  14.793 -45.473  1.00 66.79           C  
ATOM   3562  O   HIS A 446      17.857  15.085 -44.157  1.00 66.79           O  
ATOM   3563  CG  HIS A 446      21.028  13.339 -45.504  1.00 66.79           C  
ATOM   3564  CD2 HIS A 446      21.552  12.678 -46.583  1.00 66.79           C  
ATOM   3565  ND1 HIS A 446      20.880  12.412 -44.495  1.00 66.79           N  
ATOM   3566  CE1 HIS A 446      21.298  11.224 -44.962  1.00 66.79           C  
ATOM   3567  NE2 HIS A 446      21.711  11.336 -46.232  1.00 66.79           N  
ATOM   3568  N   PRO A 447      17.483  13.350 -45.537  1.00 64.00           N  
ATOM   3569  CA  PRO A 447      16.254  12.908 -44.866  1.00 64.00           C  
ATOM   3570  C   PRO A 447      16.424  12.550 -43.379  1.00 64.00           C  
ATOM   3571  CB  PRO A 447      15.743  11.720 -45.692  1.00 64.00           C  
ATOM   3572  O   PRO A 447      15.449  12.580 -42.638  1.00 64.00           O  
ATOM   3573  CG  PRO A 447      16.989  11.207 -46.412  1.00 64.00           C  
ATOM   3574  CD  PRO A 447      17.771  12.490 -46.674  1.00 64.00           C  
ATOM   3575  N   SER A 448      17.647  12.255 -42.921  1.00 65.42           N  
ATOM   3576  CA  SER A 448      17.974  12.068 -41.494  1.00 65.42           C  
ATOM   3577  C   SER A 448      18.493  13.333 -40.787  1.00 65.42           C  
ATOM   3578  CB  SER A 448      18.948  10.900 -41.314  1.00 65.42           C  
ATOM   3579  O   SER A 448      18.897  13.270 -39.627  1.00 65.42           O  
ATOM   3580  OG  SER A 448      20.183  11.168 -41.956  1.00 65.42           O  
ATOM   3581  N   SER A 449      18.508  14.489 -41.460  1.00 78.11           N  
ATOM   3582  CA  SER A 449      18.867  15.774 -40.847  1.00 78.11           C  
ATOM   3583  C   SER A 449      17.805  16.214 -39.841  1.00 78.11           C  
ATOM   3584  CB  SER A 449      19.029  16.858 -41.918  1.00 78.11           C  
ATOM   3585  O   SER A 449      16.610  16.084 -40.104  1.00 78.11           O  
ATOM   3586  OG  SER A 449      19.374  18.098 -41.323  1.00 78.11           O  
ATOM   3587  N   LEU A 450      18.230  16.835 -38.736  1.00 78.69           N  
ATOM   3588  CA  LEU A 450      17.325  17.396 -37.727  1.00 78.69           C  
ATOM   3589  C   LEU A 450      16.339  18.411 -38.332  1.00 78.69           C  
ATOM   3590  CB  LEU A 450      18.173  18.039 -36.612  1.00 78.69           C  
ATOM   3591  O   LEU A 450      15.178  18.442 -37.945  1.00 78.69           O  
ATOM   3592  CG  LEU A 450      17.381  18.342 -35.325  1.00 78.69           C  
ATOM   3593  CD1 LEU A 450      16.992  17.048 -34.605  1.00 78.69           C  
ATOM   3594  CD2 LEU A 450      18.239  19.177 -34.374  1.00 78.69           C  
ATOM   3595  N   MET A 451      16.778  19.187 -39.331  1.00 78.99           N  
ATOM   3596  CA  MET A 451      15.905  20.116 -40.063  1.00 78.99           C  
ATOM   3597  C   MET A 451      14.875  19.379 -40.922  1.00 78.99           C  
ATOM   3598  CB  MET A 451      16.741  21.059 -40.940  1.00 78.99           C  
ATOM   3599  O   MET A 451      13.730  19.810 -40.996  1.00 78.99           O  
ATOM   3600  CG  MET A 451      17.720  21.936 -40.149  1.00 78.99           C  
ATOM   3601  SD  MET A 451      16.972  23.123 -38.995  1.00 78.99           S  
ATOM   3602  CE  MET A 451      16.911  22.180 -37.443  1.00 78.99           C  
ATOM   3603  N   SER A 452      15.241  18.241 -41.522  1.00 78.69           N  
ATOM   3604  CA  SER A 452      14.275  17.439 -42.279  1.00 78.69           C  
ATOM   3605  C   SER A 452      13.263  16.760 -41.358  1.00 78.69           C  
ATOM   3606  CB  SER A 452      14.957  16.386 -43.152  1.00 78.69           C  
ATOM   3607  O   SER A 452      12.100  16.673 -41.727  1.00 78.69           O  
ATOM   3608  OG  SER A 452      14.021  15.928 -44.106  1.00 78.69           O  
ATOM   3609  N   ALA A 453      13.680  16.313 -40.169  1.00 79.87           N  
ATOM   3610  CA  ALA A 453      12.771  15.769 -39.162  1.00 79.87           C  
ATOM   3611  C   ALA A 453      11.809  16.840 -38.615  1.00 79.87           C  
ATOM   3612  CB  ALA A 453      13.600  15.125 -38.044  1.00 79.87           C  
ATOM   3613  O   ALA A 453      10.629  16.552 -38.451  1.00 79.87           O  
ATOM   3614  N   LEU A 454      12.289  18.070 -38.388  1.00 80.22           N  
ATOM   3615  CA  LEU A 454      11.469  19.207 -37.950  1.00 80.22           C  
ATOM   3616  C   LEU A 454      10.410  19.583 -39.000  1.00 80.22           C  
ATOM   3617  CB  LEU A 454      12.412  20.382 -37.623  1.00 80.22           C  
ATOM   3618  O   LEU A 454       9.238  19.692 -38.668  1.00 80.22           O  
ATOM   3619  CG  LEU A 454      11.712  21.636 -37.064  1.00 80.22           C  
ATOM   3620  CD1 LEU A 454      11.167  21.416 -35.652  1.00 80.22           C  
ATOM   3621  CD2 LEU A 454      12.713  22.792 -37.007  1.00 80.22           C  
ATOM   3622  N   ILE A 455      10.803  19.700 -40.274  1.00 78.73           N  
ATOM   3623  CA  ILE A 455       9.900  20.019 -41.401  1.00 78.73           C  
ATOM   3624  C   ILE A 455       8.885  18.885 -41.679  1.00 78.73           C  
ATOM   3625  CB  ILE A 455      10.761  20.381 -42.643  1.00 78.73           C  
ATOM   3626  O   ILE A 455       7.861  19.108 -42.318  1.00 78.73           O  
ATOM   3627  CG1 ILE A 455      11.531  21.704 -42.404  1.00 78.73           C  
ATOM   3628  CG2 ILE A 455       9.938  20.509 -43.940  1.00 78.73           C  
ATOM   3629  CD1 ILE A 455      12.684  21.947 -43.392  1.00 78.73           C  
ATOM   3630  N   GLN A 456       9.150  17.661 -41.209  1.00 78.50           N  
ATOM   3631  CA  GLN A 456       8.249  16.506 -41.338  1.00 78.50           C  
ATOM   3632  C   GLN A 456       7.247  16.366 -40.180  1.00 78.50           C  
ATOM   3633  CB  GLN A 456       9.091  15.229 -41.488  1.00 78.50           C  
ATOM   3634  O   GLN A 456       6.392  15.481 -40.235  1.00 78.50           O  
ATOM   3635  CG  GLN A 456       9.708  15.107 -42.890  1.00 78.50           C  
ATOM   3636  CD  GLN A 456      10.874  14.123 -42.944  1.00 78.50           C  
ATOM   3637  NE2 GLN A 456      11.595  14.069 -44.043  1.00 78.50           N  
ATOM   3638  OE1 GLN A 456      11.185  13.385 -42.020  1.00 78.50           O  
ATOM   3639  N   GLN A 457       7.333  17.198 -39.138  1.00 78.57           N  
ATOM   3640  CA  GLN A 457       6.320  17.240 -38.084  1.00 78.57           C  
ATOM   3641  C   GLN A 457       5.153  18.124 -38.528  1.00 78.57           C  
ATOM   3642  CB  GLN A 457       6.939  17.711 -36.759  1.00 78.57           C  
ATOM   3643  O   GLN A 457       5.344  19.288 -38.864  1.00 78.57           O  
ATOM   3644  CG  GLN A 457       7.857  16.622 -36.185  1.00 78.57           C  
ATOM   3645  CD  GLN A 457       8.527  17.017 -34.876  1.00 78.57           C  
ATOM   3646  NE2 GLN A 457       8.697  16.078 -33.977  1.00 78.57           N  
ATOM   3647  OE1 GLN A 457       8.906  18.152 -34.631  1.00 78.57           O  
ATOM   3648  N   ASP A 458       3.942  17.568 -38.519  1.00 75.70           N  
ATOM   3649  CA  ASP A 458       2.719  18.317 -38.813  1.00 75.70           C  
ATOM   3650  C   ASP A 458       2.482  19.395 -37.742  1.00 75.70           C  
ATOM   3651  CB  ASP A 458       1.549  17.327 -38.939  1.00 75.70           C  
ATOM   3652  O   ASP A 458       2.374  19.096 -36.551  1.00 75.70           O  
ATOM   3653  CG  ASP A 458       0.167  17.981 -39.044  1.00 75.70           C  
ATOM   3654  OD1 ASP A 458       0.071  19.193 -39.329  1.00 75.70           O  
ATOM   3655  OD2 ASP A 458      -0.825  17.265 -38.790  1.00 75.70           O  
ATOM   3656  N   GLU A 459       2.383  20.654 -38.172  1.00 72.82           N  
ATOM   3657  CA  GLU A 459       2.148  21.809 -37.302  1.00 72.82           C  
ATOM   3658  C   GLU A 459       0.840  21.684 -36.500  1.00 72.82           C  
ATOM   3659  CB  GLU A 459       2.151  23.105 -38.134  1.00 72.82           C  
ATOM   3660  O   GLU A 459       0.761  22.180 -35.373  1.00 72.82           O  
ATOM   3661  CG  GLU A 459       3.508  23.375 -38.812  1.00 72.82           C  
ATOM   3662  CD  GLU A 459       3.579  24.733 -39.537  1.00 72.82           C  
ATOM   3663  OE1 GLU A 459       4.717  25.164 -39.835  1.00 72.82           O  
ATOM   3664  OE2 GLU A 459       2.511  25.335 -39.795  1.00 72.82           O  
ATOM   3665  N   SER A 460      -0.160  20.951 -37.016  1.00 70.95           N  
ATOM   3666  CA  SER A 460      -1.439  20.722 -36.327  1.00 70.95           C  
ATOM   3667  C   SER A 460      -1.273  20.018 -34.971  1.00 70.95           C  
ATOM   3668  CB  SER A 460      -2.412  19.953 -37.238  1.00 70.95           C  
ATOM   3669  O   SER A 460      -2.029  20.285 -34.032  1.00 70.95           O  
ATOM   3670  OG  SER A 460      -2.326  18.549 -37.082  1.00 70.95           O  
ATOM   3671  N   ILE A 461      -0.219  19.204 -34.822  1.00 66.99           N  
ATOM   3672  CA  ILE A 461       0.123  18.471 -33.592  1.00 66.99           C  
ATOM   3673  C   ILE A 461       0.414  19.427 -32.419  1.00 66.99           C  
ATOM   3674  CB  ILE A 461       1.326  17.534 -33.875  1.00 66.99           C  
ATOM   3675  O   ILE A 461       0.225  19.064 -31.255  1.00 66.99           O  
ATOM   3676  CG1 ILE A 461       0.981  16.471 -34.948  1.00 66.99           C  
ATOM   3677  CG2 ILE A 461       1.787  16.848 -32.580  1.00 66.99           C  
ATOM   3678  CD1 ILE A 461       2.198  15.693 -35.473  1.00 66.99           C  
ATOM   3679  N   TYR A 462       0.857  20.654 -32.705  1.00 68.03           N  
ATOM   3680  CA  TYR A 462       1.156  21.675 -31.697  1.00 68.03           C  
ATOM   3681  C   TYR A 462      -0.037  22.586 -31.375  1.00 68.03           C  
ATOM   3682  CB  TYR A 462       2.381  22.476 -32.157  1.00 68.03           C  
ATOM   3683  O   TYR A 462       0.011  23.319 -30.388  1.00 68.03           O  
ATOM   3684  CG  TYR A 462       3.617  21.616 -32.361  1.00 68.03           C  
ATOM   3685  CD1 TYR A 462       4.265  21.054 -31.245  1.00 68.03           C  
ATOM   3686  CD2 TYR A 462       4.091  21.337 -33.659  1.00 68.03           C  
ATOM   3687  CE1 TYR A 462       5.380  20.218 -31.428  1.00 68.03           C  
ATOM   3688  CE2 TYR A 462       5.215  20.503 -33.847  1.00 68.03           C  
ATOM   3689  OH  TYR A 462       6.950  19.133 -32.841  1.00 68.03           O  
ATOM   3690  CZ  TYR A 462       5.860  19.939 -32.723  1.00 68.03           C  
ATOM   3691  N   LEU A 463      -1.107  22.535 -32.177  1.00 55.39           N  
ATOM   3692  CA  LEU A 463      -2.282  23.409 -32.061  1.00 55.39           C  
ATOM   3693  C   LEU A 463      -3.486  22.746 -31.376  1.00 55.39           C  
ATOM   3694  CB  LEU A 463      -2.650  23.934 -33.462  1.00 55.39           C  
ATOM   3695  O   LEU A 463      -4.473  23.425 -31.094  1.00 55.39           O  
ATOM   3696  CG  LEU A 463      -1.582  24.832 -34.115  1.00 55.39           C  
ATOM   3697  CD1 LEU A 463      -2.031  25.206 -35.527  1.00 55.39           C  
ATOM   3698  CD2 LEU A 463      -1.354  26.128 -33.331  1.00 55.39           C  
ATOM   3699  N   CYS A 464      -3.432  21.441 -31.094  1.00 38.28           N  
ATOM   3700  CA  CYS A 464      -4.529  20.735 -30.434  1.00 38.28           C  
ATOM   3701  C   CYS A 464      -4.701  21.208 -28.972  1.00 38.28           C  
ATOM   3702  CB  CYS A 464      -4.279  19.224 -30.515  1.00 38.28           C  
ATOM   3703  O   CYS A 464      -3.784  21.021 -28.166  1.00 38.28           O  
ATOM   3704  SG  CYS A 464      -5.766  18.343 -29.943  1.00 38.28           S  
ATOM   3705  N   PRO A 465      -5.873  21.747 -28.576  1.00 38.52           N  
ATOM   3706  CA  PRO A 465      -6.175  22.007 -27.170  1.00 38.52           C  
ATOM   3707  C   PRO A 465      -6.152  20.701 -26.356  1.00 38.52           C  
ATOM   3708  CB  PRO A 465      -7.566  22.658 -27.148  1.00 38.52           C  
ATOM   3709  O   PRO A 465      -6.398  19.629 -26.925  1.00 38.52           O  
ATOM   3710  CG  PRO A 465      -7.751  23.179 -28.573  1.00 38.52           C  
ATOM   3711  CD  PRO A 465      -7.000  22.145 -29.405  1.00 38.52           C  
ATOM   3712  N   PRO A 466      -5.918  20.751 -25.029  1.00 34.60           N  
ATOM   3713  CA  PRO A 466      -6.061  19.576 -24.175  1.00 34.60           C  
ATOM   3714  C   PRO A 466      -7.507  19.070 -24.257  1.00 34.60           C  
ATOM   3715  CB  PRO A 466      -5.660  20.033 -22.768  1.00 34.60           C  
ATOM   3716  O   PRO A 466      -8.438  19.716 -23.776  1.00 34.60           O  
ATOM   3717  CG  PRO A 466      -5.943  21.536 -22.783  1.00 34.60           C  
ATOM   3718  CD  PRO A 466      -5.637  21.933 -24.228  1.00 34.60           C  
ATOM   3719  N   SER A 467      -7.699  17.931 -24.923  1.00 38.60           N  
ATOM   3720  CA  SER A 467      -9.027  17.394 -25.207  1.00 38.60           C  
ATOM   3721  C   SER A 467      -9.722  16.974 -23.913  1.00 38.60           C  
ATOM   3722  CB  SER A 467      -8.998  16.247 -26.236  1.00 38.60           C  
ATOM   3723  O   SER A 467      -9.181  16.195 -23.126  1.00 38.60           O  
ATOM   3724  OG  SER A 467      -7.740  15.591 -26.339  1.00 38.60           O  
ATOM   3725  N   SER A 468     -10.943  17.482 -23.716  1.00 30.82           N  
ATOM   3726  CA  SER A 468     -11.842  17.042 -22.645  1.00 30.82           C  
ATOM   3727  C   SER A 468     -11.961  15.507 -22.651  1.00 30.82           C  
ATOM   3728  CB  SER A 468     -13.224  17.671 -22.848  1.00 30.82           C  
ATOM   3729  O   SER A 468     -12.017  14.926 -23.740  1.00 30.82           O  
ATOM   3730  OG  SER A 468     -14.082  17.332 -21.780  1.00 30.82           O  
ATOM   3731  N   PRO A 469     -11.990  14.830 -21.485  1.00 32.89           N  
ATOM   3732  CA  PRO A 469     -11.974  13.370 -21.398  1.00 32.89           C  
ATOM   3733  C   PRO A 469     -13.334  12.748 -21.758  1.00 32.89           C  
ATOM   3734  CB  PRO A 469     -11.500  13.066 -19.970  1.00 32.89           C  
ATOM   3735  O   PRO A 469     -13.997  12.136 -20.919  1.00 32.89           O  
ATOM   3736  CG  PRO A 469     -12.070  14.239 -19.175  1.00 32.89           C  
ATOM   3737  CD  PRO A 469     -11.901  15.404 -20.149  1.00 32.89           C  
ATOM   3738  N   ALA A 470     -13.733  12.876 -23.024  1.00 30.47           N  
ATOM   3739  CA  ALA A 470     -14.801  12.077 -23.605  1.00 30.47           C  
ATOM   3740  C   ALA A 470     -14.426  10.580 -23.537  1.00 30.47           C  
ATOM   3741  CB  ALA A 470     -15.040  12.537 -25.049  1.00 30.47           C  
ATOM   3742  O   ALA A 470     -13.269  10.234 -23.810  1.00 30.47           O  
ATOM   3743  N   PRO A 471     -15.360   9.683 -23.169  1.00 32.19           N  
ATOM   3744  CA  PRO A 471     -15.160   8.252 -23.360  1.00 32.19           C  
ATOM   3745  C   PRO A 471     -15.072   7.970 -24.864  1.00 32.19           C  
ATOM   3746  CB  PRO A 471     -16.363   7.577 -22.698  1.00 32.19           C  
ATOM   3747  O   PRO A 471     -15.837   8.529 -25.647  1.00 32.19           O  
ATOM   3748  CG  PRO A 471     -17.474   8.615 -22.857  1.00 32.19           C  
ATOM   3749  CD  PRO A 471     -16.735   9.952 -22.768  1.00 32.19           C  
ATOM   3750  N   LEU A 472     -14.108   7.146 -25.270  1.00 29.98           N  
ATOM   3751  CA  LEU A 472     -13.877   6.820 -26.674  1.00 29.98           C  
ATOM   3752  C   LEU A 472     -14.488   5.440 -26.945  1.00 29.98           C  
ATOM   3753  CB  LEU A 472     -12.366   6.953 -26.967  1.00 29.98           C  
ATOM   3754  O   LEU A 472     -14.007   4.444 -26.407  1.00 29.98           O  
ATOM   3755  CG  LEU A 472     -12.062   7.544 -28.356  1.00 29.98           C  
ATOM   3756  CD1 LEU A 472     -10.607   8.018 -28.416  1.00 29.98           C  
ATOM   3757  CD2 LEU A 472     -12.292   6.537 -29.481  1.00 29.98           C  
ATOM   3758  N   ASP A 473     -15.579   5.406 -27.713  1.00 31.58           N  
ATOM   3759  CA  ASP A 473     -16.370   4.192 -27.943  1.00 31.58           C  
ATOM   3760  C   ASP A 473     -15.569   3.058 -28.604  1.00 31.58           C  
ATOM   3761  CB  ASP A 473     -17.629   4.513 -28.764  1.00 31.58           C  
ATOM   3762  O   ASP A 473     -14.765   3.258 -29.520  1.00 31.58           O  
ATOM   3763  CG  ASP A 473     -18.703   5.190 -27.913  1.00 31.58           C  
ATOM   3764  OD1 ASP A 473     -19.143   4.542 -26.936  1.00 31.58           O  
ATOM   3765  OD2 ASP A 473     -19.056   6.345 -28.236  1.00 31.58           O  
ATOM   3766  N   SER A 474     -15.826   1.830 -28.149  1.00 27.29           N  
ATOM   3767  CA  SER A 474     -15.074   0.615 -28.478  1.00 27.29           C  
ATOM   3768  C   SER A 474     -15.434   0.014 -29.848  1.00 27.29           C  
ATOM   3769  CB  SER A 474     -15.201  -0.386 -27.320  1.00 27.29           C  
ATOM   3770  O   SER A 474     -15.907  -1.117 -29.973  1.00 27.29           O  
ATOM   3771  OG  SER A 474     -16.549  -0.527 -26.905  1.00 27.29           O  
ATOM   3772  N   HIS A 475     -15.158   0.749 -30.926  1.00 28.24           N  
ATOM   3773  CA  HIS A 475     -15.430   0.314 -32.301  1.00 28.24           C  
ATOM   3774  C   HIS A 475     -14.286  -0.485 -32.960  1.00 28.24           C  
ATOM   3775  CB  HIS A 475     -15.933   1.505 -33.129  1.00 28.24           C  
ATOM   3776  O   HIS A 475     -13.773  -0.099 -34.008  1.00 28.24           O  
ATOM   3777  CG  HIS A 475     -17.350   1.895 -32.787  1.00 28.24           C  
ATOM   3778  CD2 HIS A 475     -17.828   3.163 -32.600  1.00 28.24           C  
ATOM   3779  ND1 HIS A 475     -18.420   1.035 -32.645  1.00 28.24           N  
ATOM   3780  CE1 HIS A 475     -19.511   1.770 -32.378  1.00 28.24           C  
ATOM   3781  NE2 HIS A 475     -19.203   3.072 -32.366  1.00 28.24           N  
ATOM   3782  N   PHE A 476     -13.927  -1.643 -32.387  1.00 26.16           N  
ATOM   3783  CA  PHE A 476     -12.950  -2.576 -32.988  1.00 26.16           C  
ATOM   3784  C   PHE A 476     -13.335  -4.073 -32.927  1.00 26.16           C  
ATOM   3785  CB  PHE A 476     -11.512  -2.237 -32.532  1.00 26.16           C  
ATOM   3786  O   PHE A 476     -12.503  -4.940 -32.676  1.00 26.16           O  
ATOM   3787  CG  PHE A 476     -10.730  -1.496 -33.605  1.00 26.16           C  
ATOM   3788  CD1 PHE A 476     -10.257  -2.191 -34.737  1.00 26.16           C  
ATOM   3789  CD2 PHE A 476     -10.519  -0.109 -33.504  1.00 26.16           C  
ATOM   3790  CE1 PHE A 476      -9.584  -1.501 -35.762  1.00 26.16           C  
ATOM   3791  CE2 PHE A 476      -9.841   0.580 -34.526  1.00 26.16           C  
ATOM   3792  CZ  PHE A 476      -9.377  -0.114 -35.657  1.00 26.16           C  
ATOM   3793  N   LEU A 477     -14.590  -4.409 -33.258  1.00 32.03           N  
ATOM   3794  CA  LEU A 477     -15.002  -5.783 -33.606  1.00 32.03           C  
ATOM   3795  C   LEU A 477     -15.811  -5.824 -34.915  1.00 32.03           C  
ATOM   3796  CB  LEU A 477     -15.741  -6.461 -32.430  1.00 32.03           C  
ATOM   3797  O   LEU A 477     -17.030  -5.992 -34.924  1.00 32.03           O  
ATOM   3798  CG  LEU A 477     -14.849  -6.938 -31.267  1.00 32.03           C  
ATOM   3799  CD1 LEU A 477     -15.734  -7.579 -30.196  1.00 32.03           C  
ATOM   3800  CD2 LEU A 477     -13.821  -7.994 -31.692  1.00 32.03           C  
ATOM   3801  N   MET A 478     -15.127  -5.700 -36.056  1.00 26.64           N  
ATOM   3802  CA  MET A 478     -15.744  -5.892 -37.377  1.00 26.64           C  
ATOM   3803  C   MET A 478     -15.840  -7.397 -37.703  1.00 26.64           C  
ATOM   3804  CB  MET A 478     -14.995  -5.056 -38.430  1.00 26.64           C  
ATOM   3805  O   MET A 478     -14.960  -7.959 -38.352  1.00 26.64           O  
ATOM   3806  CG  MET A 478     -15.823  -4.949 -39.717  1.00 26.64           C  
ATOM   3807  SD  MET A 478     -15.157  -3.837 -40.986  1.00 26.64           S  
ATOM   3808  CE  MET A 478     -13.756  -4.819 -41.582  1.00 26.64           C  
ATOM   3809  N   GLY A 479     -16.893  -8.056 -37.193  1.00 29.05           N  
ATOM   3810  CA  GLY A 479     -16.921  -9.512 -36.960  1.00 29.05           C  
ATOM   3811  C   GLY A 479     -18.106 -10.330 -37.510  1.00 29.05           C  
ATOM   3812  O   GLY A 479     -18.404 -11.374 -36.941  1.00 29.05           O  
ATOM   3813  N   SER A 480     -18.723  -9.934 -38.634  1.00 29.50           N  
ATOM   3814  CA  SER A 480     -19.742 -10.715 -39.388  1.00 29.50           C  
ATOM   3815  C   SER A 480     -21.180 -10.795 -38.811  1.00 29.50           C  
ATOM   3816  CB  SER A 480     -19.191 -12.120 -39.699  1.00 29.50           C  
ATOM   3817  O   SER A 480     -21.434 -10.453 -37.666  1.00 29.50           O  
ATOM   3818  OG  SER A 480     -19.853 -12.706 -40.806  1.00 29.50           O  
ATOM   3819  N   VAL A 481     -22.114 -11.266 -39.660  1.00 31.34           N  
ATOM   3820  CA  VAL A 481     -23.549 -11.597 -39.422  1.00 31.34           C  
ATOM   3821  C   VAL A 481     -24.436 -10.426 -38.918  1.00 31.34           C  
ATOM   3822  CB  VAL A 481     -23.688 -12.851 -38.525  1.00 31.34           C  
ATOM   3823  O   VAL A 481     -24.472 -10.120 -37.740  1.00 31.34           O  
ATOM   3824  CG1 VAL A 481     -25.114 -13.419 -38.587  1.00 31.34           C  
ATOM   3825  CG2 VAL A 481     -22.750 -13.994 -38.953  1.00 31.34           C  
ATOM   3826  N   SER A 482     -25.141  -9.648 -39.753  1.00 29.18           N  
ATOM   3827  CA  SER A 482     -26.274  -9.968 -40.660  1.00 29.18           C  
ATOM   3828  C   SER A 482     -27.704  -9.939 -40.052  1.00 29.18           C  
ATOM   3829  CB  SER A 482     -26.062 -11.215 -41.534  1.00 29.18           C  
ATOM   3830  O   SER A 482     -28.318 -10.987 -39.872  1.00 29.18           O  
ATOM   3831  OG  SER A 482     -27.175 -11.417 -42.384  1.00 29.18           O  
ATOM   3832  N   LYS A 483     -28.295  -8.726 -40.057  1.00 28.22           N  
ATOM   3833  CA  LYS A 483     -29.601  -8.389 -40.696  1.00 28.22           C  
ATOM   3834  C   LYS A 483     -30.940  -8.643 -39.949  1.00 28.22           C  
ATOM   3835  CB  LYS A 483     -29.605  -9.034 -42.102  1.00 28.22           C  
ATOM   3836  O   LYS A 483     -31.192  -9.728 -39.449  1.00 28.22           O  
ATOM   3837  CG  LYS A 483     -30.626  -8.485 -43.107  1.00 28.22           C  
ATOM   3838  CD  LYS A 483     -30.438  -9.205 -44.452  1.00 28.22           C  
ATOM   3839  CE  LYS A 483     -31.350  -8.606 -45.527  1.00 28.22           C  
ATOM   3840  NZ  LYS A 483     -31.144  -9.271 -46.838  1.00 28.22           N  
ATOM   3841  N   CYS A 484     -31.863  -7.677 -40.139  1.00 27.36           N  
ATOM   3842  CA  CYS A 484     -33.313  -7.668 -39.819  1.00 27.36           C  
ATOM   3843  C   CYS A 484     -33.679  -7.350 -38.346  1.00 27.36           C  
ATOM   3844  CB  CYS A 484     -33.950  -8.974 -40.333  1.00 27.36           C  
ATOM   3845  O   CYS A 484     -33.039  -7.864 -37.443  1.00 27.36           O  
ATOM   3846  SG  CYS A 484     -35.713  -8.769 -40.699  1.00 27.36           S  
ATOM   3847  N   GLY A 485     -34.701  -6.534 -38.030  1.00 30.34           N  
ATOM   3848  CA  GLY A 485     -35.578  -5.687 -38.869  1.00 30.34           C  
ATOM   3849  C   GLY A 485     -36.620  -4.911 -38.029  1.00 30.34           C  
ATOM   3850  O   GLY A 485     -36.849  -5.263 -36.877  1.00 30.34           O  
ATOM   3851  N   SER A 486     -37.235  -3.856 -38.582  1.00 27.56           N  
ATOM   3852  CA  SER A 486     -38.010  -2.833 -37.842  1.00 27.56           C  
ATOM   3853  C   SER A 486     -39.498  -2.727 -38.216  1.00 27.56           C  
ATOM   3854  CB  SER A 486     -37.394  -1.461 -38.151  1.00 27.56           C  
ATOM   3855  O   SER A 486     -39.803  -2.758 -39.404  1.00 27.56           O  
ATOM   3856  OG  SER A 486     -37.406  -1.246 -39.556  1.00 27.56           O  
ATOM   3857  N   TRP A 487     -40.361  -2.430 -37.232  1.00 30.42           N  
ATOM   3858  CA  TRP A 487     -41.667  -1.732 -37.339  1.00 30.42           C  
ATOM   3859  C   TRP A 487     -41.862  -0.945 -36.010  1.00 30.42           C  
ATOM   3860  CB  TRP A 487     -42.798  -2.748 -37.605  1.00 30.42           C  
ATOM   3861  O   TRP A 487     -41.413  -1.444 -34.981  1.00 30.42           O  
ATOM   3862  CG  TRP A 487     -42.699  -3.506 -38.906  1.00 30.42           C  
ATOM   3863  CD1 TRP A 487     -42.198  -4.755 -39.051  1.00 30.42           C  
ATOM   3864  CD2 TRP A 487     -43.034  -3.063 -40.262  1.00 30.42           C  
ATOM   3865  CE2 TRP A 487     -42.650  -4.082 -41.186  1.00 30.42           C  
ATOM   3866  CE3 TRP A 487     -43.608  -1.899 -40.815  1.00 30.42           C  
ATOM   3867  NE1 TRP A 487     -42.167  -5.098 -40.390  1.00 30.42           N  
ATOM   3868  CH2 TRP A 487     -43.354  -2.757 -43.089  1.00 30.42           C  
ATOM   3869  CZ2 TRP A 487     -42.798  -3.942 -42.577  1.00 30.42           C  
ATOM   3870  CZ3 TRP A 487     -43.762  -1.742 -42.205  1.00 30.42           C  
ATOM   3871  N   GLN A 488     -42.278   0.332 -35.929  1.00 29.96           N  
ATOM   3872  CA  GLN A 488     -43.533   0.996 -36.364  1.00 29.96           C  
ATOM   3873  C   GLN A 488     -44.780   0.506 -35.576  1.00 29.96           C  
ATOM   3874  CB  GLN A 488     -43.696   1.030 -37.896  1.00 29.96           C  
ATOM   3875  O   GLN A 488     -44.887  -0.687 -35.316  1.00 29.96           O  
ATOM   3876  CG  GLN A 488     -42.795   2.102 -38.533  1.00 29.96           C  
ATOM   3877  CD  GLN A 488     -42.908   2.187 -40.056  1.00 29.96           C  
ATOM   3878  NE2 GLN A 488     -42.439   3.259 -40.653  1.00 29.96           N  
ATOM   3879  OE1 GLN A 488     -43.345   1.286 -40.751  1.00 29.96           O  
ATOM   3880  N   ASP A 489     -45.739   1.350 -35.145  1.00 30.60           N  
ATOM   3881  CA  ASP A 489     -45.965   2.788 -35.434  1.00 30.60           C  
ATOM   3882  C   ASP A 489     -46.886   3.522 -34.411  1.00 30.60           C  
ATOM   3883  CB  ASP A 489     -46.657   2.898 -36.811  1.00 30.60           C  
ATOM   3884  O   ASP A 489     -47.755   2.869 -33.844  1.00 30.60           O  
ATOM   3885  CG  ASP A 489     -46.023   3.993 -37.658  1.00 30.60           C  
ATOM   3886  OD1 ASP A 489     -45.795   5.082 -37.084  1.00 30.60           O  
ATOM   3887  OD2 ASP A 489     -45.731   3.728 -38.841  1.00 30.60           O  
ATOM   3888  N   SER A 490     -46.739   4.862 -34.292  1.00 29.24           N  
ATOM   3889  CA  SER A 490     -47.732   5.946 -33.982  1.00 29.24           C  
ATOM   3890  C   SER A 490     -48.781   5.802 -32.816  1.00 29.24           C  
ATOM   3891  CB  SER A 490     -48.335   6.353 -35.327  1.00 29.24           C  
ATOM   3892  O   SER A 490     -48.889   4.757 -32.195  1.00 29.24           O  
ATOM   3893  OG  SER A 490     -47.348   6.935 -36.158  1.00 29.24           O  
ATOM   3894  N   PHE A 491     -49.568   6.798 -32.339  1.00 28.78           N  
ATOM   3895  CA  PHE A 491     -50.101   8.082 -32.865  1.00 28.78           C  
ATOM   3896  C   PHE A 491     -50.420   9.153 -31.766  1.00 28.78           C  
ATOM   3897  CB  PHE A 491     -51.477   7.782 -33.514  1.00 28.78           C  
ATOM   3898  O   PHE A 491     -50.887   8.785 -30.697  1.00 28.78           O  
ATOM   3899  CG  PHE A 491     -51.482   7.192 -34.902  1.00 28.78           C  
ATOM   3900  CD1 PHE A 491     -51.374   8.047 -36.016  1.00 28.78           C  
ATOM   3901  CD2 PHE A 491     -51.563   5.800 -35.086  1.00 28.78           C  
ATOM   3902  CE1 PHE A 491     -51.310   7.508 -37.311  1.00 28.78           C  
ATOM   3903  CE2 PHE A 491     -51.505   5.262 -36.384  1.00 28.78           C  
ATOM   3904  CZ  PHE A 491     -51.372   6.115 -37.494  1.00 28.78           C  
ATOM   3905  N   ALA A 492     -50.292  10.452 -32.123  1.00 30.88           N  
ATOM   3906  CA  ALA A 492     -51.239  11.605 -31.967  1.00 30.88           C  
ATOM   3907  C   ALA A 492     -51.954  11.982 -30.621  1.00 30.88           C  
ATOM   3908  CB  ALA A 492     -52.294  11.403 -33.070  1.00 30.88           C  
ATOM   3909  O   ALA A 492     -52.267  11.115 -29.821  1.00 30.88           O  
ATOM   3910  N   ALA A 493     -52.418  13.230 -30.354  1.00 29.77           N  
ATOM   3911  CA  ALA A 493     -52.150  14.609 -30.856  1.00 29.77           C  
ATOM   3912  C   ALA A 493     -52.986  15.683 -30.065  1.00 29.77           C  
ATOM   3913  CB  ALA A 493     -52.501  14.726 -32.354  1.00 29.77           C  
ATOM   3914  O   ALA A 493     -53.714  15.326 -29.142  1.00 29.77           O  
ATOM   3915  N   ALA A 494     -52.949  16.955 -30.526  1.00 32.40           N  
ATOM   3916  CA  ALA A 494     -53.728  18.165 -30.139  1.00 32.40           C  
ATOM   3917  C   ALA A 494     -53.282  18.922 -28.861  1.00 32.40           C  
ATOM   3918  CB  ALA A 494     -55.236  17.866 -30.156  1.00 32.40           C  
ATOM   3919  O   ALA A 494     -52.919  18.298 -27.873  1.00 32.40           O  
ATOM   3920  N   GLY A 495     -53.289  20.268 -28.793  1.00 30.81           N  
ATOM   3921  CA  GLY A 495     -53.577  21.356 -29.767  1.00 30.81           C  
ATOM   3922  C   GLY A 495     -53.109  22.721 -29.182  1.00 30.81           C  
ATOM   3923  O   GLY A 495     -52.554  22.720 -28.089  1.00 30.81           O  
ATOM   3924  N   SER A 496     -53.269  23.911 -29.785  1.00 32.24           N  
ATOM   3925  CA  SER A 496     -53.861  24.334 -31.073  1.00 32.24           C  
ATOM   3926  C   SER A 496     -53.281  25.705 -31.520  1.00 32.24           C  
ATOM   3927  CB  SER A 496     -55.381  24.524 -30.919  1.00 32.24           C  
ATOM   3928  O   SER A 496     -52.840  26.449 -30.655  1.00 32.24           O  
ATOM   3929  OG  SER A 496     -55.993  24.303 -32.172  1.00 32.24           O  
ATOM   3930  N   GLU A 497     -53.336  26.009 -32.831  1.00 30.79           N  
ATOM   3931  CA  GLU A 497     -53.564  27.327 -33.512  1.00 30.79           C  
ATOM   3932  C   GLU A 497     -52.854  28.645 -33.057  1.00 30.79           C  
ATOM   3933  CB  GLU A 497     -55.090  27.508 -33.563  1.00 30.79           C  
ATOM   3934  O   GLU A 497     -52.622  28.885 -31.884  1.00 30.79           O  
ATOM   3935  CG  GLU A 497     -55.721  26.549 -34.590  1.00 30.79           C  
ATOM   3936  CD  GLU A 497     -57.230  26.382 -34.386  1.00 30.79           C  
ATOM   3937  OE1 GLU A 497     -57.955  26.446 -35.403  1.00 30.79           O  
ATOM   3938  OE2 GLU A 497     -57.630  26.143 -33.221  1.00 30.79           O  
ATOM   3939  N   ALA A 498     -52.520  29.629 -33.915  1.00 32.27           N  
ATOM   3940  CA  ALA A 498     -52.704  29.851 -35.366  1.00 32.27           C  
ATOM   3941  C   ALA A 498     -51.499  30.669 -35.931  1.00 32.27           C  
ATOM   3942  CB  ALA A 498     -54.015  30.633 -35.566  1.00 32.27           C  
ATOM   3943  O   ALA A 498     -50.944  31.490 -35.212  1.00 32.27           O  
ATOM   3944  N   ALA A 499     -50.966  30.373 -37.130  1.00 32.32           N  
ATOM   3945  CA  ALA A 499     -51.214  31.063 -38.424  1.00 32.32           C  
ATOM   3946  C   ALA A 499     -50.643  32.514 -38.542  1.00 32.32           C  
ATOM   3947  CB  ALA A 499     -52.691  30.918 -38.807  1.00 32.32           C  
ATOM   3948  O   ALA A 499     -50.672  33.265 -37.580  1.00 32.32           O  
ATOM   3949  N   LEU A 500     -50.106  33.011 -39.674  1.00 32.82           N  
ATOM   3950  CA  LEU A 500     -50.407  32.770 -41.102  1.00 32.82           C  
ATOM   3951  C   LEU A 500     -49.190  33.017 -42.052  1.00 32.82           C  
ATOM   3952  CB  LEU A 500     -51.452  33.850 -41.506  1.00 32.82           C  
ATOM   3953  O   LEU A 500     -48.596  34.083 -41.956  1.00 32.82           O  
ATOM   3954  CG  LEU A 500     -52.902  33.698 -41.025  1.00 32.82           C  
ATOM   3955  CD1 LEU A 500     -53.640  35.034 -41.134  1.00 32.82           C  
ATOM   3956  CD2 LEU A 500     -53.658  32.694 -41.904  1.00 32.82           C  
ATOM   3957  N   LYS A 501     -49.023  32.159 -43.088  1.00 33.52           N  
ATOM   3958  CA  LYS A 501     -48.744  32.500 -44.528  1.00 33.52           C  
ATOM   3959  C   LYS A 501     -47.379  33.141 -44.934  1.00 33.52           C  
ATOM   3960  CB  LYS A 501     -49.953  33.346 -44.993  1.00 33.52           C  
ATOM   3961  O   LYS A 501     -46.753  33.794 -44.119  1.00 33.52           O  
ATOM   3962  CG  LYS A 501     -51.210  32.467 -45.110  1.00 33.52           C  
ATOM   3963  CD  LYS A 501     -52.418  33.238 -45.646  1.00 33.52           C  
ATOM   3964  CE  LYS A 501     -53.598  32.264 -45.745  1.00 33.52           C  
ATOM   3965  NZ  LYS A 501     -54.811  32.924 -46.283  1.00 33.52           N  
ATOM   3966  N   HIS A 502     -46.862  33.088 -46.182  1.00 31.54           N  
ATOM   3967  CA  HIS A 502     -47.119  32.364 -47.469  1.00 31.54           C  
ATOM   3968  C   HIS A 502     -46.125  32.944 -48.527  1.00 31.54           C  
ATOM   3969  CB  HIS A 502     -48.570  32.666 -47.918  1.00 31.54           C  
ATOM   3970  O   HIS A 502     -46.006  34.164 -48.565  1.00 31.54           O  
ATOM   3971  CG  HIS A 502     -49.039  32.385 -49.325  1.00 31.54           C  
ATOM   3972  CD2 HIS A 502     -49.143  33.312 -50.329  1.00 31.54           C  
ATOM   3973  ND1 HIS A 502     -49.635  31.228 -49.785  1.00 31.54           N  
ATOM   3974  CE1 HIS A 502     -50.027  31.440 -51.050  1.00 31.54           C  
ATOM   3975  NE2 HIS A 502     -49.790  32.710 -51.412  1.00 31.54           N  
ATOM   3976  N   GLU A 503     -45.419  32.239 -49.431  1.00 30.62           N  
ATOM   3977  CA  GLU A 503     -45.116  30.804 -49.662  1.00 30.62           C  
ATOM   3978  C   GLU A 503     -44.136  30.658 -50.867  1.00 30.62           C  
ATOM   3979  CB  GLU A 503     -46.403  30.070 -50.057  1.00 30.62           C  
ATOM   3980  O   GLU A 503     -44.007  31.618 -51.617  1.00 30.62           O  
ATOM   3981  CG  GLU A 503     -46.608  28.713 -49.391  1.00 30.62           C  
ATOM   3982  CD  GLU A 503     -47.994  28.203 -49.796  1.00 30.62           C  
ATOM   3983  OE1 GLU A 503     -48.064  27.479 -50.815  1.00 30.62           O  
ATOM   3984  OE2 GLU A 503     -48.978  28.629 -49.141  1.00 30.62           O  
ATOM   3985  N   GLN A 504     -43.574  29.453 -51.112  1.00 30.31           N  
ATOM   3986  CA  GLN A 504     -42.973  28.965 -52.393  1.00 30.31           C  
ATOM   3987  C   GLN A 504     -41.739  29.724 -52.967  1.00 30.31           C  
ATOM   3988  CB  GLN A 504     -44.104  28.821 -53.435  1.00 30.31           C  
ATOM   3989  O   GLN A 504     -41.698  30.943 -52.999  1.00 30.31           O  
ATOM   3990  CG  GLN A 504     -45.080  27.688 -53.061  1.00 30.31           C  
ATOM   3991  CD  GLN A 504     -46.248  27.537 -54.030  1.00 30.31           C  
ATOM   3992  NE2 GLN A 504     -47.430  27.231 -53.544  1.00 30.31           N  
ATOM   3993  OE1 GLN A 504     -46.119  27.661 -55.237  1.00 30.31           O  
ATOM   3994  N   ILE A 505     -40.668  29.106 -53.494  1.00 32.11           N  
ATOM   3995  CA  ILE A 505     -40.297  27.721 -53.891  1.00 32.11           C  
ATOM   3996  C   ILE A 505     -38.748  27.608 -53.756  1.00 32.11           C  
ATOM   3997  CB  ILE A 505     -40.785  27.505 -55.362  1.00 32.11           C  
ATOM   3998  O   ILE A 505     -38.081  28.638 -53.755  1.00 32.11           O  
ATOM   3999  CG1 ILE A 505     -41.969  26.515 -55.410  1.00 32.11           C  
ATOM   4000  CG2 ILE A 505     -39.714  27.087 -56.393  1.00 32.11           C  
ATOM   4001  CD1 ILE A 505     -42.871  26.724 -56.637  1.00 32.11           C  
ATOM   4002  N   GLY A 506     -38.074  26.452 -53.671  1.00 31.19           N  
ATOM   4003  CA  GLY A 506     -38.491  25.041 -53.705  1.00 31.19           C  
ATOM   4004  C   GLY A 506     -37.399  24.148 -54.349  1.00 31.19           C  
ATOM   4005  O   GLY A 506     -36.627  24.642 -55.162  1.00 31.19           O  
ATOM   4006  N   HIS A 507     -37.376  22.845 -54.016  1.00 29.43           N  
ATOM   4007  CA  HIS A 507     -36.339  21.825 -54.333  1.00 29.43           C  
ATOM   4008  C   HIS A 507     -34.950  22.016 -53.664  1.00 29.43           C  
ATOM   4009  CB  HIS A 507     -36.173  21.605 -55.853  1.00 29.43           C  
ATOM   4010  O   HIS A 507     -34.362  23.085 -53.756  1.00 29.43           O  
ATOM   4011  CG  HIS A 507     -37.372  21.018 -56.551  1.00 29.43           C  
ATOM   4012  CD2 HIS A 507     -38.247  21.684 -57.367  1.00 29.43           C  
ATOM   4013  ND1 HIS A 507     -37.750  19.693 -56.547  1.00 29.43           N  
ATOM   4014  CE1 HIS A 507     -38.834  19.568 -57.332  1.00 29.43           C  
ATOM   4015  NE2 HIS A 507     -39.176  20.756 -57.853  1.00 29.43           N  
ATOM   4016  N   ALA A 508     -34.330  20.998 -53.042  1.00 32.36           N  
ATOM   4017  CA  ALA A 508     -34.842  19.688 -52.602  1.00 32.36           C  
ATOM   4018  C   ALA A 508     -33.928  19.046 -51.526  1.00 32.36           C  
ATOM   4019  CB  ALA A 508     -34.910  18.725 -53.802  1.00 32.36           C  
ATOM   4020  O   ALA A 508     -32.716  19.090 -51.691  1.00 32.36           O  
ATOM   4021  N   GLN A 509     -34.540  18.382 -50.530  1.00 30.75           N  
ATOM   4022  CA  GLN A 509     -33.998  17.323 -49.644  1.00 30.75           C  
ATOM   4023  C   GLN A 509     -32.747  17.682 -48.802  1.00 30.75           C  
ATOM   4024  CB  GLN A 509     -33.891  16.006 -50.440  1.00 30.75           C  
ATOM   4025  O   GLN A 509     -31.647  17.803 -49.325  1.00 30.75           O  
ATOM   4026  CG  GLN A 509     -35.306  15.492 -50.787  1.00 30.75           C  
ATOM   4027  CD  GLN A 509     -35.370  14.355 -51.802  1.00 30.75           C  
ATOM   4028  NE2 GLN A 509     -36.530  13.761 -51.980  1.00 30.75           N  
ATOM   4029  OE1 GLN A 509     -34.432  13.996 -52.491  1.00 30.75           O  
ATOM   4030  N   ASP A 510     -32.872  18.002 -47.504  1.00 29.07           N  
ATOM   4031  CA  ASP A 510     -33.234  17.138 -46.344  1.00 29.07           C  
ATOM   4032  C   ASP A 510     -32.116  16.125 -45.994  1.00 29.07           C  
ATOM   4033  CB  ASP A 510     -34.626  16.481 -46.430  1.00 29.07           C  
ATOM   4034  O   ASP A 510     -31.571  15.473 -46.878  1.00 29.07           O  
ATOM   4035  CG  ASP A 510     -35.769  17.498 -46.518  1.00 29.07           C  
ATOM   4036  OD1 ASP A 510     -35.803  18.394 -45.647  1.00 29.07           O  
ATOM   4037  OD2 ASP A 510     -36.597  17.365 -47.452  1.00 29.07           O  
ATOM   4038  N   VAL A 511     -31.694  15.939 -44.734  1.00 33.16           N  
ATOM   4039  CA  VAL A 511     -32.444  16.014 -43.457  1.00 33.16           C  
ATOM   4040  C   VAL A 511     -31.801  16.983 -42.439  1.00 33.16           C  
ATOM   4041  CB  VAL A 511     -32.541  14.587 -42.853  1.00 33.16           C  
ATOM   4042  O   VAL A 511     -30.602  17.245 -42.489  1.00 33.16           O  
ATOM   4043  CG1 VAL A 511     -33.466  14.504 -41.630  1.00 33.16           C  
ATOM   4044  CG2 VAL A 511     -33.069  13.555 -43.865  1.00 33.16           C  
ATOM   4045  N   ASN A 512     -32.602  17.515 -41.507  1.00 27.00           N  
ATOM   4046  CA  ASN A 512     -32.239  18.522 -40.494  1.00 27.00           C  
ATOM   4047  C   ASN A 512     -32.989  18.244 -39.155  1.00 27.00           C  
ATOM   4048  CB  ASN A 512     -32.591  19.887 -41.134  1.00 27.00           C  
ATOM   4049  O   ASN A 512     -33.769  17.295 -39.109  1.00 27.00           O  
ATOM   4050  CG  ASN A 512     -31.946  21.105 -40.496  1.00 27.00           C  
ATOM   4051  ND2 ASN A 512     -32.089  22.254 -41.111  1.00 27.00           N  
ATOM   4052  OD1 ASN A 512     -31.322  21.061 -39.450  1.00 27.00           O  
ATOM   4053  N   LEU A 513     -32.830  19.107 -38.131  1.00 28.26           N  
ATOM   4054  CA  LEU A 513     -33.464  19.093 -36.783  1.00 28.26           C  
ATOM   4055  C   LEU A 513     -32.848  18.052 -35.813  1.00 28.26           C  
ATOM   4056  CB  LEU A 513     -35.001  18.943 -36.888  1.00 28.26           C  
ATOM   4057  O   LEU A 513     -32.828  16.870 -36.125  1.00 28.26           O  
ATOM   4058  CG  LEU A 513     -35.705  19.898 -37.876  1.00 28.26           C  
ATOM   4059  CD1 LEU A 513     -37.102  19.381 -38.217  1.00 28.26           C  
ATOM   4060  CD2 LEU A 513     -35.833  21.305 -37.291  1.00 28.26           C  
ATOM   4061  N   ALA A 514     -32.272  18.351 -34.637  1.00 26.87           N  
ATOM   4062  CA  ALA A 514     -32.224  19.512 -33.721  1.00 26.87           C  
ATOM   4063  C   ALA A 514     -33.431  19.717 -32.771  1.00 26.87           C  
ATOM   4064  CB  ALA A 514     -31.768  20.810 -34.408  1.00 26.87           C  
ATOM   4065  O   ALA A 514     -34.530  19.995 -33.234  1.00 26.87           O  
ATOM   4066  N   LEU A 515     -33.164  19.625 -31.452  1.00 27.95           N  
ATOM   4067  CA  LEU A 515     -33.896  20.090 -30.241  1.00 27.95           C  
ATOM   4068  C   LEU A 515     -33.062  19.564 -29.032  1.00 27.95           C  
ATOM   4069  CB  LEU A 515     -35.318  19.473 -30.189  1.00 27.95           C  
ATOM   4070  O   LEU A 515     -32.885  18.356 -28.947  1.00 27.95           O  
ATOM   4071  CG  LEU A 515     -36.457  20.351 -30.758  1.00 27.95           C  
ATOM   4072  CD1 LEU A 515     -37.707  19.500 -30.986  1.00 27.95           C  
ATOM   4073  CD2 LEU A 515     -36.826  21.498 -29.815  1.00 27.95           C  
ATOM   4074  N   SER A 516     -32.357  20.300 -28.158  1.00 26.63           N  
ATOM   4075  CA  SER A 516     -32.505  21.604 -27.469  1.00 26.63           C  
ATOM   4076  C   SER A 516     -33.106  21.500 -26.050  1.00 26.63           C  
ATOM   4077  CB  SER A 516     -33.225  22.684 -28.276  1.00 26.63           C  
ATOM   4078  O   SER A 516     -34.271  21.147 -25.906  1.00 26.63           O  
ATOM   4079  OG  SER A 516     -33.059  23.931 -27.630  1.00 26.63           O  
ATOM   4080  N   GLY A 517     -32.328  21.905 -25.029  1.00 25.58           N  
ATOM   4081  CA  GLY A 517     -32.824  22.353 -23.711  1.00 25.58           C  
ATOM   4082  C   GLY A 517     -32.601  21.426 -22.498  1.00 25.58           C  
ATOM   4083  O   GLY A 517     -33.311  20.444 -22.328  1.00 25.58           O  
ATOM   4084  N   GLY A 518     -31.687  21.804 -21.591  1.00 27.39           N  
ATOM   4085  CA  GLY A 518     -31.494  21.185 -20.264  1.00 27.39           C  
ATOM   4086  C   GLY A 518     -30.270  21.781 -19.535  1.00 27.39           C  
ATOM   4087  O   GLY A 518     -29.224  21.877 -20.176  1.00 27.39           O  
ATOM   4088  N   PRO A 519     -30.366  22.258 -18.273  1.00 30.18           N  
ATOM   4089  CA  PRO A 519     -29.355  23.152 -17.691  1.00 30.18           C  
ATOM   4090  C   PRO A 519     -28.282  22.474 -16.818  1.00 30.18           C  
ATOM   4091  CB  PRO A 519     -30.167  24.160 -16.875  1.00 30.18           C  
ATOM   4092  O   PRO A 519     -28.396  21.322 -16.409  1.00 30.18           O  
ATOM   4093  CG  PRO A 519     -31.270  23.276 -16.299  1.00 30.18           C  
ATOM   4094  CD  PRO A 519     -31.569  22.306 -17.447  1.00 30.18           C  
ATOM   4095  N   SER A 520     -27.252  23.263 -16.506  1.00 25.08           N  
ATOM   4096  CA  SER A 520     -26.168  22.989 -15.558  1.00 25.08           C  
ATOM   4097  C   SER A 520     -26.644  22.618 -14.150  1.00 25.08           C  
ATOM   4098  CB  SER A 520     -25.357  24.286 -15.368  1.00 25.08           C  
ATOM   4099  O   SER A 520     -27.543  23.275 -13.635  1.00 25.08           O  
ATOM   4100  OG  SER A 520     -25.143  24.982 -16.586  1.00 25.08           O  
ATOM   4101  N   GLU A 521     -25.893  21.757 -13.449  1.00 28.97           N  
ATOM   4102  CA  GLU A 521     -25.465  22.098 -12.083  1.00 28.97           C  
ATOM   4103  C   GLU A 521     -24.145  21.427 -11.651  1.00 28.97           C  
ATOM   4104  CB  GLU A 521     -26.590  21.961 -11.031  1.00 28.97           C  
ATOM   4105  O   GLU A 521     -23.636  20.501 -12.282  1.00 28.97           O  
ATOM   4106  CG  GLU A 521     -26.698  23.301 -10.271  1.00 28.97           C  
ATOM   4107  CD  GLU A 521     -27.897  23.400  -9.320  1.00 28.97           C  
ATOM   4108  OE1 GLU A 521     -28.432  24.525  -9.197  1.00 28.97           O  
ATOM   4109  OE2 GLU A 521     -28.225  22.377  -8.677  1.00 28.97           O  
ATOM   4110  N   LEU A 522     -23.543  22.014 -10.619  1.00 25.53           N  
ATOM   4111  CA  LEU A 522     -22.132  21.955 -10.237  1.00 25.53           C  
ATOM   4112  C   LEU A 522     -21.794  20.753  -9.329  1.00 25.53           C  
ATOM   4113  CB  LEU A 522     -21.904  23.290  -9.490  1.00 25.53           C  
ATOM   4114  O   LEU A 522     -22.401  20.607  -8.273  1.00 25.53           O  
ATOM   4115  CG  LEU A 522     -20.469  23.616  -9.054  1.00 25.53           C  
ATOM   4116  CD1 LEU A 522     -19.648  24.148 -10.230  1.00 25.53           C  
ATOM   4117  CD2 LEU A 522     -20.498  24.693  -7.968  1.00 25.53           C  
ATOM   4118  N   PHE A 523     -20.740  19.987  -9.643  1.00 28.53           N  
ATOM   4119  CA  PHE A 523     -20.088  19.075  -8.683  1.00 28.53           C  
ATOM   4120  C   PHE A 523     -18.550  19.147  -8.782  1.00 28.53           C  
ATOM   4121  CB  PHE A 523     -20.581  17.630  -8.861  1.00 28.53           C  
ATOM   4122  O   PHE A 523     -18.014  18.967  -9.878  1.00 28.53           O  
ATOM   4123  CG  PHE A 523     -21.916  17.366  -8.192  1.00 28.53           C  
ATOM   4124  CD1 PHE A 523     -21.979  17.211  -6.793  1.00 28.53           C  
ATOM   4125  CD2 PHE A 523     -23.099  17.319  -8.953  1.00 28.53           C  
ATOM   4126  CE1 PHE A 523     -23.219  17.017  -6.157  1.00 28.53           C  
ATOM   4127  CE2 PHE A 523     -24.338  17.121  -8.318  1.00 28.53           C  
ATOM   4128  CZ  PHE A 523     -24.399  16.973  -6.921  1.00 28.53           C  
ATOM   4129  N   PRO A 524     -17.824  19.415  -7.676  1.00 32.73           N  
ATOM   4130  CA  PRO A 524     -16.372  19.580  -7.693  1.00 32.73           C  
ATOM   4131  C   PRO A 524     -15.580  18.285  -7.434  1.00 32.73           C  
ATOM   4132  CB  PRO A 524     -16.086  20.631  -6.619  1.00 32.73           C  
ATOM   4133  O   PRO A 524     -15.984  17.407  -6.679  1.00 32.73           O  
ATOM   4134  CG  PRO A 524     -17.138  20.311  -5.559  1.00 32.73           C  
ATOM   4135  CD  PRO A 524     -18.344  19.857  -6.385  1.00 32.73           C  
ATOM   4136  N   ASP A 525     -14.404  18.242  -8.056  1.00 29.68           N  
ATOM   4137  CA  ASP A 525     -13.180  17.502  -7.722  1.00 29.68           C  
ATOM   4138  C   ASP A 525     -13.203  16.257  -6.812  1.00 29.68           C  
ATOM   4139  CB  ASP A 525     -12.133  18.511  -7.205  1.00 29.68           C  
ATOM   4140  O   ASP A 525     -13.240  16.325  -5.584  1.00 29.68           O  
ATOM   4141  CG  ASP A 525     -11.522  19.318  -8.347  1.00 29.68           C  
ATOM   4142  OD1 ASP A 525     -11.454  18.779  -9.473  1.00 29.68           O  
ATOM   4143  OD2 ASP A 525     -10.991  20.428  -8.145  1.00 29.68           O  
ATOM   4144  N   ASN A 526     -12.848  15.123  -7.429  1.00 39.25           N  
ATOM   4145  CA  ASN A 526     -12.021  14.104  -6.784  1.00 39.25           C  
ATOM   4146  C   ASN A 526     -10.871  13.664  -7.714  1.00 39.25           C  
ATOM   4147  CB  ASN A 526     -12.895  12.937  -6.297  1.00 39.25           C  
ATOM   4148  O   ASN A 526     -10.977  12.664  -8.421  1.00 39.25           O  
ATOM   4149  CG  ASN A 526     -12.088  11.982  -5.435  1.00 39.25           C  
ATOM   4150  ND2 ASN A 526     -12.611  10.816  -5.143  1.00 39.25           N  
ATOM   4151  OD1 ASN A 526     -10.988  12.283  -4.997  1.00 39.25           O  
ATOM   4152  N   LYS A 527      -9.779  14.442  -7.745  1.00 37.64           N  
ATOM   4153  CA  LYS A 527      -8.623  14.215  -8.640  1.00 37.64           C  
ATOM   4154  C   LYS A 527      -7.598  13.188  -8.122  1.00 37.64           C  
ATOM   4155  CB  LYS A 527      -7.925  15.558  -8.948  1.00 37.64           C  
ATOM   4156  O   LYS A 527      -6.707  12.801  -8.874  1.00 37.64           O  
ATOM   4157  CG  LYS A 527      -8.755  16.533  -9.808  1.00 37.64           C  
ATOM   4158  CD  LYS A 527      -7.886  17.730 -10.245  1.00 37.64           C  
ATOM   4159  CE  LYS A 527      -8.570  18.689 -11.235  1.00 37.64           C  
ATOM   4160  NZ  LYS A 527      -9.270  19.814 -10.565  1.00 37.64           N  
ATOM   4161  N   ASN A 528      -7.698  12.753  -6.865  1.00 46.27           N  
ATOM   4162  CA  ASN A 528      -6.597  12.128  -6.119  1.00 46.27           C  
ATOM   4163  C   ASN A 528      -6.495  10.606  -6.324  1.00 46.27           C  
ATOM   4164  CB  ASN A 528      -6.739  12.514  -4.634  1.00 46.27           C  
ATOM   4165  O   ASN A 528      -6.718   9.833  -5.391  1.00 46.27           O  
ATOM   4166  CG  ASN A 528      -6.601  14.003  -4.387  1.00 46.27           C  
ATOM   4167  ND2 ASN A 528      -7.258  14.527  -3.381  1.00 46.27           N  
ATOM   4168  OD1 ASN A 528      -5.937  14.729  -5.104  1.00 46.27           O  
ATOM   4169  N   ASN A 529      -6.166  10.163  -7.540  1.00 54.77           N  
ATOM   4170  CA  ASN A 529      -5.862   8.754  -7.787  1.00 54.77           C  
ATOM   4171  C   ASN A 529      -4.783   8.572  -8.867  1.00 54.77           C  
ATOM   4172  CB  ASN A 529      -7.168   7.987  -8.066  1.00 54.77           C  
ATOM   4173  O   ASN A 529      -5.063   8.205 -10.009  1.00 54.77           O  
ATOM   4174  CG  ASN A 529      -7.003   6.508  -7.784  1.00 54.77           C  
ATOM   4175  ND2 ASN A 529      -7.909   5.691  -8.253  1.00 54.77           N  
ATOM   4176  OD1 ASN A 529      -6.079   6.068  -7.118  1.00 54.77           O  
ATOM   4177  N   ASP A 530      -3.537   8.869  -8.498  1.00 52.95           N  
ATOM   4178  CA  ASP A 530      -2.430   9.076  -9.439  1.00 52.95           C  
ATOM   4179  C   ASP A 530      -2.146   7.876 -10.340  1.00 52.95           C  
ATOM   4180  CB  ASP A 530      -1.164   9.474  -8.674  1.00 52.95           C  
ATOM   4181  O   ASP A 530      -1.870   8.074 -11.515  1.00 52.95           O  
ATOM   4182  CG  ASP A 530      -1.471  10.640  -7.744  1.00 52.95           C  
ATOM   4183  OD1 ASP A 530      -1.917  11.683  -8.272  1.00 52.95           O  
ATOM   4184  OD2 ASP A 530      -1.416  10.404  -6.518  1.00 52.95           O  
ATOM   4185  N   LEU A 531      -2.279   6.636  -9.854  1.00 52.86           N  
ATOM   4186  CA  LEU A 531      -2.083   5.451 -10.697  1.00 52.86           C  
ATOM   4187  C   LEU A 531      -3.158   5.335 -11.789  1.00 52.86           C  
ATOM   4188  CB  LEU A 531      -2.013   4.188  -9.821  1.00 52.86           C  
ATOM   4189  O   LEU A 531      -2.824   5.051 -12.936  1.00 52.86           O  
ATOM   4190  CG  LEU A 531      -1.787   2.887 -10.621  1.00 52.86           C  
ATOM   4191  CD1 LEU A 531      -0.482   2.899 -11.426  1.00 52.86           C  
ATOM   4192  CD2 LEU A 531      -1.732   1.702  -9.658  1.00 52.86           C  
ATOM   4193  N   TYR A 532      -4.426   5.603 -11.465  1.00 52.24           N  
ATOM   4194  CA  TYR A 532      -5.503   5.611 -12.459  1.00 52.24           C  
ATOM   4195  C   TYR A 532      -5.360   6.792 -13.428  1.00 52.24           C  
ATOM   4196  CB  TYR A 532      -6.865   5.623 -11.756  1.00 52.24           C  
ATOM   4197  O   TYR A 532      -5.536   6.622 -14.631  1.00 52.24           O  
ATOM   4198  CG  TYR A 532      -8.038   5.611 -12.719  1.00 52.24           C  
ATOM   4199  CD1 TYR A 532      -8.776   6.789 -12.953  1.00 52.24           C  
ATOM   4200  CD2 TYR A 532      -8.370   4.426 -13.405  1.00 52.24           C  
ATOM   4201  CE1 TYR A 532      -9.862   6.774 -13.850  1.00 52.24           C  
ATOM   4202  CE2 TYR A 532      -9.437   4.415 -14.323  1.00 52.24           C  
ATOM   4203  OH  TYR A 532     -11.231   5.571 -15.415  1.00 52.24           O  
ATOM   4204  CZ  TYR A 532     -10.189   5.586 -14.542  1.00 52.24           C  
ATOM   4205  N   ASN A 533      -4.963   7.970 -12.934  1.00 57.48           N  
ATOM   4206  CA  ASN A 533      -4.647   9.121 -13.782  1.00 57.48           C  
ATOM   4207  C   ASN A 533      -3.455   8.825 -14.709  1.00 57.48           C  
ATOM   4208  CB  ASN A 533      -4.375  10.351 -12.902  1.00 57.48           C  
ATOM   4209  O   ASN A 533      -3.523   9.139 -15.891  1.00 57.48           O  
ATOM   4210  CG  ASN A 533      -5.592  10.868 -12.153  1.00 57.48           C  
ATOM   4211  ND2 ASN A 533      -5.358  11.565 -11.064  1.00 57.48           N  
ATOM   4212  OD1 ASN A 533      -6.736  10.688 -12.546  1.00 57.48           O  
ATOM   4213  N   ILE A 534      -2.400   8.166 -14.219  1.00 54.43           N  
ATOM   4214  CA  ILE A 534      -1.257   7.705 -15.020  1.00 54.43           C  
ATOM   4215  C   ILE A 534      -1.732   6.706 -16.072  1.00 54.43           C  
ATOM   4216  CB  ILE A 534      -0.131   7.134 -14.120  1.00 54.43           C  
ATOM   4217  O   ILE A 534      -1.508   6.948 -17.250  1.00 54.43           O  
ATOM   4218  CG1 ILE A 534       0.615   8.290 -13.415  1.00 54.43           C  
ATOM   4219  CG2 ILE A 534       0.888   6.294 -14.917  1.00 54.43           C  
ATOM   4220  CD1 ILE A 534       1.434   7.846 -12.194  1.00 54.43           C  
ATOM   4221  N   MET A 535      -2.435   5.632 -15.699  1.00 59.93           N  
ATOM   4222  CA  MET A 535      -2.939   4.639 -16.659  1.00 59.93           C  
ATOM   4223  C   MET A 535      -3.848   5.274 -17.718  1.00 59.93           C  
ATOM   4224  CB  MET A 535      -3.680   3.514 -15.926  1.00 59.93           C  
ATOM   4225  O   MET A 535      -3.685   5.001 -18.902  1.00 59.93           O  
ATOM   4226  CG  MET A 535      -2.710   2.561 -15.217  1.00 59.93           C  
ATOM   4227  SD  MET A 535      -3.497   1.266 -14.216  1.00 59.93           S  
ATOM   4228  CE  MET A 535      -4.558   0.467 -15.461  1.00 59.93           C  
ATOM   4229  N   ARG A 536      -4.735   6.200 -17.332  1.00 62.96           N  
ATOM   4230  CA  ARG A 536      -5.649   6.906 -18.245  1.00 62.96           C  
ATOM   4231  C   ARG A 536      -4.941   7.938 -19.134  1.00 62.96           C  
ATOM   4232  CB  ARG A 536      -6.770   7.524 -17.400  1.00 62.96           C  
ATOM   4233  O   ARG A 536      -5.278   8.051 -20.313  1.00 62.96           O  
ATOM   4234  CG  ARG A 536      -7.969   7.977 -18.238  1.00 62.96           C  
ATOM   4235  CD  ARG A 536      -9.068   8.497 -17.307  1.00 62.96           C  
ATOM   4236  NE  ARG A 536     -10.336   8.713 -18.030  1.00 62.96           N  
ATOM   4237  NH1 ARG A 536     -11.547   9.521 -16.258  1.00 62.96           N  
ATOM   4238  NH2 ARG A 536     -12.547   9.227 -18.234  1.00 62.96           N  
ATOM   4239  CZ  ARG A 536     -11.468   9.149 -17.507  1.00 62.96           C  
ATOM   4240  N   ASN A 537      -3.928   8.642 -18.624  1.00 57.77           N  
ATOM   4241  CA  ASN A 537      -3.071   9.533 -19.419  1.00 57.77           C  
ATOM   4242  C   ASN A 537      -2.134   8.735 -20.343  1.00 57.77           C  
ATOM   4243  CB  ASN A 537      -2.275  10.488 -18.503  1.00 57.77           C  
ATOM   4244  O   ASN A 537      -1.810   9.199 -21.440  1.00 57.77           O  
ATOM   4245  CG  ASN A 537      -3.115  11.587 -17.865  1.00 57.77           C  
ATOM   4246  ND2 ASN A 537      -2.494  12.636 -17.374  1.00 57.77           N  
ATOM   4247  OD1 ASN A 537      -4.337  11.559 -17.847  1.00 57.77           O  
ATOM   4248  N   LEU A 538      -1.755   7.514 -19.946  1.00 55.75           N  
ATOM   4249  CA  LEU A 538      -1.065   6.521 -20.771  1.00 55.75           C  
ATOM   4250  C   LEU A 538      -2.015   5.745 -21.705  1.00 55.75           C  
ATOM   4251  CB  LEU A 538      -0.216   5.579 -19.893  1.00 55.75           C  
ATOM   4252  O   LEU A 538      -1.545   5.148 -22.666  1.00 55.75           O  
ATOM   4253  CG  LEU A 538       0.971   6.233 -19.155  1.00 55.75           C  
ATOM   4254  CD1 LEU A 538       1.734   5.169 -18.362  1.00 55.75           C  
ATOM   4255  CD2 LEU A 538       1.956   6.908 -20.111  1.00 55.75           C  
ATOM   4256  N   GLY A 539      -3.335   5.826 -21.527  1.00 57.90           N  
ATOM   4257  CA  GLY A 539      -4.310   5.090 -22.340  1.00 57.90           C  
ATOM   4258  C   GLY A 539      -4.148   3.568 -22.258  1.00 57.90           C  
ATOM   4259  O   GLY A 539      -4.290   2.915 -23.281  1.00 57.90           O  
ATOM   4260  N   ILE A 540      -3.796   3.053 -21.076  1.00 58.62           N  
ATOM   4261  CA  ILE A 540      -3.577   1.630 -20.781  1.00 58.62           C  
ATOM   4262  C   ILE A 540      -4.798   1.088 -20.032  1.00 58.62           C  
ATOM   4263  CB  ILE A 540      -2.284   1.455 -19.944  1.00 58.62           C  
ATOM   4264  O   ILE A 540      -5.197   1.681 -19.022  1.00 58.62           O  
ATOM   4265  CG1 ILE A 540      -1.054   1.960 -20.732  1.00 58.62           C  
ATOM   4266  CG2 ILE A 540      -2.096  -0.006 -19.497  1.00 58.62           C  
ATOM   4267  CD1 ILE A 540       0.274   1.886 -19.970  1.00 58.62           C  
ATOM   4268  N   ASP A 541      -5.359  -0.029 -20.492  1.00 60.58           N  
ATOM   4269  CA  ASP A 541      -6.460  -0.735 -19.829  1.00 60.58           C  
ATOM   4270  C   ASP A 541      -5.989  -1.927 -18.958  1.00 60.58           C  
ATOM   4271  CB  ASP A 541      -7.593  -1.024 -20.840  1.00 60.58           C  
ATOM   4272  O   ASP A 541      -4.819  -2.031 -18.577  1.00 60.58           O  
ATOM   4273  CG  ASP A 541      -7.418  -2.220 -21.787  1.00 60.58           C  
ATOM   4274  OD1 ASP A 541      -6.682  -3.165 -21.422  1.00 60.58           O  
ATOM   4275  OD2 ASP A 541      -8.174  -2.255 -22.781  1.00 60.58           O  
ATOM   4276  N   PHE A 542      -6.918  -2.793 -18.539  1.00 55.89           N  
ATOM   4277  CA  PHE A 542      -6.623  -3.952 -17.688  1.00 55.89           C  
ATOM   4278  C   PHE A 542      -6.197  -5.216 -18.466  1.00 55.89           C  
ATOM   4279  CB  PHE A 542      -7.831  -4.228 -16.779  1.00 55.89           C  
ATOM   4280  O   PHE A 542      -5.515  -6.071 -17.896  1.00 55.89           O  
ATOM   4281  CG  PHE A 542      -8.067  -3.181 -15.701  1.00 55.89           C  
ATOM   4282  CD1 PHE A 542      -7.309  -3.216 -14.514  1.00 55.89           C  
ATOM   4283  CD2 PHE A 542      -9.057  -2.192 -15.860  1.00 55.89           C  
ATOM   4284  CE1 PHE A 542      -7.545  -2.280 -13.490  1.00 55.89           C  
ATOM   4285  CE2 PHE A 542      -9.293  -1.254 -14.838  1.00 55.89           C  
ATOM   4286  CZ  PHE A 542      -8.540  -1.300 -13.651  1.00 55.89           C  
ATOM   4287  N   GLU A 543      -6.543  -5.343 -19.749  1.00 58.36           N  
ATOM   4288  CA  GLU A 543      -6.119  -6.449 -20.621  1.00 58.36           C  
ATOM   4289  C   GLU A 543      -4.696  -6.228 -21.149  1.00 58.36           C  
ATOM   4290  CB  GLU A 543      -7.106  -6.619 -21.792  1.00 58.36           C  
ATOM   4291  O   GLU A 543      -3.884  -7.161 -21.187  1.00 58.36           O  
ATOM   4292  CG  GLU A 543      -8.537  -6.971 -21.354  1.00 58.36           C  
ATOM   4293  CD  GLU A 543      -8.571  -8.178 -20.412  1.00 58.36           C  
ATOM   4294  OE1 GLU A 543      -9.204  -8.106 -19.335  1.00 58.36           O  
ATOM   4295  OE2 GLU A 543      -7.908  -9.203 -20.687  1.00 58.36           O  
ATOM   4296  N   ASP A 544      -4.349  -4.973 -21.438  1.00 57.54           N  
ATOM   4297  CA  ASP A 544      -2.984  -4.526 -21.729  1.00 57.54           C  
ATOM   4298  C   ASP A 544      -1.978  -5.016 -20.669  1.00 57.54           C  
ATOM   4299  CB  ASP A 544      -2.973  -2.993 -21.728  1.00 57.54           C  
ATOM   4300  O   ASP A 544      -0.886  -5.502 -20.984  1.00 57.54           O  
ATOM   4301  CG  ASP A 544      -3.628  -2.340 -22.945  1.00 57.54           C  
ATOM   4302  OD1 ASP A 544      -3.504  -2.918 -24.049  1.00 57.54           O  
ATOM   4303  OD2 ASP A 544      -4.107  -1.197 -22.761  1.00 57.54           O  
ATOM   4304  N   ILE A 545      -2.366  -4.957 -19.389  1.00 56.82           N  
ATOM   4305  CA  ILE A 545      -1.531  -5.385 -18.257  1.00 56.82           C  
ATOM   4306  C   ILE A 545      -1.273  -6.899 -18.268  1.00 56.82           C  
ATOM   4307  CB  ILE A 545      -2.132  -4.885 -16.920  1.00 56.82           C  
ATOM   4308  O   ILE A 545      -0.170  -7.319 -17.901  1.00 56.82           O  
ATOM   4309  CG1 ILE A 545      -2.051  -3.341 -16.865  1.00 56.82           C  
ATOM   4310  CG2 ILE A 545      -1.401  -5.489 -15.701  1.00 56.82           C  
ATOM   4311  CD1 ILE A 545      -2.788  -2.704 -15.681  1.00 56.82           C  
ATOM   4312  N   ARG A 546      -2.229  -7.726 -18.720  1.00 49.79           N  
ATOM   4313  CA  ARG A 546      -2.004  -9.178 -18.872  1.00 49.79           C  
ATOM   4314  C   ARG A 546      -0.969  -9.463 -19.961  1.00 49.79           C  
ATOM   4315  CB  ARG A 546      -3.302  -9.932 -19.210  1.00 49.79           C  
ATOM   4316  O   ARG A 546      -0.125 -10.342 -19.797  1.00 49.79           O  
ATOM   4317  CG  ARG A 546      -4.491  -9.699 -18.265  1.00 49.79           C  
ATOM   4318  CD  ARG A 546      -5.591 -10.724 -18.597  1.00 49.79           C  
ATOM   4319  NE  ARG A 546      -6.942 -10.206 -18.340  1.00 49.79           N  
ATOM   4320  NH1 ARG A 546      -7.690 -11.637 -16.709  1.00 49.79           N  
ATOM   4321  NH2 ARG A 546      -9.038 -10.059 -17.505  1.00 49.79           N  
ATOM   4322  CZ  ARG A 546      -7.877 -10.635 -17.521  1.00 49.79           C  
ATOM   4323  N   SER A 547      -1.011  -8.695 -21.049  1.00 51.16           N  
ATOM   4324  CA  SER A 547      -0.154  -8.885 -22.227  1.00 51.16           C  
ATOM   4325  C   SER A 547       1.331  -8.601 -21.950  1.00 51.16           C  
ATOM   4326  CB  SER A 547      -0.670  -8.015 -23.378  1.00 51.16           C  
ATOM   4327  O   SER A 547       2.202  -9.222 -22.555  1.00 51.16           O  
ATOM   4328  OG  SER A 547      -2.012  -8.362 -23.671  1.00 51.16           O  
ATOM   4329  N   MET A 548       1.645  -7.727 -20.987  1.00 50.73           N  
ATOM   4330  CA  MET A 548       3.022  -7.324 -20.649  1.00 50.73           C  
ATOM   4331  C   MET A 548       3.915  -8.412 -20.006  1.00 50.73           C  
ATOM   4332  CB  MET A 548       2.980  -6.099 -19.718  1.00 50.73           C  
ATOM   4333  O   MET A 548       5.086  -8.132 -19.738  1.00 50.73           O  
ATOM   4334  CG  MET A 548       2.582  -4.791 -20.409  1.00 50.73           C  
ATOM   4335  SD  MET A 548       2.999  -3.328 -19.410  1.00 50.73           S  
ATOM   4336  CE  MET A 548       1.701  -3.424 -18.152  1.00 50.73           C  
ATOM   4337  N   GLN A 549       3.407  -9.614 -19.703  1.00 47.86           N  
ATOM   4338  CA  GLN A 549       4.135 -10.612 -18.895  1.00 47.86           C  
ATOM   4339  C   GLN A 549       5.016 -11.602 -19.690  1.00 47.86           C  
ATOM   4340  CB  GLN A 549       3.159 -11.339 -17.947  1.00 47.86           C  
ATOM   4341  O   GLN A 549       5.811 -12.308 -19.076  1.00 47.86           O  
ATOM   4342  CG  GLN A 549       2.491 -10.366 -16.956  1.00 47.86           C  
ATOM   4343  CD  GLN A 549       1.728 -11.038 -15.813  1.00 47.86           C  
ATOM   4344  NE2 GLN A 549       1.089 -10.264 -14.963  1.00 47.86           N  
ATOM   4345  OE1 GLN A 549       1.690 -12.242 -15.631  1.00 47.86           O  
ATOM   4346  N   ASN A 550       4.928 -11.644 -21.028  1.00 45.54           N  
ATOM   4347  CA  ASN A 550       5.452 -12.758 -21.847  1.00 45.54           C  
ATOM   4348  C   ASN A 550       6.689 -12.437 -22.731  1.00 45.54           C  
ATOM   4349  CB  ASN A 550       4.277 -13.337 -22.666  1.00 45.54           C  
ATOM   4350  O   ASN A 550       6.976 -13.170 -23.675  1.00 45.54           O  
ATOM   4351  CG  ASN A 550       3.229 -14.054 -21.831  1.00 45.54           C  
ATOM   4352  ND2 ASN A 550       2.031 -14.198 -22.348  1.00 45.54           N  
ATOM   4353  OD1 ASN A 550       3.450 -14.512 -20.726  1.00 45.54           O  
ATOM   4354  N   GLU A 551       7.418 -11.349 -22.472  1.00 49.92           N  
ATOM   4355  CA  GLU A 551       8.460 -10.827 -23.381  1.00 49.92           C  
ATOM   4356  C   GLU A 551       9.883 -11.382 -23.122  1.00 49.92           C  
ATOM   4357  CB  GLU A 551       8.470  -9.290 -23.287  1.00 49.92           C  
ATOM   4358  O   GLU A 551      10.603 -10.892 -22.251  1.00 49.92           O  
ATOM   4359  CG  GLU A 551       7.320  -8.627 -24.052  1.00 49.92           C  
ATOM   4360  CD  GLU A 551       7.676  -8.488 -25.538  1.00 49.92           C  
ATOM   4361  OE1 GLU A 551       7.460  -9.463 -26.287  1.00 49.92           O  
ATOM   4362  OE2 GLU A 551       8.208  -7.410 -25.894  1.00 49.92           O  
ATOM   4363  N   GLU A 552      10.361 -12.323 -23.950  1.00 45.92           N  
ATOM   4364  CA  GLU A 552      11.783 -12.748 -23.988  1.00 45.92           C  
ATOM   4365  C   GLU A 552      12.673 -11.894 -24.928  1.00 45.92           C  
ATOM   4366  CB  GLU A 552      11.907 -14.243 -24.343  1.00 45.92           C  
ATOM   4367  O   GLU A 552      13.874 -12.147 -25.067  1.00 45.92           O  
ATOM   4368  CG  GLU A 552      11.356 -15.177 -23.257  1.00 45.92           C  
ATOM   4369  CD  GLU A 552      11.977 -16.577 -23.389  1.00 45.92           C  
ATOM   4370  OE1 GLU A 552      12.816 -16.913 -22.517  1.00 45.92           O  
ATOM   4371  OE2 GLU A 552      11.660 -17.269 -24.383  1.00 45.92           O  
ATOM   4372  N   PHE A 553      12.098 -10.865 -25.563  1.00 44.69           N  
ATOM   4373  CA  PHE A 553      12.538 -10.221 -26.816  1.00 44.69           C  
ATOM   4374  C   PHE A 553      14.023  -9.802 -26.930  1.00 44.69           C  
ATOM   4375  CB  PHE A 553      11.618  -9.003 -27.025  1.00 44.69           C  
ATOM   4376  O   PHE A 553      14.561  -9.730 -28.034  1.00 44.69           O  
ATOM   4377  CG  PHE A 553      11.589  -8.448 -28.437  1.00 44.69           C  
ATOM   4378  CD1 PHE A 553      12.270  -7.257 -28.757  1.00 44.69           C  
ATOM   4379  CD2 PHE A 553      10.824  -9.100 -29.423  1.00 44.69           C  
ATOM   4380  CE1 PHE A 553      12.178  -6.720 -30.056  1.00 44.69           C  
ATOM   4381  CE2 PHE A 553      10.739  -8.566 -30.722  1.00 44.69           C  
ATOM   4382  CZ  PHE A 553      11.410  -7.372 -31.037  1.00 44.69           C  
ATOM   4383  N   PHE A 554      14.722  -9.539 -25.820  1.00 49.98           N  
ATOM   4384  CA  PHE A 554      16.118  -9.072 -25.827  1.00 49.98           C  
ATOM   4385  C   PHE A 554      17.190 -10.158 -25.607  1.00 49.98           C  
ATOM   4386  CB  PHE A 554      16.279  -7.905 -24.838  1.00 49.98           C  
ATOM   4387  O   PHE A 554      18.374  -9.824 -25.630  1.00 49.98           O  
ATOM   4388  CG  PHE A 554      15.512  -6.653 -25.225  1.00 49.98           C  
ATOM   4389  CD1 PHE A 554      15.895  -5.917 -26.364  1.00 49.98           C  
ATOM   4390  CD2 PHE A 554      14.409  -6.231 -24.461  1.00 49.98           C  
ATOM   4391  CE1 PHE A 554      15.165  -4.778 -26.750  1.00 49.98           C  
ATOM   4392  CE2 PHE A 554      13.689  -5.085 -24.838  1.00 49.98           C  
ATOM   4393  CZ  PHE A 554      14.056  -4.366 -25.990  1.00 49.98           C  
ATOM   4394  N   ARG A 555      16.834 -11.433 -25.382  1.00 46.32           N  
ATOM   4395  CA  ARG A 555      17.817 -12.489 -25.037  1.00 46.32           C  
ATOM   4396  C   ARG A 555      18.517 -13.162 -26.230  1.00 46.32           C  
ATOM   4397  CB  ARG A 555      17.161 -13.526 -24.103  1.00 46.32           C  
ATOM   4398  O   ARG A 555      19.510 -13.857 -26.031  1.00 46.32           O  
ATOM   4399  CG  ARG A 555      17.048 -12.994 -22.665  1.00 46.32           C  
ATOM   4400  CD  ARG A 555      16.502 -14.067 -21.713  1.00 46.32           C  
ATOM   4401  NE  ARG A 555      16.713 -13.694 -20.297  1.00 46.32           N  
ATOM   4402  NH1 ARG A 555      15.846 -15.606 -19.366  1.00 46.32           N  
ATOM   4403  NH2 ARG A 555      16.768 -14.060 -18.046  1.00 46.32           N  
ATOM   4404  CZ  ARG A 555      16.441 -14.452 -19.247  1.00 46.32           C  
ATOM   4405  N   THR A 556      18.035 -12.966 -27.455  1.00 39.82           N  
ATOM   4406  CA  THR A 556      18.334 -13.865 -28.592  1.00 39.82           C  
ATOM   4407  C   THR A 556      19.613 -13.544 -29.387  1.00 39.82           C  
ATOM   4408  CB  THR A 556      17.116 -13.934 -29.538  1.00 39.82           C  
ATOM   4409  O   THR A 556      20.054 -14.372 -30.176  1.00 39.82           O  
ATOM   4410  CG2 THR A 556      16.945 -15.302 -30.197  1.00 39.82           C  
ATOM   4411  OG1 THR A 556      15.920 -13.694 -28.824  1.00 39.82           O  
ATOM   4412  N   ASP A 557      20.230 -12.371 -29.194  1.00 36.73           N  
ATOM   4413  CA  ASP A 557      21.377 -11.884 -30.001  1.00 36.73           C  
ATOM   4414  C   ASP A 557      22.767 -12.196 -29.374  1.00 36.73           C  
ATOM   4415  CB  ASP A 557      21.200 -10.359 -30.270  1.00 36.73           C  
ATOM   4416  O   ASP A 557      23.801 -11.926 -29.987  1.00 36.73           O  
ATOM   4417  CG  ASP A 557      20.855  -9.925 -31.714  1.00 36.73           C  
ATOM   4418  OD1 ASP A 557      20.908 -10.761 -32.639  1.00 36.73           O  
ATOM   4419  OD2 ASP A 557      20.609  -8.701 -31.913  1.00 36.73           O  
ATOM   4420  N   SER A 558      22.825 -12.738 -28.148  1.00 34.37           N  
ATOM   4421  CA  SER A 558      24.042 -12.756 -27.304  1.00 34.37           C  
ATOM   4422  C   SER A 558      24.990 -13.955 -27.486  1.00 34.37           C  
ATOM   4423  CB  SER A 558      23.655 -12.614 -25.826  1.00 34.37           C  
ATOM   4424  O   SER A 558      25.960 -14.084 -26.744  1.00 34.37           O  
ATOM   4425  OG  SER A 558      22.931 -11.415 -25.621  1.00 34.37           O  
ATOM   4426  N   THR A 559      24.754 -14.849 -28.449  1.00 29.82           N  
ATOM   4427  CA  THR A 559      25.514 -16.111 -28.599  1.00 29.82           C  
ATOM   4428  C   THR A 559      26.725 -16.028 -29.541  1.00 29.82           C  
ATOM   4429  CB  THR A 559      24.584 -17.290 -28.929  1.00 29.82           C  
ATOM   4430  O   THR A 559      27.118 -17.036 -30.130  1.00 29.82           O  
ATOM   4431  CG2 THR A 559      23.660 -17.621 -27.757  1.00 29.82           C  
ATOM   4432  OG1 THR A 559      23.773 -16.976 -30.035  1.00 29.82           O  
ATOM   4433  N   ALA A 560      27.344 -14.851 -29.696  1.00 30.93           N  
ATOM   4434  CA  ALA A 560      28.625 -14.703 -30.393  1.00 30.93           C  
ATOM   4435  C   ALA A 560      29.459 -13.506 -29.887  1.00 30.93           C  
ATOM   4436  CB  ALA A 560      28.370 -14.587 -31.904  1.00 30.93           C  
ATOM   4437  O   ALA A 560      29.014 -12.366 -29.957  1.00 30.93           O  
ATOM   4438  N   ALA A 561      30.711 -13.800 -29.511  1.00 34.31           N  
ATOM   4439  CA  ALA A 561      31.821 -12.884 -29.208  1.00 34.31           C  
ATOM   4440  C   ALA A 561      31.728 -11.977 -27.954  1.00 34.31           C  
ATOM   4441  CB  ALA A 561      32.187 -12.088 -30.472  1.00 34.31           C  
ATOM   4442  O   ALA A 561      31.091 -10.930 -27.967  1.00 34.31           O  
ATOM   4443  N   GLY A 562      32.570 -12.298 -26.960  1.00 31.36           N  
ATOM   4444  CA  GLY A 562      33.148 -11.331 -26.015  1.00 31.36           C  
ATOM   4445  C   GLY A 562      32.471 -11.236 -24.648  1.00 31.36           C  
ATOM   4446  O   GLY A 562      31.440 -10.588 -24.505  1.00 31.36           O  
ATOM   4447  N   GLU A 563      33.110 -11.799 -23.619  1.00 30.89           N  
ATOM   4448  CA  GLU A 563      32.798 -11.460 -22.228  1.00 30.89           C  
ATOM   4449  C   GLU A 563      33.166  -9.992 -21.949  1.00 30.89           C  
ATOM   4450  CB  GLU A 563      33.566 -12.374 -21.252  1.00 30.89           C  
ATOM   4451  O   GLU A 563      34.316  -9.586 -22.120  1.00 30.89           O  
ATOM   4452  CG  GLU A 563      33.088 -13.832 -21.269  1.00 30.89           C  
ATOM   4453  CD  GLU A 563      33.954 -14.717 -20.357  1.00 30.89           C  
ATOM   4454  OE1 GLU A 563      33.442 -15.154 -19.299  1.00 30.89           O  
ATOM   4455  OE2 GLU A 563      35.115 -14.973 -20.751  1.00 30.89           O  
ATOM   4456  N   VAL A 564      32.197  -9.214 -21.468  1.00 38.27           N  
ATOM   4457  CA  VAL A 564      32.429  -8.016 -20.652  1.00 38.27           C  
ATOM   4458  C   VAL A 564      31.549  -8.176 -19.420  1.00 38.27           C  
ATOM   4459  CB  VAL A 564      32.137  -6.700 -21.397  1.00 38.27           C  
ATOM   4460  O   VAL A 564      30.370  -8.510 -19.547  1.00 38.27           O  
ATOM   4461  CG1 VAL A 564      32.438  -5.488 -20.503  1.00 38.27           C  
ATOM   4462  CG2 VAL A 564      32.997  -6.562 -22.661  1.00 38.27           C  
ATOM   4463  N   ASP A 565      32.147  -8.035 -18.241  1.00 30.51           N  
ATOM   4464  CA  ASP A 565      31.551  -8.536 -17.006  1.00 30.51           C  
ATOM   4465  C   ASP A 565      30.372  -7.679 -16.509  1.00 30.51           C  
ATOM   4466  CB  ASP A 565      32.640  -8.737 -15.935  1.00 30.51           C  
ATOM   4467  O   ASP A 565      30.393  -6.450 -16.578  1.00 30.51           O  
ATOM   4468  CG  ASP A 565      32.295  -9.861 -14.948  1.00 30.51           C  
ATOM   4469  OD1 ASP A 565      31.100 -10.237 -14.872  1.00 30.51           O  
ATOM   4470  OD2 ASP A 565      33.234 -10.404 -14.332  1.00 30.51           O  
ATOM   4471  N   PHE A 566      29.353  -8.360 -15.988  1.00 38.18           N  
ATOM   4472  CA  PHE A 566      28.168  -7.795 -15.335  1.00 38.18           C  
ATOM   4473  C   PHE A 566      27.777  -8.597 -14.075  1.00 38.18           C  
ATOM   4474  CB  PHE A 566      27.010  -7.663 -16.350  1.00 38.18           C  
ATOM   4475  O   PHE A 566      26.639  -8.508 -13.618  1.00 38.18           O  
ATOM   4476  CG  PHE A 566      27.029  -6.391 -17.180  1.00 38.18           C  
ATOM   4477  CD1 PHE A 566      26.714  -5.159 -16.573  1.00 38.18           C  
ATOM   4478  CD2 PHE A 566      27.338  -6.430 -18.552  1.00 38.18           C  
ATOM   4479  CE1 PHE A 566      26.714  -3.973 -17.330  1.00 38.18           C  
ATOM   4480  CE2 PHE A 566      27.326  -5.246 -19.313  1.00 38.18           C  
ATOM   4481  CZ  PHE A 566      27.017  -4.017 -18.703  1.00 38.18           C  
ATOM   4482  N   LYS A 567      28.696  -9.392 -13.505  1.00 35.89           N  
ATOM   4483  CA  LYS A 567      28.444 -10.198 -12.295  1.00 35.89           C  
ATOM   4484  C   LYS A 567      28.356  -9.379 -11.003  1.00 35.89           C  
ATOM   4485  CB  LYS A 567      29.495 -11.313 -12.198  1.00 35.89           C  
ATOM   4486  O   LYS A 567      27.764  -9.850 -10.039  1.00 35.89           O  
ATOM   4487  CG  LYS A 567      29.223 -12.385 -13.264  1.00 35.89           C  
ATOM   4488  CD  LYS A 567      30.391 -13.363 -13.371  1.00 35.89           C  
ATOM   4489  CE  LYS A 567      30.072 -14.386 -14.464  1.00 35.89           C  
ATOM   4490  NZ  LYS A 567      31.289 -15.135 -14.847  1.00 35.89           N  
ATOM   4491  N   ASP A 568      28.840  -8.137 -10.998  1.00 37.19           N  
ATOM   4492  CA  ASP A 568      28.674  -7.210  -9.873  1.00 37.19           C  
ATOM   4493  C   ASP A 568      27.300  -6.504  -9.899  1.00 37.19           C  
ATOM   4494  CB  ASP A 568      29.850  -6.216  -9.810  1.00 37.19           C  
ATOM   4495  O   ASP A 568      27.192  -5.333 -10.262  1.00 37.19           O  
ATOM   4496  CG  ASP A 568      31.160  -6.815  -9.279  1.00 37.19           C  
ATOM   4497  OD1 ASP A 568      31.095  -7.766  -8.470  1.00 37.19           O  
ATOM   4498  OD2 ASP A 568      32.223  -6.269  -9.650  1.00 37.19           O  
ATOM   4499  N   ILE A 569      26.246  -7.231  -9.502  1.00 41.17           N  
ATOM   4500  CA  ILE A 569      25.130  -6.766  -8.645  1.00 41.17           C  
ATOM   4501  C   ILE A 569      24.446  -8.024  -8.074  1.00 41.17           C  
ATOM   4502  CB  ILE A 569      24.168  -5.754  -9.339  1.00 41.17           C  
ATOM   4503  O   ILE A 569      23.653  -8.712  -8.725  1.00 41.17           O  
ATOM   4504  CG1 ILE A 569      24.595  -4.292  -9.027  1.00 41.17           C  
ATOM   4505  CG2 ILE A 569      22.690  -5.854  -8.892  1.00 41.17           C  
ATOM   4506  CD1 ILE A 569      24.298  -3.324 -10.180  1.00 41.17           C  
ATOM   4507  N   ASP A 570      24.809  -8.324  -6.829  1.00 43.66           N  
ATOM   4508  CA  ASP A 570      24.627  -9.609  -6.138  1.00 43.66           C  
ATOM   4509  C   ASP A 570      23.204  -9.785  -5.564  1.00 43.66           C  
ATOM   4510  CB  ASP A 570      25.750  -9.707  -5.086  1.00 43.66           C  
ATOM   4511  O   ASP A 570      22.988  -9.890  -4.362  1.00 43.66           O  
ATOM   4512  CG  ASP A 570      26.032 -11.125  -4.580  1.00 43.66           C  
ATOM   4513  OD1 ASP A 570      25.586 -12.085  -5.247  1.00 43.66           O  
ATOM   4514  OD2 ASP A 570      26.773 -11.221  -3.574  1.00 43.66           O  
ATOM   4515  N   ILE A 571      22.197  -9.673  -6.439  1.00 55.21           N  
ATOM   4516  CA  ILE A 571      20.763  -9.713  -6.083  1.00 55.21           C  
ATOM   4517  C   ILE A 571      19.978 -10.627  -7.037  1.00 55.21           C  
ATOM   4518  CB  ILE A 571      20.180  -8.272  -6.047  1.00 55.21           C  
ATOM   4519  O   ILE A 571      19.010 -11.275  -6.637  1.00 55.21           O  
ATOM   4520  CG1 ILE A 571      20.929  -7.385  -5.019  1.00 55.21           C  
ATOM   4521  CG2 ILE A 571      18.671  -8.286  -5.732  1.00 55.21           C  
ATOM   4522  CD1 ILE A 571      20.462  -5.924  -4.948  1.00 55.21           C  
ATOM   4523  N   THR A 572      20.381 -10.707  -8.310  1.00 47.77           N  
ATOM   4524  CA  THR A 572      19.626 -11.461  -9.326  1.00 47.77           C  
ATOM   4525  C   THR A 572      19.651 -12.966  -9.058  1.00 47.77           C  
ATOM   4526  CB  THR A 572      20.125 -11.173 -10.751  1.00 47.77           C  
ATOM   4527  O   THR A 572      18.607 -13.607  -9.156  1.00 47.77           O  
ATOM   4528  CG2 THR A 572      19.108 -11.608 -11.806  1.00 47.77           C  
ATOM   4529  OG1 THR A 572      20.323  -9.786 -10.941  1.00 47.77           O  
ATOM   4530  N   ASP A 573      20.800 -13.521  -8.663  1.00 52.62           N  
ATOM   4531  CA  ASP A 573      20.938 -14.962  -8.430  1.00 52.62           C  
ATOM   4532  C   ASP A 573      20.361 -15.408  -7.077  1.00 52.62           C  
ATOM   4533  CB  ASP A 573      22.396 -15.409  -8.644  1.00 52.62           C  
ATOM   4534  O   ASP A 573      19.831 -16.516  -7.005  1.00 52.62           O  
ATOM   4535  CG  ASP A 573      22.805 -15.493 -10.127  1.00 52.62           C  
ATOM   4536  OD1 ASP A 573      21.915 -15.390 -11.006  1.00 52.62           O  
ATOM   4537  OD2 ASP A 573      24.014 -15.680 -10.385  1.00 52.62           O  
ATOM   4538  N   GLU A 574      20.323 -14.556  -6.040  1.00 62.63           N  
ATOM   4539  CA  GLU A 574      19.512 -14.839  -4.841  1.00 62.63           C  
ATOM   4540  C   GLU A 574      18.015 -14.867  -5.176  1.00 62.63           C  
ATOM   4541  CB  GLU A 574      19.745 -13.833  -3.698  1.00 62.63           C  
ATOM   4542  O   GLU A 574      17.319 -15.792  -4.762  1.00 62.63           O  
ATOM   4543  CG  GLU A 574      20.982 -14.132  -2.832  1.00 62.63           C  
ATOM   4544  CD  GLU A 574      20.837 -13.593  -1.392  1.00 62.63           C  
ATOM   4545  OE1 GLU A 574      21.354 -14.262  -0.465  1.00 62.63           O  
ATOM   4546  OE2 GLU A 574      20.152 -12.559  -1.201  1.00 62.63           O  
ATOM   4547  N   ILE A 575      17.506 -13.912  -5.967  1.00 60.61           N  
ATOM   4548  CA  ILE A 575      16.089 -13.895  -6.366  1.00 60.61           C  
ATOM   4549  C   ILE A 575      15.754 -15.093  -7.262  1.00 60.61           C  
ATOM   4550  CB  ILE A 575      15.706 -12.541  -7.009  1.00 60.61           C  
ATOM   4551  O   ILE A 575      14.732 -15.742  -7.043  1.00 60.61           O  
ATOM   4552  CG1 ILE A 575      15.725 -11.440  -5.923  1.00 60.61           C  
ATOM   4553  CG2 ILE A 575      14.316 -12.600  -7.680  1.00 60.61           C  
ATOM   4554  CD1 ILE A 575      15.474 -10.023  -6.455  1.00 60.61           C  
ATOM   4555  N   LEU A 576      16.596 -15.424  -8.246  1.00 65.17           N  
ATOM   4556  CA  LEU A 576      16.376 -16.582  -9.116  1.00 65.17           C  
ATOM   4557  C   LEU A 576      16.499 -17.904  -8.350  1.00 65.17           C  
ATOM   4558  CB  LEU A 576      17.331 -16.534 -10.322  1.00 65.17           C  
ATOM   4559  O   LEU A 576      15.673 -18.788  -8.567  1.00 65.17           O  
ATOM   4560  CG  LEU A 576      16.991 -15.450 -11.363  1.00 65.17           C  
ATOM   4561  CD1 LEU A 576      18.082 -15.410 -12.433  1.00 65.17           C  
ATOM   4562  CD2 LEU A 576      15.656 -15.708 -12.073  1.00 65.17           C  
ATOM   4563  N   THR A 577      17.441 -18.026  -7.411  1.00 72.65           N  
ATOM   4564  CA  THR A 577      17.548 -19.210  -6.541  1.00 72.65           C  
ATOM   4565  C   THR A 577      16.345 -19.306  -5.607  1.00 72.65           C  
ATOM   4566  CB  THR A 577      18.861 -19.231  -5.743  1.00 72.65           C  
ATOM   4567  O   THR A 577      15.732 -20.363  -5.531  1.00 72.65           O  
ATOM   4568  CG2 THR A 577      19.042 -20.520  -4.940  1.00 72.65           C  
ATOM   4569  OG1 THR A 577      19.947 -19.168  -6.636  1.00 72.65           O  
ATOM   4570  N   TYR A 578      15.914 -18.208  -4.976  1.00 70.18           N  
ATOM   4571  CA  TYR A 578      14.725 -18.186  -4.118  1.00 70.18           C  
ATOM   4572  C   TYR A 578      13.443 -18.533  -4.885  1.00 70.18           C  
ATOM   4573  CB  TYR A 578      14.591 -16.812  -3.449  1.00 70.18           C  
ATOM   4574  O   TYR A 578      12.614 -19.294  -4.385  1.00 70.18           O  
ATOM   4575  CG  TYR A 578      13.361 -16.696  -2.567  1.00 70.18           C  
ATOM   4576  CD1 TYR A 578      12.196 -16.067  -3.049  1.00 70.18           C  
ATOM   4577  CD2 TYR A 578      13.370 -17.269  -1.281  1.00 70.18           C  
ATOM   4578  CE1 TYR A 578      11.041 -16.008  -2.244  1.00 70.18           C  
ATOM   4579  CE2 TYR A 578      12.218 -17.216  -0.474  1.00 70.18           C  
ATOM   4580  OH  TYR A 578       9.938 -16.531  -0.178  1.00 70.18           O  
ATOM   4581  CZ  TYR A 578      11.051 -16.585  -0.957  1.00 70.18           C  
ATOM   4582  N   VAL A 579      13.273 -18.024  -6.110  1.00 67.43           N  
ATOM   4583  CA  VAL A 579      12.145 -18.377  -6.985  1.00 67.43           C  
ATOM   4584  C   VAL A 579      12.229 -19.844  -7.408  1.00 67.43           C  
ATOM   4585  CB  VAL A 579      12.072 -17.422  -8.196  1.00 67.43           C  
ATOM   4586  O   VAL A 579      11.225 -20.550  -7.332  1.00 67.43           O  
ATOM   4587  CG1 VAL A 579      11.123 -17.908  -9.300  1.00 67.43           C  
ATOM   4588  CG2 VAL A 579      11.566 -16.042  -7.748  1.00 67.43           C  
ATOM   4589  N   GLN A 580      13.405 -20.339  -7.796  1.00 67.29           N  
ATOM   4590  CA  GLN A 580      13.576 -21.723  -8.238  1.00 67.29           C  
ATOM   4591  C   GLN A 580      13.425 -22.731  -7.087  1.00 67.29           C  
ATOM   4592  CB  GLN A 580      14.901 -21.845  -9.004  1.00 67.29           C  
ATOM   4593  O   GLN A 580      12.783 -23.762  -7.273  1.00 67.29           O  
ATOM   4594  CG  GLN A 580      15.051 -23.220  -9.672  1.00 67.29           C  
ATOM   4595  CD  GLN A 580      15.897 -23.187 -10.943  1.00 67.29           C  
ATOM   4596  NE2 GLN A 580      16.843 -24.085 -11.099  1.00 67.29           N  
ATOM   4597  OE1 GLN A 580      15.699 -22.397 -11.849  1.00 67.29           O  
ATOM   4598  N   ASP A 581      13.903 -22.419  -5.882  1.00 69.82           N  
ATOM   4599  CA  ASP A 581      13.653 -23.210  -4.675  1.00 69.82           C  
ATOM   4600  C   ASP A 581      12.187 -23.125  -4.236  1.00 69.82           C  
ATOM   4601  CB  ASP A 581      14.584 -22.773  -3.528  1.00 69.82           C  
ATOM   4602  O   ASP A 581      11.612 -24.141  -3.845  1.00 69.82           O  
ATOM   4603  CG  ASP A 581      15.998 -23.367  -3.603  1.00 69.82           C  
ATOM   4604  OD1 ASP A 581      16.195 -24.332  -4.380  1.00 69.82           O  
ATOM   4605  OD2 ASP A 581      16.840 -22.921  -2.795  1.00 69.82           O  
ATOM   4606  N   SER A 582      11.535 -21.963  -4.346  1.00 65.48           N  
ATOM   4607  CA  SER A 582      10.102 -21.827  -4.037  1.00 65.48           C  
ATOM   4608  C   SER A 582       9.220 -22.616  -5.011  1.00 65.48           C  
ATOM   4609  CB  SER A 582       9.668 -20.359  -4.035  1.00 65.48           C  
ATOM   4610  O   SER A 582       8.209 -23.180  -4.597  1.00 65.48           O  
ATOM   4611  OG  SER A 582      10.330 -19.650  -3.010  1.00 65.48           O  
ATOM   4612  N   LEU A 583       9.608 -22.705  -6.287  1.00 50.93           N  
ATOM   4613  CA  LEU A 583       8.920 -23.517  -7.294  1.00 50.93           C  
ATOM   4614  C   LEU A 583       9.204 -25.018  -7.106  1.00 50.93           C  
ATOM   4615  CB  LEU A 583       9.301 -23.009  -8.699  1.00 50.93           C  
ATOM   4616  O   LEU A 583       8.265 -25.812  -7.082  1.00 50.93           O  
ATOM   4617  CG  LEU A 583       8.701 -21.631  -9.057  1.00 50.93           C  
ATOM   4618  CD1 LEU A 583       9.343 -21.099 -10.339  1.00 50.93           C  
ATOM   4619  CD2 LEU A 583       7.188 -21.698  -9.285  1.00 50.93           C  
ATOM   4620  N   ASN A 584      10.463 -25.414  -6.890  1.00 60.85           N  
ATOM   4621  CA  ASN A 584      10.850 -26.821  -6.717  1.00 60.85           C  
ATOM   4622  C   ASN A 584      10.352 -27.440  -5.396  1.00 60.85           C  
ATOM   4623  CB  ASN A 584      12.380 -26.941  -6.833  1.00 60.85           C  
ATOM   4624  O   ASN A 584      10.060 -28.636  -5.350  1.00 60.85           O  
ATOM   4625  CG  ASN A 584      12.895 -26.799  -8.255  1.00 60.85           C  
ATOM   4626  ND2 ASN A 584      14.087 -26.282  -8.426  1.00 60.85           N  
ATOM   4627  OD1 ASN A 584      12.273 -27.194  -9.227  1.00 60.85           O  
ATOM   4628  N   ASN A 585      10.209 -26.653  -4.323  1.00 49.79           N  
ATOM   4629  CA  ASN A 585       9.643 -27.137  -3.057  1.00 49.79           C  
ATOM   4630  C   ASN A 585       8.099 -27.192  -3.053  1.00 49.79           C  
ATOM   4631  CB  ASN A 585      10.220 -26.337  -1.875  1.00 49.79           C  
ATOM   4632  O   ASN A 585       7.519 -27.690  -2.088  1.00 49.79           O  
ATOM   4633  CG  ASN A 585      11.663 -26.712  -1.577  1.00 49.79           C  
ATOM   4634  ND2 ASN A 585      12.608 -25.861  -1.890  1.00 49.79           N  
ATOM   4635  OD1 ASN A 585      11.950 -27.778  -1.058  1.00 49.79           O  
ATOM   4636  N   SER A 586       7.421 -26.744  -4.120  1.00 37.22           N  
ATOM   4637  CA  SER A 586       5.948 -26.726  -4.223  1.00 37.22           C  
ATOM   4638  C   SER A 586       5.353 -27.904  -5.016  1.00 37.22           C  
ATOM   4639  CB  SER A 586       5.464 -25.362  -4.725  1.00 37.22           C  
ATOM   4640  O   SER A 586       4.236 -27.836  -5.526  1.00 37.22           O  
ATOM   4641  OG  SER A 586       4.239 -25.027  -4.097  1.00 37.22           O  
ATOM   4642  N   THR A 587       6.077 -29.025  -5.116  1.00 29.60           N  
ATOM   4643  CA  THR A 587       5.621 -30.238  -5.825  1.00 29.60           C  
ATOM   4644  C   THR A 587       5.765 -31.516  -4.996  1.00 29.60           C  
ATOM   4645  CB  THR A 587       6.269 -30.384  -7.217  1.00 29.60           C  
ATOM   4646  O   THR A 587       6.541 -32.407  -5.335  1.00 29.60           O  
ATOM   4647  CG2 THR A 587       5.587 -29.485  -8.245  1.00 29.60           C  
ATOM   4648  OG1 THR A 587       7.635 -30.044  -7.214  1.00 29.60           O  
ATOM   4649  N   LEU A 588       4.977 -31.650  -3.921  1.00 30.47           N  
ATOM   4650  CA  LEU A 588       4.780 -32.929  -3.223  1.00 30.47           C  
ATOM   4651  C   LEU A 588       3.415 -32.998  -2.511  1.00 30.47           C  
ATOM   4652  CB  LEU A 588       5.971 -33.194  -2.269  1.00 30.47           C  
ATOM   4653  O   LEU A 588       2.947 -32.012  -1.956  1.00 30.47           O  
ATOM   4654  CG  LEU A 588       6.842 -34.386  -2.720  1.00 30.47           C  
ATOM   4655  CD1 LEU A 588       8.231 -34.320  -2.088  1.00 30.47           C  
ATOM   4656  CD2 LEU A 588       6.203 -35.720  -2.324  1.00 30.47           C  
ATOM   4657  N   MET A 589       2.822 -34.200  -2.490  1.00 31.05           N  
ATOM   4658  CA  MET A 589       1.516 -34.564  -1.897  1.00 31.05           C  
ATOM   4659  C   MET A 589       0.250 -34.233  -2.706  1.00 31.05           C  
ATOM   4660  CB  MET A 589       1.402 -34.179  -0.408  1.00 31.05           C  
ATOM   4661  O   MET A 589      -0.666 -33.571  -2.227  1.00 31.05           O  
ATOM   4662  CG  MET A 589       2.562 -34.736   0.421  1.00 31.05           C  
ATOM   4663  SD  MET A 589       2.709 -36.546   0.379  1.00 31.05           S  
ATOM   4664  CE  MET A 589       4.307 -36.739   1.207  1.00 31.05           C  
ATOM   4665  N   ASN A 590       0.135 -34.841  -3.892  1.00 25.84           N  
ATOM   4666  CA  ASN A 590      -1.156 -35.035  -4.559  1.00 25.84           C  
ATOM   4667  C   ASN A 590      -1.273 -36.480  -5.097  1.00 25.84           C  
ATOM   4668  CB  ASN A 590      -1.335 -33.923  -5.617  1.00 25.84           C  
ATOM   4669  O   ASN A 590      -0.904 -36.762  -6.234  1.00 25.84           O  
ATOM   4670  CG  ASN A 590      -2.787 -33.531  -5.838  1.00 25.84           C  
ATOM   4671  ND2 ASN A 590      -3.032 -32.532  -6.652  1.00 25.84           N  
ATOM   4672  OD1 ASN A 590      -3.713 -34.093  -5.279  1.00 25.84           O  
ATOM   4673  N   SER A 591      -1.698 -37.433  -4.252  1.00 29.55           N  
ATOM   4674  CA  SER A 591      -2.026 -38.817  -4.656  1.00 29.55           C  
ATOM   4675  C   SER A 591      -2.847 -39.558  -3.584  1.00 29.55           C  
ATOM   4676  CB  SER A 591      -0.761 -39.625  -5.000  1.00 29.55           C  
ATOM   4677  O   SER A 591      -2.766 -39.217  -2.407  1.00 29.55           O  
ATOM   4678  OG  SER A 591       0.066 -39.808  -3.873  1.00 29.55           O  
ATOM   4679  N   ALA A 592      -3.581 -40.597  -4.012  1.00 29.75           N  
ATOM   4680  CA  ALA A 592      -4.581 -41.384  -3.264  1.00 29.75           C  
ATOM   4681  C   ALA A 592      -5.887 -40.618  -2.891  1.00 29.75           C  
ATOM   4682  CB  ALA A 592      -3.925 -42.099  -2.071  1.00 29.75           C  
ATOM   4683  O   ALA A 592      -5.836 -39.532  -2.337  1.00 29.75           O  
ATOM   4684  N   CYS A 593      -7.100 -41.144  -3.136  1.00 28.22           N  
ATOM   4685  CA  CYS A 593      -7.444 -42.435  -3.747  1.00 28.22           C  
ATOM   4686  C   CYS A 593      -8.823 -42.458  -4.453  1.00 28.22           C  
ATOM   4687  CB  CYS A 593      -7.416 -43.518  -2.646  1.00 28.22           C  
ATOM   4688  O   CYS A 593      -9.829 -42.135  -3.841  1.00 28.22           O  
ATOM   4689  SG  CYS A 593      -6.334 -44.895  -3.128  1.00 28.22           S  
ATOM   4690  N   GLN A 594      -8.825 -42.991  -5.686  1.00 31.03           N  
ATOM   4691  CA  GLN A 594      -9.872 -43.807  -6.338  1.00 31.03           C  
ATOM   4692  C   GLN A 594     -11.300 -43.262  -6.602  1.00 31.03           C  
ATOM   4693  CB  GLN A 594      -9.964 -45.169  -5.618  1.00 31.03           C  
ATOM   4694  O   GLN A 594     -12.089 -43.121  -5.682  1.00 31.03           O  
ATOM   4695  CG  GLN A 594      -8.699 -46.019  -5.806  1.00 31.03           C  
ATOM   4696  CD  GLN A 594      -8.774 -47.346  -5.057  1.00 31.03           C  
ATOM   4697  NE2 GLN A 594      -7.770 -47.705  -4.291  1.00 31.03           N  
ATOM   4698  OE1 GLN A 594      -9.716 -48.106  -5.177  1.00 31.03           O  
ATOM   4699  N   GLN A 595     -11.652 -43.270  -7.905  1.00 31.27           N  
ATOM   4700  CA  GLN A 595     -12.950 -43.688  -8.502  1.00 31.27           C  
ATOM   4701  C   GLN A 595     -14.193 -42.797  -8.220  1.00 31.27           C  
ATOM   4702  CB  GLN A 595     -13.185 -45.181  -8.171  1.00 31.27           C  
ATOM   4703  O   GLN A 595     -14.372 -42.287  -7.128  1.00 31.27           O  
ATOM   4704  CG  GLN A 595     -12.074 -46.113  -8.707  1.00 31.27           C  
ATOM   4705  CD  GLN A 595     -12.192 -47.547  -8.192  1.00 31.27           C  
ATOM   4706  NE2 GLN A 595     -11.098 -48.209  -7.887  1.00 31.27           N  
ATOM   4707  OE1 GLN A 595     -13.260 -48.113  -8.070  1.00 31.27           O  
ATOM   4708  N   GLN A 596     -15.127 -42.556  -9.152  1.00 28.21           N  
ATOM   4709  CA  GLN A 596     -15.354 -43.054 -10.524  1.00 28.21           C  
ATOM   4710  C   GLN A 596     -16.154 -41.981 -11.323  1.00 28.21           C  
ATOM   4711  CB  GLN A 596     -16.185 -44.356 -10.427  1.00 28.21           C  
ATOM   4712  O   GLN A 596     -16.904 -41.231 -10.698  1.00 28.21           O  
ATOM   4713  CG  GLN A 596     -15.623 -45.542 -11.226  1.00 28.21           C  
ATOM   4714  CD  GLN A 596     -16.383 -46.844 -10.956  1.00 28.21           C  
ATOM   4715  NE2 GLN A 596     -16.063 -47.915 -11.645  1.00 28.21           N  
ATOM   4716  OE1 GLN A 596     -17.274 -46.939 -10.131  1.00 28.21           O  
ATOM   4717  N   PRO A 597     -16.043 -41.870 -12.665  1.00 27.11           N  
ATOM   4718  CA  PRO A 597     -16.756 -40.841 -13.433  1.00 27.11           C  
ATOM   4719  C   PRO A 597     -18.140 -41.298 -13.931  1.00 27.11           C  
ATOM   4720  CB  PRO A 597     -15.823 -40.523 -14.604  1.00 27.11           C  
ATOM   4721  O   PRO A 597     -18.271 -42.390 -14.480  1.00 27.11           O  
ATOM   4722  CG  PRO A 597     -15.172 -41.876 -14.899  1.00 27.11           C  
ATOM   4723  CD  PRO A 597     -15.083 -42.551 -13.525  1.00 27.11           C  
ATOM   4724  N   VAL A 598     -19.149 -40.422 -13.838  1.00 30.03           N  
ATOM   4725  CA  VAL A 598     -20.437 -40.543 -14.553  1.00 30.03           C  
ATOM   4726  C   VAL A 598     -20.834 -39.176 -15.117  1.00 30.03           C  
ATOM   4727  CB  VAL A 598     -21.564 -41.129 -13.672  1.00 30.03           C  
ATOM   4728  O   VAL A 598     -20.667 -38.147 -14.466  1.00 30.03           O  
ATOM   4729  CG1 VAL A 598     -22.884 -41.269 -14.448  1.00 30.03           C  
ATOM   4730  CG2 VAL A 598     -21.210 -42.529 -13.152  1.00 30.03           C  
ATOM   4731  N   THR A 599     -21.326 -39.165 -16.353  1.00 30.87           N  
ATOM   4732  CA  THR A 599     -21.698 -37.970 -17.119  1.00 30.87           C  
ATOM   4733  C   THR A 599     -23.134 -37.503 -16.882  1.00 30.87           C  
ATOM   4734  CB  THR A 599     -21.574 -38.259 -18.626  1.00 30.87           C  
ATOM   4735  O   THR A 599     -24.046 -38.322 -16.904  1.00 30.87           O  
ATOM   4736  CG2 THR A 599     -20.129 -38.209 -19.110  1.00 30.87           C  
ATOM   4737  OG1 THR A 599     -22.085 -39.542 -18.918  1.00 30.87           O  
ATOM   4738  N   GLN A 600     -23.308 -36.174 -16.899  1.00 30.06           N  
ATOM   4739  CA  GLN A 600     -24.546 -35.440 -17.221  1.00 30.06           C  
ATOM   4740  C   GLN A 600     -25.724 -35.513 -16.224  1.00 30.06           C  
ATOM   4741  CB  GLN A 600     -24.993 -35.768 -18.666  1.00 30.06           C  
ATOM   4742  O   GLN A 600     -25.871 -36.427 -15.425  1.00 30.06           O  
ATOM   4743  CG  GLN A 600     -24.030 -35.222 -19.737  1.00 30.06           C  
ATOM   4744  CD  GLN A 600     -24.333 -35.732 -21.147  1.00 30.06           C  
ATOM   4745  NE2 GLN A 600     -23.782 -35.117 -22.170  1.00 30.06           N  
ATOM   4746  OE1 GLN A 600     -25.047 -36.692 -21.369  1.00 30.06           O  
ATOM   4747  N   HIS A 601     -26.595 -34.504 -16.357  1.00 27.83           N  
ATOM   4748  CA  HIS A 601     -27.939 -34.388 -15.781  1.00 27.83           C  
ATOM   4749  C   HIS A 601     -28.065 -34.216 -14.252  1.00 27.83           C  
ATOM   4750  CB  HIS A 601     -28.851 -35.491 -16.361  1.00 27.83           C  
ATOM   4751  O   HIS A 601     -28.293 -35.173 -13.521  1.00 27.83           O  
ATOM   4752  CG  HIS A 601     -30.129 -34.932 -16.922  1.00 27.83           C  
ATOM   4753  CD2 HIS A 601     -30.340 -34.579 -18.227  1.00 27.83           C  
ATOM   4754  ND1 HIS A 601     -31.276 -34.631 -16.225  1.00 27.83           N  
ATOM   4755  CE1 HIS A 601     -32.161 -34.112 -17.094  1.00 27.83           C  
ATOM   4756  NE2 HIS A 601     -31.630 -34.053 -18.325  1.00 27.83           N  
ATOM   4757  N   LEU A 602     -28.070 -32.955 -13.792  1.00 30.79           N  
ATOM   4758  CA  LEU A 602     -28.911 -32.504 -12.667  1.00 30.79           C  
ATOM   4759  C   LEU A 602     -29.064 -30.969 -12.662  1.00 30.79           C  
ATOM   4760  CB  LEU A 602     -28.425 -33.088 -11.316  1.00 30.79           C  
ATOM   4761  O   LEU A 602     -28.369 -30.244 -11.956  1.00 30.79           O  
ATOM   4762  CG  LEU A 602     -29.439 -34.102 -10.739  1.00 30.79           C  
ATOM   4763  CD1 LEU A 602     -28.788 -34.948  -9.647  1.00 30.79           C  
ATOM   4764  CD2 LEU A 602     -30.668 -33.408 -10.145  1.00 30.79           C  
ATOM   4765  N   SER A 603     -29.998 -30.483 -13.485  1.00 27.68           N  
ATOM   4766  CA  SER A 603     -30.711 -29.229 -13.207  1.00 27.68           C  
ATOM   4767  C   SER A 603     -31.971 -29.550 -12.389  1.00 27.68           C  
ATOM   4768  CB  SER A 603     -31.064 -28.499 -14.507  1.00 27.68           C  
ATOM   4769  O   SER A 603     -32.441 -30.687 -12.435  1.00 27.68           O  
ATOM   4770  OG  SER A 603     -31.568 -27.214 -14.202  1.00 27.68           O  
ATOM   4771  N   CYS A 604     -32.511 -28.547 -11.689  1.00 26.45           N  
ATOM   4772  CA  CYS A 604     -33.594 -28.624 -10.693  1.00 26.45           C  
ATOM   4773  C   CYS A 604     -33.290 -29.473  -9.437  1.00 26.45           C  
ATOM   4774  CB  CYS A 604     -34.922 -29.041 -11.346  1.00 26.45           C  
ATOM   4775  O   CYS A 604     -32.808 -30.595  -9.532  1.00 26.45           O  
ATOM   4776  SG  CYS A 604     -35.422 -27.816 -12.589  1.00 26.45           S  
ATOM   4777  N   MET A 605     -33.596 -28.903  -8.256  1.00 30.30           N  
ATOM   4778  CA  MET A 605     -34.039 -29.586  -7.011  1.00 30.30           C  
ATOM   4779  C   MET A 605     -34.050 -28.665  -5.768  1.00 30.30           C  
ATOM   4780  CB  MET A 605     -33.233 -30.862  -6.665  1.00 30.30           C  
ATOM   4781  O   MET A 605     -34.635 -29.029  -4.749  1.00 30.30           O  
ATOM   4782  CG  MET A 605     -33.978 -32.135  -7.108  1.00 30.30           C  
ATOM   4783  SD  MET A 605     -35.590 -32.441  -6.318  1.00 30.30           S  
ATOM   4784  CE  MET A 605     -35.087 -32.821  -4.624  1.00 30.30           C  
ATOM   4785  N   LEU A 606     -33.430 -27.474  -5.813  1.00 34.42           N  
ATOM   4786  CA  LEU A 606     -33.376 -26.545  -4.662  1.00 34.42           C  
ATOM   4787  C   LEU A 606     -34.426 -25.414  -4.666  1.00 34.42           C  
ATOM   4788  CB  LEU A 606     -31.933 -26.037  -4.450  1.00 34.42           C  
ATOM   4789  O   LEU A 606     -34.536 -24.704  -3.671  1.00 34.42           O  
ATOM   4790  CG  LEU A 606     -31.055 -27.012  -3.637  1.00 34.42           C  
ATOM   4791  CD1 LEU A 606     -29.597 -26.554  -3.664  1.00 34.42           C  
ATOM   4792  CD2 LEU A 606     -31.475 -27.098  -2.164  1.00 34.42           C  
ATOM   4793  N   GLN A 607     -35.238 -25.283  -5.721  1.00 38.22           N  
ATOM   4794  CA  GLN A 607     -36.319 -24.284  -5.797  1.00 38.22           C  
ATOM   4795  C   GLN A 607     -37.680 -24.828  -5.303  1.00 38.22           C  
ATOM   4796  CB  GLN A 607     -36.413 -23.780  -7.252  1.00 38.22           C  
ATOM   4797  O   GLN A 607     -38.484 -24.095  -4.734  1.00 38.22           O  
ATOM   4798  CG  GLN A 607     -37.118 -22.418  -7.395  1.00 38.22           C  
ATOM   4799  CD  GLN A 607     -36.268 -21.220  -6.964  1.00 38.22           C  
ATOM   4800  NE2 GLN A 607     -36.849 -20.046  -6.851  1.00 38.22           N  
ATOM   4801  OE1 GLN A 607     -35.073 -21.299  -6.737  1.00 38.22           O  
ATOM   4802  N   GLU A 608     -37.955 -26.123  -5.497  1.00 35.40           N  
ATOM   4803  CA  GLU A 608     -39.321 -26.676  -5.409  1.00 35.40           C  
ATOM   4804  C   GLU A 608     -39.806 -26.972  -3.979  1.00 35.40           C  
ATOM   4805  CB  GLU A 608     -39.402 -27.930  -6.294  1.00 35.40           C  
ATOM   4806  O   GLU A 608     -41.011 -27.026  -3.722  1.00 35.40           O  
ATOM   4807  CG  GLU A 608     -39.341 -27.552  -7.781  1.00 35.40           C  
ATOM   4808  CD  GLU A 608     -39.189 -28.794  -8.660  1.00 35.40           C  
ATOM   4809  OE1 GLU A 608     -40.218 -29.264  -9.190  1.00 35.40           O  
ATOM   4810  OE2 GLU A 608     -38.026 -29.250  -8.773  1.00 35.40           O  
ATOM   4811  N   ARG A 609     -38.897 -27.104  -3.002  1.00 35.10           N  
ATOM   4812  CA  ARG A 609     -39.254 -27.504  -1.625  1.00 35.10           C  
ATOM   4813  C   ARG A 609     -39.824 -26.378  -0.745  1.00 35.10           C  
ATOM   4814  CB  ARG A 609     -38.097 -28.278  -0.968  1.00 35.10           C  
ATOM   4815  O   ARG A 609     -40.004 -26.579   0.450  1.00 35.10           O  
ATOM   4816  CG  ARG A 609     -38.649 -29.356  -0.022  1.00 35.10           C  
ATOM   4817  CD  ARG A 609     -37.539 -30.164   0.646  1.00 35.10           C  
ATOM   4818  NE  ARG A 609     -38.127 -31.211   1.500  1.00 35.10           N  
ATOM   4819  NH1 ARG A 609     -36.190 -32.308   2.045  1.00 35.10           N  
ATOM   4820  NH2 ARG A 609     -38.152 -33.082   2.788  1.00 35.10           N  
ATOM   4821  CZ  ARG A 609     -37.488 -32.192   2.105  1.00 35.10           C  
ATOM   4822  N   LEU A 610     -40.113 -25.211  -1.322  1.00 36.13           N  
ATOM   4823  CA  LEU A 610     -40.708 -24.058  -0.627  1.00 36.13           C  
ATOM   4824  C   LEU A 610     -42.008 -23.541  -1.274  1.00 36.13           C  
ATOM   4825  CB  LEU A 610     -39.622 -22.972  -0.439  1.00 36.13           C  
ATOM   4826  O   LEU A 610     -42.575 -22.569  -0.786  1.00 36.13           O  
ATOM   4827  CG  LEU A 610     -39.205 -22.820   1.038  1.00 36.13           C  
ATOM   4828  CD1 LEU A 610     -37.802 -22.225   1.151  1.00 36.13           C  
ATOM   4829  CD2 LEU A 610     -40.172 -21.911   1.799  1.00 36.13           C  
ATOM   4830  N   GLN A 611     -42.509 -24.198  -2.330  1.00 40.68           N
[truncated: 150,579 more chars]
