# Supplementary material for: The Highly Potent AhR Agonist Picoberin Modulates Hh-Dependent Osteoblast Differentiation
Source: J Med Chem. 2022 Dec 2;65(24):16268–89. doi: 10.1021/acs.jmedchem.2c00956 (PMC9791665; doi:10.1021/acs.jmedchem.2c00956)
Supplement: Supplementary file 3 — jm2c00956_si_003.zip [file jm2c00956_si_003.zip › Homology_and_AlphaFold_Generated_Models/AlphaFold_AF-P30561-F1-model_v1_truncated.pdb]

TITLE     ALPHAFOLD V2.0 PREDICTION FOR ARYL HYDROCARBON RECEPTOR
TITLE    2 (P30561)
REMARK   4      COMPLIES WITH FORMAT V. 3.0, 1-DEC-2006
REMARK 888
REMARK 888 WRITTEN BY MAESTRO (A PRODUCT OF SCHRODINGER, LLC)
ATOM      1  N   THR A 276       4.582   1.078 -10.236  1.00 47.22           N  
ATOM      2  CA  THR A 276       4.849   2.035 -11.335  1.00 47.22           C  
ATOM      3  C   THR A 276       6.162   1.760 -12.074  1.00 47.22           C  
ATOM      4  O   THR A 276       6.235   2.010 -13.279  1.00 47.22           O  
ATOM      5  CB  THR A 276       4.793   3.500 -10.876  1.00 47.22           C  
ATOM      6  CG2 THR A 276       3.354   3.997 -10.757  1.00 47.22           C  
ATOM      7  OG1 THR A 276       5.391   3.655  -9.613  1.00 47.22           O  
ATOM      8  H1  THR A 276       5.297   2.659  -9.556  1.00  0.00           H  
ATOM      9  H2  THR A 276       5.175   1.500  -9.381  1.00  0.00           H  
ATOM     10  N   LYS A 277       7.167   1.146 -11.428  1.00 51.19           N  
ATOM     11  CA  LYS A 277       8.389   0.646 -12.099  1.00 51.19           C  
ATOM     12  C   LYS A 277       8.114  -0.407 -13.188  1.00 51.19           C  
ATOM     13  O   LYS A 277       8.960  -0.598 -14.059  1.00 51.19           O  
ATOM     14  CB  LYS A 277       9.390   0.122 -11.048  1.00 51.19           C  
ATOM     15  CG  LYS A 277      10.124   1.275 -10.339  1.00 51.19           C  
ATOM     16  CD  LYS A 277      10.801   0.833  -9.030  1.00 51.19           C  
ATOM     17  CE  LYS A 277      11.281   2.071  -8.262  1.00 51.19           C  
ATOM     18  NZ  LYS A 277      11.547   1.789  -6.832  1.00 51.19           N1+
ATOM     19  N   ASN A 278       6.931  -1.029 -13.220  1.00 59.87           N  
ATOM     20  CA  ASN A 278       6.573  -2.009 -14.252  1.00 59.87           C  
ATOM     21  C   ASN A 278       6.414  -1.420 -15.666  1.00 59.87           C  
ATOM     22  O   ASN A 278       6.534  -2.180 -16.628  1.00 59.87           O  
ATOM     23  CB  ASN A 278       5.304  -2.767 -13.829  1.00 59.87           C  
ATOM     24  CG  ASN A 278       5.543  -3.708 -12.662  1.00 59.87           C  
ATOM     25  ND2 ASN A 278       4.518  -4.044 -11.919  1.00 59.87           N  
ATOM     26  OD1 ASN A 278       6.637  -4.194 -12.438  1.00 59.87           O  
ATOM     27  N   PHE A 279       6.194  -0.107 -15.812  1.00 70.72           N  
ATOM     28  CA  PHE A 279       6.002   0.563 -17.111  1.00 70.72           C  
ATOM     29  C   PHE A 279       7.301   1.082 -17.758  1.00 70.72           C  
ATOM     30  O   PHE A 279       7.250   1.850 -18.716  1.00 70.72           O  
ATOM     31  CB  PHE A 279       4.936   1.661 -16.973  1.00 70.72           C  
ATOM     32  CG  PHE A 279       3.560   1.137 -16.615  1.00 70.72           C  
ATOM     33  CD1 PHE A 279       2.803   0.437 -17.575  1.00 70.72           C  
ATOM     34  CD2 PHE A 279       3.030   1.352 -15.329  1.00 70.72           C  
ATOM     35  CE1 PHE A 279       1.521  -0.039 -17.251  1.00 70.72           C  
ATOM     36  CE2 PHE A 279       1.746   0.874 -15.006  1.00 70.72           C  
ATOM     37  CZ  PHE A 279       0.991   0.180 -15.968  1.00 70.72           C  
ATOM     38  N   ILE A 280       8.475   0.677 -17.261  1.00 84.76           N  
ATOM     39  CA  ILE A 280       9.741   0.919 -17.968  1.00 84.76           C  
ATOM     40  C   ILE A 280       9.755   0.084 -19.256  1.00 84.76           C  
ATOM     41  O   ILE A 280       9.536  -1.129 -19.207  1.00 84.76           O  
ATOM     42  CB  ILE A 280      10.959   0.630 -17.061  1.00 84.76           C  
ATOM     43  CG1 ILE A 280      10.957   1.589 -15.846  1.00 84.76           C  
ATOM     44  CG2 ILE A 280      12.276   0.778 -17.852  1.00 84.76           C  
ATOM     45  CD1 ILE A 280      11.999   1.246 -14.773  1.00 84.76           C  
ATOM     46  N   PHE A 281      10.034   0.735 -20.386  1.00 89.09           N  
ATOM     47  CA  PHE A 281      10.048   0.141 -21.725  1.00 89.09           C  
ATOM     48  C   PHE A 281      11.366   0.414 -22.463  1.00 89.09           C  
ATOM     49  O   PHE A 281      12.161   1.272 -22.057  1.00 89.09           O  
ATOM     50  CB  PHE A 281       8.827   0.635 -22.514  1.00 89.09           C  
ATOM     51  CG  PHE A 281       8.829   2.087 -22.960  1.00 89.09           C  
ATOM     52  CD1 PHE A 281       8.303   3.090 -22.125  1.00 89.09           C  
ATOM     53  CD2 PHE A 281       9.295   2.426 -24.247  1.00 89.09           C  
ATOM     54  CE1 PHE A 281       8.236   4.422 -22.574  1.00 89.09           C  
ATOM     55  CE2 PHE A 281       9.227   3.756 -24.697  1.00 89.09           C  
ATOM     56  CZ  PHE A 281       8.692   4.753 -23.862  1.00 89.09           C  
ATOM     57  N   ARG A 282      11.627  -0.321 -23.547  1.00 90.67           N  
ATOM     58  CA  ARG A 282      12.864  -0.221 -24.335  1.00 90.67           C  
ATOM     59  C   ARG A 282      12.627  -0.063 -25.830  1.00 90.67           C  
ATOM     60  O   ARG A 282      11.760  -0.698 -26.427  1.00 90.67           O  
ATOM     61  CB  ARG A 282      13.760  -1.436 -24.068  1.00 90.67           C  
ATOM     62  CG  ARG A 282      14.496  -1.306 -22.735  1.00 90.67           C  
ATOM     63  CD  ARG A 282      15.384  -2.528 -22.507  1.00 90.67           C  
ATOM     64  NE  ARG A 282      16.458  -2.217 -21.550  1.00 90.67           N  
ATOM     65  NH1 ARG A 282      17.386  -4.313 -21.460  1.00 90.67           N  
ATOM     66  NH2 ARG A 282      18.298  -2.628 -20.300  1.00 90.67           N1+
ATOM     67  CZ  ARG A 282      17.372  -3.056 -21.108  1.00 90.67           C  
ATOM     68  N   THR A 283      13.495   0.739 -26.443  1.00 91.56           N  
ATOM     69  CA  THR A 283      13.572   0.951 -27.893  1.00 91.56           C  
ATOM     70  C   THR A 283      14.997   0.719 -28.408  1.00 91.56           C  
ATOM     71  O   THR A 283      15.980   1.118 -27.778  1.00 91.56           O  
ATOM     72  CB  THR A 283      13.065   2.347 -28.296  1.00 91.56           C  
ATOM     73  CG2 THR A 283      11.565   2.522 -28.083  1.00 91.56           C  
ATOM     74  OG1 THR A 283      13.701   3.375 -27.574  1.00 91.56           O  
ATOM     75  N   LYS A 284      15.118   0.068 -29.571  1.00 92.70           N  
ATOM     76  CA  LYS A 284      16.379  -0.203 -30.288  1.00 92.70           C  
ATOM     77  C   LYS A 284      16.477   0.770 -31.465  1.00 92.70           C  
ATOM     78  O   LYS A 284      15.523   0.883 -32.228  1.00 92.70           O  
ATOM     79  CB  LYS A 284      16.401  -1.693 -30.712  1.00 92.70           C  
ATOM     80  CG  LYS A 284      17.758  -2.230 -31.224  1.00 92.70           C  
ATOM     81  CD  LYS A 284      17.698  -3.755 -31.504  1.00 92.70           C  
ATOM     82  CE  LYS A 284      19.053  -4.382 -31.913  1.00 92.70           C  
ATOM     83  NZ  LYS A 284      19.010  -5.878 -32.004  1.00 92.70           N1+
ATOM     84  N   HIS A 285      17.598   1.472 -31.623  1.00 93.45           N  
ATOM     85  CA  HIS A 285      17.806   2.492 -32.663  1.00 93.45           C  
ATOM     86  C   HIS A 285      19.125   2.271 -33.419  1.00 93.45           C  
ATOM     87  O   HIS A 285      20.092   1.758 -32.860  1.00 93.45           O  
ATOM     88  CB  HIS A 285      17.795   3.907 -32.052  1.00 93.45           C  
ATOM     89  CG  HIS A 285      16.506   4.339 -31.399  1.00 93.45           C  
ATOM     90  CD2 HIS A 285      16.038   3.936 -30.177  1.00 93.45           C  
ATOM     91  ND1 HIS A 285      15.653   5.320 -31.854  1.00 93.45           N  
ATOM     92  CE1 HIS A 285      14.688   5.490 -30.935  1.00 93.45           C  
ATOM     93  NE2 HIS A 285      14.877   4.663 -29.891  1.00 93.45           N  
ATOM     94  N   LYS A 286      19.197   2.708 -34.678  1.00 92.42           N  
ATOM     95  CA  LYS A 286      20.453   2.861 -35.431  1.00 92.42           C  
ATOM     96  C   LYS A 286      21.263   4.040 -34.881  1.00 92.42           C  
ATOM     97  O   LYS A 286      20.733   4.890 -34.168  1.00 92.42           O  
ATOM     98  CB  LYS A 286      20.142   3.110 -36.915  1.00 92.42           C  
ATOM     99  CG  LYS A 286      19.428   1.955 -37.620  1.00 92.42           C  
ATOM    100  CD  LYS A 286      19.168   2.300 -39.091  1.00 92.42           C  
ATOM    101  CE  LYS A 286      18.212   1.266 -39.694  1.00 92.42           C  
ATOM    102  NZ  LYS A 286      17.656   1.743 -40.983  1.00 92.42           N1+
ATOM    103  N   LEU A 287      22.527   4.140 -35.293  1.00 91.99           N  
ATOM    104  CA  LEU A 287      23.440   5.234 -34.923  1.00 91.99           C  
ATOM    105  C   LEU A 287      23.003   6.633 -35.417  1.00 91.99           C  
ATOM    106  O   LEU A 287      23.534   7.635 -34.957  1.00 91.99           O  
ATOM    107  CB  LEU A 287      24.855   4.906 -35.437  1.00 91.99           C  
ATOM    108  CG  LEU A 287      25.407   3.515 -35.067  1.00 91.99           C  
ATOM    109  CD1 LEU A 287      26.854   3.409 -35.547  1.00 91.99           C  
ATOM    110  CD2 LEU A 287      25.362   3.255 -33.563  1.00 91.99           C  
ATOM    111  N   ASP A 288      22.034   6.719 -36.334  1.00 90.02           N  
ATOM    112  CA  ASP A 288      21.383   7.966 -36.778  1.00 90.02           C  
ATOM    113  C   ASP A 288      20.068   8.266 -36.018  1.00 90.02           C  
ATOM    114  O   ASP A 288      19.273   9.117 -36.424  1.00 90.02           O  
ATOM    115  CB  ASP A 288      21.187   7.925 -38.304  1.00 90.02           C  
ATOM    116  CG  ASP A 288      20.138   6.909 -38.772  1.00 90.02           C  
ATOM    117  OD1 ASP A 288      19.581   6.166 -37.932  1.00 90.02           O  
ATOM    118  OD2 ASP A 288      19.869   6.855 -39.988  1.00 90.02           O1-
ATOM    119  N   PHE A 289      19.838   7.549 -34.912  1.00 90.95           N  
ATOM    120  CA  PHE A 289      18.636   7.555 -34.076  1.00 90.95           C  
ATOM    121  C   PHE A 289      17.349   7.010 -34.733  1.00 90.95           C  
ATOM    122  O   PHE A 289      16.287   7.028 -34.108  1.00 90.95           O  
ATOM    123  CB  PHE A 289      18.476   8.929 -33.400  1.00 90.95           C  
ATOM    124  CG  PHE A 289      17.714   8.905 -32.093  1.00 90.95           C  
ATOM    125  CD1 PHE A 289      16.466   9.543 -31.999  1.00 90.95           C  
ATOM    126  CD2 PHE A 289      18.248   8.240 -30.972  1.00 90.95           C  
ATOM    127  CE1 PHE A 289      15.729   9.479 -30.805  1.00 90.95           C  
ATOM    128  CE2 PHE A 289      17.520   8.193 -29.770  1.00 90.95           C  
ATOM    129  CZ  PHE A 289      16.258   8.807 -29.688  1.00 90.95           C  
ATOM    130  N   THR A 290      17.401   6.458 -35.951  1.00 92.07           N  
ATOM    131  CA  THR A 290      16.260   5.754 -36.575  1.00 92.07           C  
ATOM    132  C   THR A 290      15.858   4.523 -35.744  1.00 92.07           C  
ATOM    133  O   THR A 290      16.709   3.652 -35.546  1.00 92.07           O  
ATOM    134  CB  THR A 290      16.626   5.290 -37.992  1.00 92.07           C  
ATOM    135  CG2 THR A 290      15.507   4.549 -38.723  1.00 92.07           C  
ATOM    136  OG1 THR A 290      16.977   6.391 -38.790  1.00 92.07           O  
ATOM    137  N   PRO A 291      14.608   4.397 -35.256  1.00 91.62           N  
ATOM    138  CA  PRO A 291      14.154   3.207 -34.539  1.00 91.62           C  
ATOM    139  C   PRO A 291      14.180   1.947 -35.424  1.00 91.62           C  
ATOM    140  O   PRO A 291      13.912   1.983 -36.625  1.00 91.62           O  
ATOM    141  CB  PRO A 291      12.746   3.533 -34.029  1.00 91.62           C  
ATOM    142  CG  PRO A 291      12.243   4.551 -35.049  1.00 91.62           C  
ATOM    143  CD  PRO A 291      13.506   5.338 -35.383  1.00 91.62           C  
ATOM    144  N   ILE A 292      14.514   0.823 -34.795  1.00 90.78           N  
ATOM    145  CA  ILE A 292      14.579  -0.532 -35.368  1.00 90.78           C  
ATOM    146  C   ILE A 292      13.565  -1.458 -34.683  1.00 90.78           C  
ATOM    147  O   ILE A 292      13.109  -2.407 -35.304  1.00 90.78           O  
ATOM    148  CB  ILE A 292      16.002  -1.138 -35.229  1.00 90.78           C  
ATOM    149  CG1 ILE A 292      17.124  -0.166 -35.655  1.00 90.78           C  
ATOM    150  CG2 ILE A 292      16.117  -2.442 -36.049  1.00 90.78           C  
ATOM    151  CD1 ILE A 292      18.538  -0.717 -35.406  1.00 90.78           C  
ATOM    152  N   GLY A 293      13.238  -1.203 -33.411  1.00 86.99           N  
ATOM    153  CA  GLY A 293      12.318  -2.046 -32.654  1.00 86.99           C  
ATOM    154  C   GLY A 293      11.953  -1.499 -31.281  1.00 86.99           C  
ATOM    155  O   GLY A 293      12.599  -0.574 -30.774  1.00 86.99           O  
ATOM    156  N   CYS A 294      10.904  -2.065 -30.689  1.00 88.27           N  
ATOM    157  CA  CYS A 294      10.333  -1.644 -29.411  1.00 88.27           C  
ATOM    158  C   CYS A 294       9.656  -2.832 -28.714  1.00 88.27           C  
ATOM    159  O   CYS A 294       8.931  -3.579 -29.368  1.00 88.27           O  
ATOM    160  CB  CYS A 294       9.339  -0.513 -29.700  1.00 88.27           C  
ATOM    161  SG  CYS A 294       8.786   0.273 -28.169  1.00 88.27           S  
ATOM    162  N   ASP A 295       9.879  -3.001 -27.408  1.00 87.30           N  
ATOM    163  CA  ASP A 295       9.217  -4.064 -26.634  1.00 87.30           C  
ATOM    164  C   ASP A 295       7.697  -3.850 -26.519  1.00 87.30           C  
ATOM    165  O   ASP A 295       7.184  -2.750 -26.746  1.00 87.30           O  
ATOM    166  CB  ASP A 295       9.904  -4.261 -25.268  1.00 87.30           C  
ATOM    167  CG  ASP A 295       9.873  -3.070 -24.301  1.00 87.30           C  
ATOM    168  OD1 ASP A 295       8.974  -2.209 -24.391  1.00 87.30           O  
ATOM    169  OD2 ASP A 295      10.780  -2.988 -23.442  1.00 87.30           O1-
ATOM    170  N   ALA A 296       6.953  -4.899 -26.158  1.00 83.35           N  
ATOM    171  CA  ALA A 296       5.493  -4.845 -26.058  1.00 83.35           C  
ATOM    172  C   ALA A 296       4.997  -3.741 -25.102  1.00 83.35           C  
ATOM    173  O   ALA A 296       3.947  -3.142 -25.336  1.00 83.35           O  
ATOM    174  CB  ALA A 296       4.976  -6.221 -25.625  1.00 83.35           C  
ATOM    175  N   LYS A 297       5.776  -3.410 -24.061  1.00 83.39           N  
ATOM    176  CA  LYS A 297       5.469  -2.313 -23.130  1.00 83.39           C  
ATOM    177  C   LYS A 297       5.537  -0.953 -23.816  1.00 83.39           C  
ATOM    178  O   LYS A 297       4.668  -0.114 -23.601  1.00 83.39           O  
ATOM    179  CB  LYS A 297       6.428  -2.328 -21.935  1.00 83.39           C  
ATOM    180  CG  LYS A 297       6.367  -3.647 -21.160  1.00 83.39           C  
ATOM    181  CD  LYS A 297       7.134  -3.500 -19.849  1.00 83.39           C  
ATOM    182  CE  LYS A 297       6.939  -4.754 -19.000  1.00 83.39           C  
ATOM    183  NZ  LYS A 297       7.563  -4.561 -17.676  1.00 83.39           N1+
ATOM    184  N   GLY A 298       6.544  -0.724 -24.653  1.00 84.52           N  
ATOM    185  CA  GLY A 298       6.675   0.505 -25.427  1.00 84.52           C  
ATOM    186  C   GLY A 298       5.695   0.579 -26.599  1.00 84.52           C  
ATOM    187  O   GLY A 298       5.180   1.661 -26.877  1.00 84.52           O  
ATOM    188  N   GLN A 299       5.357  -0.554 -27.225  1.00 84.64           N  
ATOM    189  CA  GLN A 299       4.286  -0.624 -28.228  1.00 84.64           C  
ATOM    190  C   GLN A 299       2.933  -0.229 -27.615  1.00 84.64           C  
ATOM    191  O   GLN A 299       2.229   0.602 -28.184  1.00 84.64           O  
ATOM    192  CB  GLN A 299       4.229  -2.019 -28.873  1.00 84.64           C  
ATOM    193  CG  GLN A 299       5.473  -2.313 -29.728  1.00 84.64           C  
ATOM    194  CD  GLN A 299       5.388  -3.650 -30.457  1.00 84.64           C  
ATOM    195  NE2 GLN A 299       6.393  -4.490 -30.358  1.00 84.64           N  
ATOM    196  OE1 GLN A 299       4.442  -3.940 -31.175  1.00 84.64           O  
ATOM    197  N   LEU A 300       2.626  -0.708 -26.405  1.00 83.14           N  
ATOM    198  CA  LEU A 300       1.490  -0.264 -25.590  1.00 83.14           C  
ATOM    199  C   LEU A 300       1.569   1.240 -25.243  1.00 83.14           C  
ATOM    200  O   LEU A 300       0.668   2.017 -25.559  1.00 83.14           O  
ATOM    201  CB  LEU A 300       1.460  -1.177 -24.345  1.00 83.14           C  
ATOM    202  CG  LEU A 300       0.524  -0.738 -23.212  1.00 83.14           C  
ATOM    203  CD1 LEU A 300      -0.917  -0.677 -23.692  1.00 83.14           C  
ATOM    204  CD2 LEU A 300       0.661  -1.713 -22.042  1.00 83.14           C  
ATOM    205  N   ILE A 301       2.674   1.691 -24.639  1.00 82.43           N  
ATOM    206  CA  ILE A 301       2.831   3.069 -24.132  1.00 82.43           C  
ATOM    207  C   ILE A 301       2.877   4.123 -25.254  1.00 82.43           C  
ATOM    208  O   ILE A 301       2.506   5.279 -25.017  1.00 82.43           O  
ATOM    209  CB  ILE A 301       4.061   3.135 -23.192  1.00 82.43           C  
ATOM    210  CG1 ILE A 301       3.739   2.400 -21.869  1.00 82.43           C  
ATOM    211  CG2 ILE A 301       4.507   4.577 -22.873  1.00 82.43           C  
ATOM    212  CD1 ILE A 301       4.981   2.028 -21.051  1.00 82.43           C  
ATOM    213  N   LEU A 302       3.286   3.768 -26.475  1.00 85.57           N  
ATOM    214  CA  LEU A 302       3.342   4.682 -27.626  1.00 85.57           C  
ATOM    215  C   LEU A 302       2.215   4.451 -28.650  1.00 85.57           C  
ATOM    216  O   LEU A 302       1.932   5.347 -29.447  1.00 85.57           O  
ATOM    217  CB  LEU A 302       4.733   4.586 -28.281  1.00 85.57           C  
ATOM    218  CG  LEU A 302       5.926   4.894 -27.351  1.00 85.57           C  
ATOM    219  CD1 LEU A 302       7.236   4.674 -28.109  1.00 85.57           C  
ATOM    220  CD2 LEU A 302       5.904   6.343 -26.851  1.00 85.57           C  
ATOM    221  N   GLY A 303       1.567   3.286 -28.634  1.00 85.00           N  
ATOM    222  CA  GLY A 303       0.511   2.858 -29.560  1.00 85.00           C  
ATOM    223  C   GLY A 303       0.993   2.392 -30.942  1.00 85.00           C  
ATOM    224  O   GLY A 303       0.183   1.908 -31.733  1.00 85.00           O  
ATOM    225  N   TYR A 304       2.278   2.552 -31.274  1.00 86.12           N  
ATOM    226  CA  TYR A 304       2.832   2.126 -32.564  1.00 86.12           C  
ATOM    227  C   TYR A 304       3.289   0.672 -32.533  1.00 86.12           C  
ATOM    228  O   TYR A 304       3.986   0.248 -31.614  1.00 86.12           O  
ATOM    229  CB  TYR A 304       4.025   2.984 -32.989  1.00 86.12           C  
ATOM    230  CG  TYR A 304       3.784   4.472 -33.061  1.00 86.12           C  
ATOM    231  CD1 TYR A 304       3.030   5.038 -34.107  1.00 86.12           C  
ATOM    232  CD2 TYR A 304       4.357   5.292 -32.079  1.00 86.12           C  
ATOM    233  CE1 TYR A 304       2.839   6.434 -34.155  1.00 86.12           C  
ATOM    234  CE2 TYR A 304       4.163   6.679 -32.118  1.00 86.12           C  
ATOM    235  OH  TYR A 304       3.233   8.608 -33.196  1.00 86.12           O  
ATOM    236  CZ  TYR A 304       3.403   7.259 -33.155  1.00 86.12           C  
ATOM    237  N   THR A 305       3.003  -0.042 -33.616  1.00 84.88           N  
ATOM    238  CA  THR A 305       3.684  -1.300 -33.937  1.00 84.88           C  
ATOM    239  C   THR A 305       5.145  -1.047 -34.331  1.00 84.88           C  
ATOM    240  O   THR A 305       5.506   0.041 -34.791  1.00 84.88           O  
ATOM    241  CB  THR A 305       2.964  -2.037 -35.075  1.00 84.88           C  
ATOM    242  CG2 THR A 305       1.522  -2.401 -34.725  1.00 84.88           C  
ATOM    243  OG1 THR A 305       2.923  -1.235 -36.232  1.00 84.88           O  
ATOM    244  N   GLU A 306       5.993  -2.072 -34.222  1.00 82.75           N  
ATOM    245  CA  GLU A 306       7.393  -2.029 -34.681  1.00 82.75           C  
ATOM    246  C   GLU A 306       7.524  -1.569 -36.150  1.00 82.75           C  
ATOM    247  O   GLU A 306       8.369  -0.735 -36.478  1.00 82.75           O  
ATOM    248  CB  GLU A 306       7.994  -3.426 -34.452  1.00 82.75           C  
ATOM    249  CG  GLU A 306       9.440  -3.562 -34.938  1.00 82.75           C  
ATOM    250  CD  GLU A 306      10.108  -4.789 -34.302  1.00 82.75           C  
ATOM    251  OE1 GLU A 306      10.943  -4.591 -33.387  1.00 82.75           O  
ATOM    252  OE2 GLU A 306       9.747  -5.914 -34.713  1.00 82.75           O1-
ATOM    253  N   VAL A 307       6.614  -2.018 -37.022  1.00 83.71           N  
ATOM    254  CA  VAL A 307       6.581  -1.641 -38.445  1.00 83.71           C  
ATOM    255  C   VAL A 307       6.293  -0.144 -38.636  1.00 83.71           C  
ATOM    256  O   VAL A 307       6.930   0.507 -39.465  1.00 83.71           O  
ATOM    257  CB  VAL A 307       5.547  -2.497 -39.207  1.00 83.71           C  
ATOM    258  CG1 VAL A 307       5.544  -2.178 -40.709  1.00 83.71           C  
ATOM    259  CG2 VAL A 307       5.827  -4.001 -39.060  1.00 83.71           C  
ATOM    260  N   GLU A 308       5.363   0.428 -37.866  1.00 87.43           N  
ATOM    261  CA  GLU A 308       5.024   1.861 -37.911  1.00 87.43           C  
ATOM    262  C   GLU A 308       6.150   2.750 -37.363  1.00 87.43           C  
ATOM    263  O   GLU A 308       6.385   3.841 -37.887  1.00 87.43           O  
ATOM    264  CB  GLU A 308       3.739   2.110 -37.112  1.00 87.43           C  
ATOM    265  CG  GLU A 308       2.492   1.561 -37.820  1.00 87.43           C  
ATOM    266  CD  GLU A 308       1.274   1.569 -36.891  1.00 87.43           C  
ATOM    267  OE1 GLU A 308       0.192   2.040 -37.301  1.00 87.43           O  
ATOM    268  OE2 GLU A 308       1.383   1.111 -35.724  1.00 87.43           O1-
ATOM    269  N   LEU A 309       6.883   2.279 -36.347  1.00 84.66           N  
ATOM    270  CA  LEU A 309       8.080   2.955 -35.840  1.00 84.66           C  
ATOM    271  C   LEU A 309       9.170   3.012 -36.916  1.00 84.66           C  
ATOM    272  O   LEU A 309       9.675   4.091 -37.226  1.00 84.66           O  
ATOM    273  CB  LEU A 309       8.576   2.237 -34.571  1.00 84.66           C  
ATOM    274  CG  LEU A 309       7.760   2.614 -33.324  1.00 84.66           C  
ATOM    275  CD1 LEU A 309       7.887   1.534 -32.255  1.00 84.66           C  
ATOM    276  CD2 LEU A 309       8.243   3.938 -32.722  1.00 84.66           C  
ATOM    277  N   CYS A 310       9.496   1.870 -37.526  1.00 83.64           N  
ATOM    278  CA  CYS A 310      10.548   1.775 -38.538  1.00 83.64           C  
ATOM    279  C   CYS A 310      10.239   2.501 -39.856  1.00 83.64           C  
ATOM    280  O   CYS A 310      11.172   2.878 -40.566  1.00 83.64           O  
ATOM    281  CB  CYS A 310      10.819   0.295 -38.818  1.00 83.64           C  
ATOM    282  SG  CYS A 310      11.600  -0.444 -37.367  1.00 83.64           S  
ATOM    283  N   THR A 311       8.964   2.682 -40.216  1.00 80.96           N  
ATOM    284  CA  THR A 311       8.580   3.279 -41.510  1.00 80.96           C  
ATOM    285  C   THR A 311       8.532   4.803 -41.516  1.00 80.96           C  
ATOM    286  O   THR A 311       8.675   5.386 -42.590  1.00 80.96           O  
ATOM    287  CB  THR A 311       7.252   2.727 -42.050  1.00 80.96           C  
ATOM    288  CG2 THR A 311       7.426   1.356 -42.697  1.00 80.96           C  
ATOM    289  OG1 THR A 311       6.281   2.598 -41.042  1.00 80.96           O  
ATOM    290  N   ARG A 312       8.369   5.471 -40.365  1.00 74.80           N  
ATOM    291  CA  ARG A 312       8.270   6.943 -40.329  1.00 74.80           C  
ATOM    292  C   ARG A 312       9.594   7.653 -40.641  1.00 74.80           C  
ATOM    293  O   ARG A 312       9.589   8.633 -41.387  1.00 74.80           O  
ATOM    294  CB  ARG A 312       7.638   7.409 -39.008  1.00 74.80           C  
ATOM    295  CG  ARG A 312       6.114   7.227 -39.038  1.00 74.80           C  
ATOM    296  CD  ARG A 312       5.462   7.865 -37.808  1.00 74.80           C  
ATOM    297  NE  ARG A 312       3.998   7.975 -37.967  1.00 74.80           N  
ATOM    298  NH1 ARG A 312       3.607   9.235 -36.095  1.00 74.80           N  
ATOM    299  NH2 ARG A 312       1.893   8.650 -37.396  1.00 74.80           N1+
ATOM    300  CZ  ARG A 312       3.175   8.622 -37.160  1.00 74.80           C  
ATOM    301  N   GLY A 313      10.723   7.134 -40.156  1.00 81.13           N  
ATOM    302  CA  GLY A 313      12.055   7.686 -40.427  1.00 81.13           C  
ATOM    303  C   GLY A 313      12.890   7.868 -39.163  1.00 81.13           C  
ATOM    304  O   GLY A 313      12.925   6.987 -38.310  1.00 81.13           O  
ATOM    305  N   SER A 314      13.610   8.987 -39.048  1.00 87.53           N  
ATOM    306  CA  SER A 314      14.497   9.233 -37.901  1.00 87.53           C  
ATOM    307  C   SER A 314      13.709   9.405 -36.597  1.00 87.53           C  
ATOM    308  O   SER A 314      12.694  10.101 -36.565  1.00 87.53           O  
ATOM    309  CB  SER A 314      15.376  10.461 -38.140  1.00 87.53           C  
ATOM    310  OG  SER A 314      16.264  10.633 -37.048  1.00 87.53           O  
ATOM    311  N   GLY A 315      14.223   8.856 -35.489  1.00 87.47           N  
ATOM    312  CA  GLY A 315      13.590   8.942 -34.168  1.00 87.47           C  
ATOM    313  C   GLY A 315      13.333  10.372 -33.673  1.00 87.47           C  
ATOM    314  O   GLY A 315      12.457  10.575 -32.836  1.00 87.47           O  
ATOM    315  N   TYR A 316      14.027  11.376 -34.226  1.00 91.47           N  
ATOM    316  CA  TYR A 316      13.761  12.788 -33.938  1.00 91.47           C  
ATOM    317  C   TYR A 316      12.346  13.239 -34.332  1.00 91.47           C  
ATOM    318  O   TYR A 316      11.810  14.121 -33.671  1.00 91.47           O  
ATOM    319  CB  TYR A 316      14.802  13.670 -34.637  1.00 91.47           C  
ATOM    320  CG  TYR A 316      16.215  13.556 -34.096  1.00 91.47           C  
ATOM    321  CD1 TYR A 316      16.501  13.953 -32.773  1.00 91.47           C  
ATOM    322  CD2 TYR A 316      17.256  13.116 -34.936  1.00 91.47           C  
ATOM    323  CE1 TYR A 316      17.825  13.914 -32.294  1.00 91.47           C  
ATOM    324  CE2 TYR A 316      18.581  13.086 -34.466  1.00 91.47           C  
ATOM    325  OH  TYR A 316      20.157  13.519 -32.721  1.00 91.47           O  
ATOM    326  CZ  TYR A 316      18.868  13.495 -33.147  1.00 91.47           C  
ATOM    327  N   GLN A 317      11.703  12.620 -35.331  1.00 88.30           N  
ATOM    328  CA  GLN A 317      10.310  12.921 -35.703  1.00 88.30           C  
ATOM    329  C   GLN A 317       9.322  12.677 -34.550  1.00 88.30           C  
ATOM    330  O   GLN A 317       8.280  13.324 -34.478  1.00 88.30           O  
ATOM    331  CB  GLN A 317       9.884  12.001 -36.850  1.00 88.30           C  
ATOM    332  CG  GLN A 317      10.604  12.210 -38.194  1.00 88.30           C  
ATOM    333  CD  GLN A 317      10.289  11.060 -39.148  1.00 88.30           C  
ATOM    334  NE2 GLN A 317      10.609  11.144 -40.417  1.00 88.30           N  
ATOM    335  OE1 GLN A 317       9.759  10.031 -38.767  1.00 88.30           O  
ATOM    336  N   PHE A 318       9.643  11.754 -33.638  1.00 90.71           N  
ATOM    337  CA  PHE A 318       8.815  11.442 -32.473  1.00 90.71           C  
ATOM    338  C   PHE A 318       9.109  12.358 -31.274  1.00 90.71           C  
ATOM    339  O   PHE A 318       8.389  12.282 -30.285  1.00 90.71           O  
ATOM    340  CB  PHE A 318       8.981   9.960 -32.098  1.00 90.71           C  
ATOM    341  CG  PHE A 318       8.604   8.965 -33.185  1.00 90.71           C  
ATOM    342  CD1 PHE A 318       7.314   8.400 -33.217  1.00 90.71           C  
ATOM    343  CD2 PHE A 318       9.555   8.576 -34.148  1.00 90.71           C  
ATOM    344  CE1 PHE A 318       6.988   7.440 -34.194  1.00 90.71           C  
ATOM    345  CE2 PHE A 318       9.229   7.622 -35.128  1.00 90.71           C  
ATOM    346  CZ  PHE A 318       7.947   7.048 -35.145  1.00 90.71           C  
ATOM    347  N   ILE A 319      10.139  13.210 -31.331  1.00 92.27           N  
ATOM    348  CA  ILE A 319      10.539  14.114 -30.242  1.00 92.27           C  
ATOM    349  C   ILE A 319       9.953  15.505 -30.493  1.00 92.27           C  
ATOM    350  O   ILE A 319      10.119  16.067 -31.572  1.00 92.27           O  
ATOM    351  CB  ILE A 319      12.080  14.140 -30.098  1.00 92.27           C  
ATOM    352  CG1 ILE A 319      12.576  12.747 -29.639  1.00 92.27           C  
ATOM    353  CG2 ILE A 319      12.530  15.230 -29.103  1.00 92.27           C  
ATOM    354  CD1 ILE A 319      14.097  12.565 -29.664  1.00 92.27           C  
ATOM    355  N   HIS A 320       9.305  16.088 -29.486  1.00 91.48           N  
ATOM    356  CA  HIS A 320       8.724  17.434 -29.568  1.00 91.48           C  
ATOM    357  C   HIS A 320       9.765  18.483 -29.996  1.00 91.48           C  
ATOM    358  O   HIS A 320      10.852  18.525 -29.420  1.00 91.48           O  
ATOM    359  CB  HIS A 320       8.130  17.754 -28.189  1.00 91.48           C  
ATOM    360  CG  HIS A 320       7.396  19.064 -28.091  1.00 91.48           C  
ATOM    361  CD2 HIS A 320       6.054  19.237 -27.890  1.00 91.48           C  
ATOM    362  ND1 HIS A 320       7.967  20.313 -28.123  1.00 91.48           N  
ATOM    363  CE1 HIS A 320       6.987  21.224 -27.994  1.00 91.48           C  
ATOM    364  NE2 HIS A 320       5.811  20.612 -27.803  1.00 91.48           N  
ATOM    365  N   ALA A 321       9.432  19.383 -30.931  1.00 89.41           N  
ATOM    366  CA  ALA A 321      10.368  20.363 -31.508  1.00 89.41           C  
ATOM    367  C   ALA A 321      11.235  21.107 -30.463  1.00 89.41           C  
ATOM    368  O   ALA A 321      12.462  21.109 -30.548  1.00 89.41           O  
ATOM    369  CB  ALA A 321       9.557  21.344 -32.364  1.00 89.41           C  
ATOM    370  N   ALA A 322      10.623  21.655 -29.404  1.00 88.37           N  
ATOM    371  CA  ALA A 322      11.332  22.334 -28.300  1.00 88.37           C  
ATOM    372  C   ALA A 322      12.305  21.449 -27.468  1.00 88.37           C  
ATOM    373  O   ALA A 322      13.133  21.964 -26.707  1.00 88.37           O  
ATOM    374  CB  ALA A 322      10.274  22.981 -27.396  1.00 88.37           C  
ATOM    375  N   ASP A 323      12.225  20.123 -27.602  1.00 91.73           N  
ATOM    376  CA  ASP A 323      13.106  19.149 -26.946  1.00 91.73           C  
ATOM    377  C   ASP A 323      14.136  18.533 -27.914  1.00 91.73           C  
ATOM    378  O   ASP A 323      15.125  17.959 -27.453  1.00 91.73           O  
ATOM    379  CB  ASP A 323      12.268  18.058 -26.254  1.00 91.73           C  
ATOM    380  CG  ASP A 323      11.322  18.591 -25.172  1.00 91.73           C  
ATOM    381  OD1 ASP A 323      11.597  19.667 -24.584  1.00 91.73           O  
ATOM    382  OD2 ASP A 323      10.280  17.945 -24.915  1.00 91.73           O1-
ATOM    383  N   MET A 324      13.970  18.697 -29.235  1.00 90.86           N  
ATOM    384  CA  MET A 324      14.859  18.134 -30.264  1.00 90.86           C  
ATOM    385  C   MET A 324      16.336  18.469 -30.034  1.00 90.86           C  
ATOM    386  O   MET A 324      17.171  17.568 -30.033  1.00 90.86           O  
ATOM    387  CB  MET A 324      14.473  18.658 -31.654  1.00 90.86           C  
ATOM    388  CG  MET A 324      13.305  17.922 -32.303  1.00 90.86           C  
ATOM    389  SD  MET A 324      13.018  18.554 -33.975  1.00 90.86           S  
ATOM    390  CE  MET A 324      12.209  17.119 -34.717  1.00 90.86           C  
ATOM    391  N   LEU A 325      16.666  19.746 -29.805  1.00 89.85           N  
ATOM    392  CA  LEU A 325      18.052  20.188 -29.592  1.00 89.85           C  
ATOM    393  C   LEU A 325      18.671  19.590 -28.318  1.00 89.85           C  
ATOM    394  O   LEU A 325      19.852  19.257 -28.309  1.00 89.85           O  
ATOM    395  CB  LEU A 325      18.108  21.728 -29.544  1.00 89.85           C  
ATOM    396  CG  LEU A 325      17.841  22.432 -30.889  1.00 89.85           C  
ATOM    397  CD1 LEU A 325      17.773  23.943 -30.668  1.00 89.85           C  
ATOM    398  CD2 LEU A 325      18.941  22.158 -31.918  1.00 89.85           C  
ATOM    399  N   HIS A 326      17.871  19.398 -27.266  1.00 90.06           N  
ATOM    400  CA  HIS A 326      18.325  18.784 -26.016  1.00 90.06           C  
ATOM    401  C   HIS A 326      18.612  17.289 -26.205  1.00 90.06           C  
ATOM    402  O   HIS A 326      19.651  16.787 -25.781  1.00 90.06           O  
ATOM    403  CB  HIS A 326      17.251  19.032 -24.949  1.00 90.06           C  
ATOM    404  CG  HIS A 326      17.616  18.572 -23.563  1.00 90.06           C  
ATOM    405  CD2 HIS A 326      16.792  17.924 -22.681  1.00 90.06           C  
ATOM    406  ND1 HIS A 326      18.818  18.780 -22.922  1.00 90.06           N  
ATOM    407  CE1 HIS A 326      18.716  18.271 -21.684  1.00 90.06           C  
ATOM    408  NE2 HIS A 326      17.493  17.751 -21.484  1.00 90.06           N  
ATOM    409  N   CYS A 327      17.735  16.592 -26.928  1.00 92.35           N  
ATOM    410  CA  CYS A 327      17.930  15.185 -27.267  1.00 92.35           C  
ATOM    411  C   CYS A 327      19.113  14.989 -28.227  1.00 92.35           C  
ATOM    412  O   CYS A 327      19.859  14.023 -28.086  1.00 92.35           O  
ATOM    413  CB  CYS A 327      16.628  14.638 -27.853  1.00 92.35           C  
ATOM    414  SG  CYS A 327      15.290  14.837 -26.642  1.00 92.35           S  
ATOM    415  N   ALA A 328      19.330  15.922 -29.160  1.00 92.47           N  
ATOM    416  CA  ALA A 328      20.493  15.930 -30.041  1.00 92.47           C  
ATOM    417  C   ALA A 328      21.806  16.149 -29.267  1.00 92.47           C  
ATOM    418  O   ALA A 328      22.795  15.482 -29.564  1.00 92.47           O  
ATOM    419  CB  ALA A 328      20.283  16.988 -31.131  1.00 92.47           C  
ATOM    420  N   GLU A 329      21.826  17.007 -28.240  1.00 90.41           N  
ATOM    421  CA  GLU A 329      22.989  17.161 -27.354  1.00 90.41           C  
ATOM    422  C   GLU A 329      23.294  15.857 -26.596  1.00 90.41           C  
ATOM    423  O   GLU A 329      24.423  15.363 -26.645  1.00 90.41           O  
ATOM    424  CB  GLU A 329      22.762  18.321 -26.370  1.00 90.41           C  
ATOM    425  CG  GLU A 329      24.077  18.772 -25.709  1.00 90.41           C  
ATOM    426  CD  GLU A 329      23.870  19.257 -24.268  1.00 90.41           C  
ATOM    427  OE1 GLU A 329      24.672  18.815 -23.406  1.00 90.41           O  
ATOM    428  OE2 GLU A 329      22.897  20.004 -24.021  1.00 90.41           O1-
ATOM    429  N   SER A 330      22.282  15.243 -25.971  1.00 90.32           N  
ATOM    430  CA  SER A 330      22.411  13.944 -25.293  1.00 90.32           C  
ATOM    431  C   SER A 330      22.820  12.806 -26.240  1.00 90.32           C  
ATOM    432  O   SER A 330      23.558  11.904 -25.839  1.00 90.32           O  
ATOM    433  CB  SER A 330      21.093  13.584 -24.607  1.00 90.32           C  
ATOM    434  OG  SER A 330      20.901  14.391 -23.465  1.00 90.32           O  
ATOM    435  N   HIS A 331      22.405  12.850 -27.508  1.00 93.31           N  
ATOM    436  CA  HIS A 331      22.839  11.898 -28.530  1.00 93.31           C  
ATOM    437  C   HIS A 331      24.305  12.134 -28.938  1.00 93.31           C  
ATOM    438  O   HIS A 331      25.098  11.194 -28.936  1.00 93.31           O  
ATOM    439  CB  HIS A 331      21.864  11.957 -29.716  1.00 93.31           C  
ATOM    440  CG  HIS A 331      22.108  10.940 -30.805  1.00 93.31           C  
ATOM    441  CD2 HIS A 331      22.919   9.837 -30.762  1.00 93.31           C  
ATOM    442  ND1 HIS A 331      21.520  10.950 -32.046  1.00 93.31           N  
ATOM    443  CE1 HIS A 331      21.994   9.904 -32.746  1.00 93.31           C  
ATOM    444  NE2 HIS A 331      22.838   9.188 -31.992  1.00 93.31           N  
ATOM    445  N   ILE A 332      24.716  13.382 -29.192  1.00 92.06           N  
ATOM    446  CA  ILE A 332      26.123  13.735 -29.462  1.00 92.06           C  
ATOM    447  C   ILE A 332      27.025  13.350 -28.280  1.00 92.06           C  
ATOM    448  O   ILE A 332      28.162  12.927 -28.493  1.00 92.06           O  
ATOM    449  CB  ILE A 332      26.239  15.241 -29.806  1.00 92.06           C  
ATOM    450  CG1 ILE A 332      25.611  15.515 -31.193  1.00 92.06           C  
ATOM    451  CG2 ILE A 332      27.704  15.730 -29.799  1.00 92.06           C  
ATOM    452  CD1 ILE A 332      25.330  17.001 -31.457  1.00 92.06           C  
ATOM    453  N   ARG A 333      26.525  13.464 -27.043  1.00 88.92           N  
ATOM    454  CA  ARG A 333      27.195  12.970 -25.834  1.00 88.92           C  
ATOM    455  C   ARG A 333      27.367  11.452 -25.895  1.00 88.92           C  
ATOM    456  O   ARG A 333      28.504  10.999 -25.904  1.00 88.92           O  
ATOM    457  CB  ARG A 333      26.418  13.447 -24.599  1.00 88.92           C  
ATOM    458  CG  ARG A 333      27.183  13.232 -23.286  1.00 88.92           C  
ATOM    459  CD  ARG A 333      26.324  13.644 -22.084  1.00 88.92           C  
ATOM    460  NE  ARG A 333      25.911  15.068 -22.123  1.00 88.92           N  
ATOM    461  NH1 ARG A 333      24.211  14.888 -20.603  1.00 88.92           N  
ATOM    462  NH2 ARG A 333      24.642  16.876 -21.504  1.00 88.92           N1+
ATOM    463  CZ  ARG A 333      24.935  15.609 -21.414  1.00 88.92           C  
ATOM    464  N   MET A 334      26.282  10.695 -26.071  1.00 91.68           N  
ATOM    465  CA  MET A 334      26.299   9.228 -26.173  1.00 91.68           C  
ATOM    466  C   MET A 334      27.250   8.689 -27.254  1.00 91.68           C  
ATOM    467  O   MET A 334      27.937   7.701 -27.016  1.00 91.68           O  
ATOM    468  CB  MET A 334      24.865   8.750 -26.434  1.00 91.68           C  
ATOM    469  CG  MET A 334      24.737   7.226 -26.552  1.00 91.68           C  
ATOM    470  SD  MET A 334      23.038   6.617 -26.723  1.00 91.68           S  
ATOM    471  CE  MET A 334      22.429   7.628 -28.098  1.00 91.68           C  
ATOM    472  N   ILE A 335      27.350   9.342 -28.416  1.00 92.31           N  
ATOM    473  CA  ILE A 335      28.291   8.944 -29.482  1.00 92.31           C  
ATOM    474  C   ILE A 335      29.766   9.176 -29.083  1.00 92.31           C  
ATOM    475  O   ILE A 335      30.656   8.525 -29.627  1.00 92.31           O  
ATOM    476  CB  ILE A 335      27.895   9.646 -30.807  1.00 92.31           C  
ATOM    477  CG1 ILE A 335      26.502   9.198 -31.320  1.00 92.31           C  
ATOM    478  CG2 ILE A 335      28.929   9.459 -31.933  1.00 92.31           C  
ATOM    479  CD1 ILE A 335      26.364   7.726 -31.739  1.00 92.31           C  
ATOM    480  N   LYS A 336      30.042  10.065 -28.118  1.00 90.40           N  
ATOM    481  CA  LYS A 336      31.389  10.341 -27.581  1.00 90.40           C  
ATOM    482  C   LYS A 336      31.734   9.535 -26.323  1.00 90.40           C  
ATOM    483  O   LYS A 336      32.905   9.239 -26.118  1.00 90.40           O  
ATOM    484  CB  LYS A 336      31.523  11.841 -27.273  1.00 90.40           C  
ATOM    485  CG  LYS A 336      31.501  12.727 -28.525  1.00 90.40           C  
ATOM    486  CD  LYS A 336      31.416  14.199 -28.107  1.00 90.40           C  
ATOM    487  CE  LYS A 336      31.374  15.099 -29.343  1.00 90.40           C  
ATOM    488  NZ  LYS A 336      31.254  16.527 -28.960  1.00 90.40           N1+
ATOM    489  N   THR A 337      30.753   9.227 -25.472  1.00 89.51           N  
ATOM    490  CA  THR A 337      30.950   8.630 -24.131  1.00 89.51           C  
ATOM    491  C   THR A 337      30.436   7.196 -23.997  1.00 89.51           C  
ATOM    492  O   THR A 337      30.746   6.539 -23.010  1.00 89.51           O  
ATOM    493  CB  THR A 337      30.233   9.465 -23.057  1.00 89.51           C  
ATOM    494  CG2 THR A 337      30.777  10.890 -22.948  1.00 89.51           C  
ATOM    495  OG1 THR A 337      28.873   9.554 -23.411  1.00 89.51           O  
ATOM    496  N   GLY A 338      29.619   6.718 -24.938  1.00 87.84           N  
ATOM    497  CA  GLY A 338      28.889   5.450 -24.847  1.00 87.84           C  
ATOM    498  C   GLY A 338      27.517   5.546 -24.160  1.00 87.84           C  
ATOM    499  O   GLY A 338      26.687   4.657 -24.349  1.00 87.84           O  
ATOM    500  N   GLU A 339      27.228   6.627 -23.424  1.00 87.78           N  
ATOM    501  CA  GLU A 339      25.970   6.822 -22.679  1.00 87.78           C  
ATOM    502  C   GLU A 339      25.421   8.252 -22.799  1.00 87.78           C  
ATOM    503  O   GLU A 339      26.175   9.225 -22.734  1.00 87.78           O  
ATOM    504  CB  GLU A 339      26.150   6.534 -21.181  1.00 87.78           C  
ATOM    505  CG  GLU A 339      26.682   5.140 -20.828  1.00 87.78           C  
ATOM    506  CD  GLU A 339      26.366   4.804 -19.364  1.00 87.78           C  
ATOM    507  OE1 GLU A 339      25.855   3.687 -19.117  1.00 87.78           O  
ATOM    508  OE2 GLU A 339      26.532   5.671 -18.484  1.00 87.78           O1-
ATOM    509  N   SER A 340      24.097   8.410 -22.902  1.00 87.35           N  
ATOM    510  CA  SER A 340      23.460   9.738 -22.895  1.00 87.35           C  
ATOM    511  C   SER A 340      23.408  10.380 -21.502  1.00 87.35           C  
ATOM    512  O   SER A 340      23.432  11.609 -21.376  1.00 87.35           O  
ATOM    513  CB  SER A 340      22.041   9.647 -23.470  1.00 87.35           C  
ATOM    514  OG  SER A 340      21.167   8.892 -22.645  1.00 87.35           O  
ATOM    515  N   GLY A 341      23.286   9.550 -20.460  1.00 84.53           N  
ATOM    516  CA  GLY A 341      22.753   9.959 -19.160  1.00 84.53           C  
ATOM    517  C   GLY A 341      21.238  10.210 -19.214  1.00 84.53           C  
ATOM    518  O   GLY A 341      20.626  10.199 -20.289  1.00 84.53           O  
ATOM    519  N   MET A 342      20.614  10.440 -18.053  1.00 89.26           N  
ATOM    520  CA  MET A 342      19.169  10.686 -17.977  1.00 89.26           C  
ATOM    521  C   MET A 342      18.781  11.986 -18.693  1.00 89.26           C  
ATOM    522  O   MET A 342      19.204  13.070 -18.301  1.00 89.26           O  
ATOM    523  CB  MET A 342      18.658  10.720 -16.527  1.00 89.26           C  
ATOM    524  CG  MET A 342      18.904   9.415 -15.762  1.00 89.26           C  
ATOM    525  SD  MET A 342      20.451   9.367 -14.818  1.00 89.26           S  
ATOM    526  CE  MET A 342      19.966  10.335 -13.359  1.00 89.26           C  
ATOM    527  N   THR A 343      17.930  11.873 -19.712  1.00 91.07           N  
ATOM    528  CA  THR A 343      17.369  12.999 -20.475  1.00 91.07           C  
ATOM    529  C   THR A 343      15.845  12.952 -20.379  1.00 91.07           C  
ATOM    530  O   THR A 343      15.263  11.876 -20.512  1.00 91.07           O  
ATOM    531  CB  THR A 343      17.820  12.938 -21.944  1.00 91.07           C  
ATOM    532  CG2 THR A 343      17.539  14.233 -22.707  1.00 91.07           C  
ATOM    533  OG1 THR A 343      19.216  12.737 -22.020  1.00 91.07           O  
ATOM    534  N   VAL A 344      15.192  14.096 -20.146  1.00 93.20           N  
ATOM    535  CA  VAL A 344      13.722  14.193 -20.048  1.00 93.20           C  
ATOM    536  C   VAL A 344      13.171  15.008 -21.214  1.00 93.20           C  
ATOM    537  O   VAL A 344      13.638  16.118 -21.473  1.00 93.20           O  
ATOM    538  CB  VAL A 344      13.258  14.748 -18.686  1.00 93.20           C  
ATOM    539  CG1 VAL A 344      11.730  14.873 -18.625  1.00 93.20           C  
ATOM    540  CG2 VAL A 344      13.701  13.821 -17.546  1.00 93.20           C  
ATOM    541  N   PHE A 345      12.193  14.447 -21.925  1.00 94.01           N  
ATOM    542  CA  PHE A 345      11.586  15.041 -23.119  1.00 94.01           C  
ATOM    543  C   PHE A 345      10.182  14.485 -23.384  1.00 94.01           C  
ATOM    544  O   PHE A 345       9.745  13.526 -22.743  1.00 94.01           O  
ATOM    545  CB  PHE A 345      12.503  14.810 -24.334  1.00 94.01           C  
ATOM    546  CG  PHE A 345      12.881  13.369 -24.636  1.00 94.01           C  
ATOM    547  CD1 PHE A 345      14.028  12.813 -24.042  1.00 94.01           C  
ATOM    548  CD2 PHE A 345      12.149  12.613 -25.571  1.00 94.01           C  
ATOM    549  CE1 PHE A 345      14.455  11.521 -24.388  1.00 94.01           C  
ATOM    550  CE2 PHE A 345      12.569  11.312 -25.903  1.00 94.01           C  
ATOM    551  CZ  PHE A 345      13.719  10.763 -25.313  1.00 94.01           C  
ATOM    552  N   ARG A 346       9.470  15.088 -24.341  1.00 94.44           N  
ATOM    553  CA  ARG A 346       8.170  14.607 -24.830  1.00 94.44           C  
ATOM    554  C   ARG A 346       8.317  13.726 -26.072  1.00 94.44           C  
ATOM    555  O   ARG A 346       8.910  14.158 -27.063  1.00 94.44           O  
ATOM    556  CB  ARG A 346       7.273  15.809 -25.131  1.00 94.44           C  
ATOM    557  CG  ARG A 346       6.807  16.538 -23.865  1.00 94.44           C  
ATOM    558  CD  ARG A 346       6.444  17.989 -24.189  1.00 94.44           C  
ATOM    559  NE  ARG A 346       7.661  18.788 -24.428  1.00 94.44           N  
ATOM    560  NH1 ARG A 346       6.693  20.853 -24.605  1.00 94.44           N  
ATOM    561  NH2 ARG A 346       8.922  20.666 -24.521  1.00 94.44           N1+
ATOM    562  CZ  ARG A 346       7.751  20.096 -24.519  1.00 94.44           C  
ATOM    563  N   LEU A 347       7.711  12.538 -26.035  1.00 92.46           N  
ATOM    564  CA  LEU A 347       7.489  11.666 -27.193  1.00 92.46           C  
ATOM    565  C   LEU A 347       6.069  11.800 -27.753  1.00 92.46           C  
ATOM    566  O   LEU A 347       5.113  11.980 -27.001  1.00 92.46           O  
ATOM    567  CB  LEU A 347       7.776  10.194 -26.843  1.00 92.46           C  
ATOM    568  CG  LEU A 347       9.259   9.795 -26.874  1.00 92.46           C  
ATOM    569  CD1 LEU A 347       9.374   8.309 -26.548  1.00 92.46           C  
ATOM    570  CD2 LEU A 347       9.906   9.998 -28.249  1.00 92.46           C  
ATOM    571  N   PHE A 348       5.929  11.665 -29.070  1.00 91.45           N  
ATOM    572  CA  PHE A 348       4.657  11.716 -29.790  1.00 91.45           C  
ATOM    573  C   PHE A 348       4.023  10.325 -29.932  1.00 91.45           C  
ATOM    574  O   PHE A 348       4.425   9.549 -30.800  1.00 91.45           O  
ATOM    575  CB  PHE A 348       4.895  12.343 -31.172  1.00 91.45           C  
ATOM    576  CG  PHE A 348       3.614  12.592 -31.937  1.00 91.45           C  
ATOM    577  CD1 PHE A 348       3.414  12.008 -33.202  1.00 91.45           C  
ATOM    578  CD2 PHE A 348       2.613  13.402 -31.370  1.00 91.45           C  
ATOM    579  CE1 PHE A 348       2.208  12.226 -33.892  1.00 91.45           C  
ATOM    580  CE2 PHE A 348       1.404  13.600 -32.052  1.00 91.45           C  
ATOM    581  CZ  PHE A 348       1.200  13.016 -33.314  1.00 91.45           C  
ATOM    582  N   ALA A 349       3.022  10.003 -29.111  1.00 88.51           N  
ATOM    583  CA  ALA A 349       2.264   8.753 -29.210  1.00 88.51           C  
ATOM    584  C   ALA A 349       1.248   8.777 -30.367  1.00 88.51           C  
ATOM    585  O   ALA A 349       0.743   9.834 -30.747  1.00 88.51           O  
ATOM    586  CB  ALA A 349       1.588   8.471 -27.863  1.00 88.51           C  
ATOM    587  N   LYS A 350       0.899   7.591 -30.885  1.00 85.77           N  
ATOM    588  CA  LYS A 350       0.038   7.386 -32.067  1.00 85.77           C  
ATOM    589  C   LYS A 350      -1.320   8.088 -31.988  1.00 85.77           C  
ATOM    590  O   LYS A 350      -1.827   8.550 -33.003  1.00 85.77           O  
ATOM    591  CB  LYS A 350      -0.139   5.871 -32.246  1.00 85.77           C  
ATOM    592  CG  LYS A 350      -0.828   5.474 -33.564  1.00 85.77           C  
ATOM    593  CD  LYS A 350      -0.823   3.948 -33.651  1.00 85.77           C  
ATOM    594  CE  LYS A 350      -1.417   3.373 -34.932  1.00 85.77           C  
ATOM    595  NZ  LYS A 350      -1.177   1.912 -34.987  1.00 85.77           N1+
ATOM    596  N   HIS A 351      -1.874   8.214 -30.784  1.00 78.26           N  
ATOM    597  CA  HIS A 351      -3.156   8.867 -30.492  1.00 78.26           C  
ATOM    598  C   HIS A 351      -3.077  10.409 -30.453  1.00 78.26           C  
ATOM    599  O   HIS A 351      -3.787  11.041 -29.673  1.00 78.26           O  
ATOM    600  CB  HIS A 351      -3.717   8.262 -29.191  1.00 78.26           C  
ATOM    601  CG  HIS A 351      -3.877   6.764 -29.270  1.00 78.26           C  
ATOM    602  CD2 HIS A 351      -4.721   6.097 -30.116  1.00 78.26           C  
ATOM    603  ND1 HIS A 351      -3.181   5.810 -28.555  1.00 78.26           N  
ATOM    604  CE1 HIS A 351      -3.607   4.599 -28.958  1.00 78.26           C  
ATOM    605  NE2 HIS A 351      -4.527   4.730 -29.924  1.00 78.26           N  
ATOM    606  N   SER A 352      -2.175  11.011 -31.235  1.00 78.64           N  
ATOM    607  CA  SER A 352      -1.894  12.455 -31.280  1.00 78.64           C  
ATOM    608  C   SER A 352      -1.679  13.112 -29.908  1.00 78.64           C  
ATOM    609  O   SER A 352      -2.123  14.232 -29.661  1.00 78.64           O  
ATOM    610  CB  SER A 352      -2.915  13.201 -32.148  1.00 78.64           C  
ATOM    611  OG  SER A 352      -2.849  12.707 -33.473  1.00 78.64           O  
ATOM    612  N   ARG A 353      -0.992  12.413 -28.994  1.00 83.56           N  
ATOM    613  CA  ARG A 353      -0.700  12.897 -27.633  1.00 83.56           C  
ATOM    614  C   ARG A 353       0.795  12.921 -27.358  1.00 83.56           C  
ATOM    615  O   ARG A 353       1.509  11.963 -27.649  1.00 83.56           O  
ATOM    616  CB  ARG A 353      -1.442  12.063 -26.574  1.00 83.56           C  
ATOM    617  CG  ARG A 353      -2.936  12.415 -26.508  1.00 83.56           C  
ATOM    618  CD  ARG A 353      -3.649  11.598 -25.423  1.00 83.56           C  
ATOM    619  NE  ARG A 353      -5.083  11.939 -25.359  1.00 83.56           N  
ATOM    620  NH1 ARG A 353      -5.642  10.678 -23.518  1.00 83.56           N  
ATOM    621  NH2 ARG A 353      -7.206  11.900 -24.550  1.00 83.56           N1+
ATOM    622  CZ  ARG A 353      -5.966  11.502 -24.478  1.00 83.56           C  
ATOM    623  N   TRP A 354       1.246  13.998 -26.726  1.00 88.65           N  
ATOM    624  CA  TRP A 354       2.585  14.086 -26.157  1.00 88.65           C  
ATOM    625  C   TRP A 354       2.642  13.328 -24.825  1.00 88.65           C  
ATOM    626  O   TRP A 354       1.739  13.442 -24.002  1.00 88.65           O  
ATOM    627  CB  TRP A 354       2.987  15.559 -26.033  1.00 88.65           C  
ATOM    628  CG  TRP A 354       3.112  16.249 -27.360  1.00 88.65           C  
ATOM    629  CD1 TRP A 354       2.249  17.152 -27.883  1.00 88.65           C  
ATOM    630  CD2 TRP A 354       4.133  16.043 -28.383  1.00 88.65           C  
ATOM    631  CE2 TRP A 354       3.832  16.871 -29.506  1.00 88.65           C  
ATOM    632  CE3 TRP A 354       5.284  15.230 -28.471  1.00 88.65           C  
ATOM    633  NE1 TRP A 354       2.667  17.519 -29.149  1.00 88.65           N  
ATOM    634  CH2 TRP A 354       5.774  16.071 -30.711  1.00 88.65           C  
ATOM    635  CZ2 TRP A 354       4.644  16.900 -30.649  1.00 88.65           C  
ATOM    636  CZ3 TRP A 354       6.098  15.247 -29.618  1.00 88.65           C  
ATOM    637  N   ARG A 355       3.701  12.544 -24.627  1.00 88.08           N  
ATOM    638  CA  ARG A 355       3.978  11.751 -23.421  1.00 88.08           C  
ATOM    639  C   ARG A 355       5.328  12.178 -22.868  1.00 88.08           C  
ATOM    640  O   ARG A 355       6.317  12.133 -23.599  1.00 88.08           O  
ATOM    641  CB  ARG A 355       4.056  10.260 -23.785  1.00 88.08           C  
ATOM    642  CG  ARG A 355       2.788   9.634 -24.380  1.00 88.08           C  
ATOM    643  CD  ARG A 355       1.806   9.061 -23.349  1.00 88.08           C  
ATOM    644  NE  ARG A 355       1.344   7.738 -23.814  1.00 88.08           N  
ATOM    645  NH1 ARG A 355      -0.958   7.974 -23.749  1.00 88.08           N  
ATOM    646  NH2 ARG A 355      -0.047   6.176 -24.642  1.00 88.08           N1+
ATOM    647  CZ  ARG A 355       0.121   7.322 -24.063  1.00 88.08           C  
ATOM    648  N   TRP A 356       5.401  12.562 -21.601  1.00 91.26           N  
ATOM    649  CA  TRP A 356       6.691  12.808 -20.962  1.00 91.26           C  
ATOM    650  C   TRP A 356       7.417  11.490 -20.685  1.00 91.26           C  
ATOM    651  O   TRP A 356       6.825  10.542 -20.170  1.00 91.26           O  
ATOM    652  CB  TRP A 356       6.489  13.638 -19.699  1.00 91.26           C  
ATOM    653  CG  TRP A 356       6.148  15.064 -19.963  1.00 91.26           C  
ATOM    654  CD1 TRP A 356       4.912  15.606 -19.932  1.00 91.26           C  
ATOM    655  CD2 TRP A 356       7.060  16.149 -20.302  1.00 91.26           C  
ATOM    656  CE2 TRP A 356       6.300  17.351 -20.427  1.00 91.26           C  
ATOM    657  CE3 TRP A 356       8.455  16.233 -20.504  1.00 91.26           C  
ATOM    658  NE1 TRP A 356       4.998  16.959 -20.189  1.00 91.26           N  
ATOM    659  CH2 TRP A 356       8.288  18.622 -20.967  1.00 91.26           C  
ATOM    660  CZ2 TRP A 356       6.899  18.579 -20.747  1.00 91.26           C  
ATOM    661  CZ3 TRP A 356       9.064  17.457 -20.839  1.00 91.26           C  
ATOM    662  N   VAL A 357       8.706  11.431 -21.018  1.00 92.57           N  
ATOM    663  CA  VAL A 357       9.575  10.284 -20.736  1.00 92.57           C  
ATOM    664  C   VAL A 357      10.913  10.729 -20.157  1.00 92.57           C  
ATOM    665  O   VAL A 357      11.480  11.747 -20.554  1.00 92.57           O  
ATOM    666  CB  VAL A 357       9.796   9.376 -21.965  1.00 92.57           C  
ATOM    667  CG1 VAL A 357       8.498   8.685 -22.400  1.00 92.57           C  
ATOM    668  CG2 VAL A 357      10.385  10.102 -23.181  1.00 92.57           C  
ATOM    669  N   GLN A 358      11.438   9.927 -19.235  1.00 92.38           N  
ATOM    670  CA  GLN A 358      12.821   9.966 -18.775  1.00 92.38           C  
ATOM    671  C   GLN A 358      13.567   8.802 -19.429  1.00 92.38           C  
ATOM    672  O   GLN A 358      13.314   7.639 -19.117  1.00 92.38           O  
ATOM    673  CB  GLN A 358      12.829   9.905 -17.242  1.00 92.38           C  
ATOM    674  CG  GLN A 358      14.227   9.938 -16.611  1.00 92.38           C  
ATOM    675  CD  GLN A 358      14.157   9.943 -15.082  1.00 92.38           C  
ATOM    676  NE2 GLN A 358      15.104  10.568 -14.416  1.00 92.38           N  
ATOM    677  OE1 GLN A 358      13.266   9.388 -14.450  1.00 92.38           O  
ATOM    678  N   SER A 359      14.473   9.114 -20.351  1.00 92.18           N  
ATOM    679  CA  SER A 359      15.248   8.133 -21.111  1.00 92.18           C  
ATOM    680  C   SER A 359      16.703   8.103 -20.648  1.00 92.18           C  
ATOM    681  O   SER A 359      17.296   9.152 -20.390  1.00 92.18           O  
ATOM    682  CB  SER A 359      15.162   8.470 -22.599  1.00 92.18           C  
ATOM    683  OG  SER A 359      15.794   7.476 -23.381  1.00 92.18           O  
ATOM    684  N   ASN A 360      17.293   6.910 -20.583  1.00 91.90           N  
ATOM    685  CA  ASN A 360      18.741   6.719 -20.567  1.00 91.90           C  
ATOM    686  C   ASN A 360      19.122   5.767 -21.708  1.00 91.90           C  
ATOM    687  O   ASN A 360      18.588   4.656 -21.800  1.00 91.90           O  
ATOM    688  CB  ASN A 360      19.200   6.213 -19.187  1.00 91.90           C  
ATOM    689  CG  ASN A 360      20.717   6.189 -19.059  1.00 91.90           C  
ATOM    690  ND2 ASN A 360      21.253   5.487 -18.089  1.00 91.90           N  
ATOM    691  OD1 ASN A 360      21.442   6.821 -19.808  1.00 91.90           O  
ATOM    692  N   ALA A 361      20.021   6.207 -22.585  1.00 92.55           N  
ATOM    693  CA  ALA A 361      20.410   5.494 -23.791  1.00 92.55           C  
ATOM    694  C   ALA A 361      21.890   5.093 -23.765  1.00 92.55           C  
ATOM    695  O   ALA A 361      22.751   5.845 -23.303  1.00 92.55           O  
ATOM    696  CB  ALA A 361      20.015   6.328 -25.014  1.00 92.55           C  
ATOM    697  N   ARG A 362      22.163   3.884 -24.264  1.00 91.27           N  
ATOM    698  CA  ARG A 362      23.481   3.243 -24.296  1.00 91.27           C  
ATOM    699  C   ARG A 362      23.838   2.803 -25.709  1.00 91.27           C  
ATOM    700  O   ARG A 362      22.997   2.253 -26.423  1.00 91.27           O  
ATOM    701  CB  ARG A 362      23.510   2.040 -23.339  1.00 91.27           C  
ATOM    702  CG  ARG A 362      23.493   2.481 -21.871  1.00 91.27           C  
ATOM    703  CD  ARG A 362      23.600   1.287 -20.912  1.00 91.27           C  
ATOM    704  NE  ARG A 362      24.072   1.757 -19.606  1.00 91.27           N  
ATOM    705  NH1 ARG A 362      23.796  -0.083 -18.251  1.00 91.27           N  
ATOM    706  NH2 ARG A 362      24.841   1.756 -17.507  1.00 91.27           N1+
ATOM    707  CZ  ARG A 362      24.220   1.131 -18.460  1.00 91.27           C  
ATOM    708  N   LEU A 363      25.096   3.007 -26.074  1.00 92.62           N  
ATOM    709  CA  LEU A 363      25.689   2.587 -27.337  1.00 92.62           C  
ATOM    710  C   LEU A 363      26.229   1.155 -27.212  1.00 92.62           C  
ATOM    711  O   LEU A 363      27.079   0.880 -26.368  1.00 92.62           O  
ATOM    712  CB  LEU A 363      26.784   3.613 -27.671  1.00 92.62           C  
ATOM    713  CG  LEU A 363      27.442   3.463 -29.048  1.00 92.62           C  
ATOM    714  CD1 LEU A 363      26.414   3.529 -30.177  1.00 92.62           C  
ATOM    715  CD2 LEU A 363      28.430   4.615 -29.240  1.00 92.62           C  
ATOM    716  N   ILE A 364      25.735   0.240 -28.045  1.00 91.73           N  
ATOM    717  CA  ILE A 364      26.146  -1.167 -28.055  1.00 91.73           C  
ATOM    718  C   ILE A 364      27.174  -1.393 -29.162  1.00 91.73           C  
ATOM    719  O   ILE A 364      27.011  -0.920 -30.290  1.00 91.73           O  
ATOM    720  CB  ILE A 364      24.929  -2.110 -28.180  1.00 91.73           C  
ATOM    721  CG1 ILE A 364      23.822  -1.810 -27.140  1.00 91.73           C  
ATOM    722  CG2 ILE A 364      25.373  -3.581 -28.070  1.00 91.73           C  
ATOM    723  CD1 ILE A 364      24.255  -1.832 -25.667  1.00 91.73           C  
ATOM    724  N   TYR A 365      28.232  -2.135 -28.836  1.00 90.22           N  
ATOM    725  CA  TYR A 365      29.343  -2.421 -29.736  1.00 90.22           C  
ATOM    726  C   TYR A 365      29.318  -3.887 -30.180  1.00 90.22           C  
ATOM    727  O   TYR A 365      29.240  -4.785 -29.346  1.00 90.22           O  
ATOM    728  CB  TYR A 365      30.680  -2.065 -29.063  1.00 90.22           C  
ATOM    729  CG  TYR A 365      30.893  -0.586 -28.777  1.00 90.22           C  
ATOM    730  CD1 TYR A 365      31.774   0.170 -29.577  1.00 90.22           C  
ATOM    731  CD2 TYR A 365      30.239   0.029 -27.690  1.00 90.22           C  
ATOM    732  CE1 TYR A 365      31.993   1.534 -29.299  1.00 90.22           C  
ATOM    733  CE2 TYR A 365      30.448   1.392 -27.413  1.00 90.22           C  
ATOM    734  OH  TYR A 365      31.544   3.456 -27.921  1.00 90.22           O  
ATOM    735  CZ  TYR A 365      31.330   2.146 -28.211  1.00 90.22           C  
ATOM    736  N   ARG A 366      29.465  -4.136 -31.486  1.00 88.25           N  
ATOM    737  CA  ARG A 366      29.702  -5.468 -32.064  1.00 88.25           C  
ATOM    738  C   ARG A 366      31.062  -5.457 -32.761  1.00 88.25           C  
ATOM    739  O   ARG A 366      31.362  -4.544 -33.527  1.00 88.25           O  
ATOM    740  CB  ARG A 366      28.537  -5.859 -32.999  1.00 88.25           C  
ATOM    741  CG  ARG A 366      28.468  -7.381 -33.239  1.00 88.25           C  
ATOM    742  CD  ARG A 366      27.446  -7.810 -34.309  1.00 88.25           C  
ATOM    743  NE  ARG A 366      26.082  -7.326 -34.031  1.00 88.25           N  
ATOM    744  NH1 ARG A 366      24.870  -9.287 -33.738  1.00 88.25           N  
ATOM    745  NH2 ARG A 366      23.879  -7.293 -33.631  1.00 88.25           N1+
ATOM    746  CZ  ARG A 366      24.960  -7.987 -33.806  1.00 88.25           C  
ATOM    747  N   ASN A 367      31.911  -6.450 -32.492  1.00 87.72           N  
ATOM    748  CA  ASN A 367      33.260  -6.562 -33.076  1.00 87.72           C  
ATOM    749  C   ASN A 367      34.120  -5.281 -32.924  1.00 87.72           C  
ATOM    750  O   ASN A 367      34.823  -4.877 -33.851  1.00 87.72           O  
ATOM    751  CB  ASN A 367      33.142  -7.059 -34.533  1.00 87.72           C  
ATOM    752  CG  ASN A 367      32.396  -8.374 -34.658  1.00 87.72           C  
ATOM    753  ND2 ASN A 367      31.781  -8.637 -35.787  1.00 87.72           N  
ATOM    754  OD1 ASN A 367      32.348  -9.184 -33.753  1.00 87.72           O  
ATOM    755  N   GLY A 368      34.026  -4.604 -31.772  1.00 85.97           N  
ATOM    756  CA  GLY A 368      34.767  -3.367 -31.482  1.00 85.97           C  
ATOM    757  C   GLY A 368      34.280  -2.112 -32.223  1.00 85.97           C  
ATOM    758  O   GLY A 368      34.948  -1.083 -32.171  1.00 85.97           O  
ATOM    759  N   ARG A 369      33.130  -2.164 -32.909  1.00 89.82           N  
ATOM    760  CA  ARG A 369      32.494  -1.008 -33.564  1.00 89.82           C  
ATOM    761  C   ARG A 369      31.100  -0.762 -32.985  1.00 89.82           C  
ATOM    762  O   ARG A 369      30.438  -1.738 -32.640  1.00 89.82           O  
ATOM    763  CB  ARG A 369      32.401  -1.245 -35.077  1.00 89.82           C  
ATOM    764  CG  ARG A 369      33.787  -1.294 -35.728  1.00 89.82           C  
ATOM    765  CD  ARG A 369      33.652  -1.448 -37.243  1.00 89.82           C  
ATOM    766  NE  ARG A 369      34.976  -1.460 -37.889  1.00 89.82           N  
ATOM    767  NH1 ARG A 369      34.251  -1.709 -40.051  1.00 89.82           N  
ATOM    768  NH2 ARG A 369      36.440  -1.572 -39.626  1.00 89.82           N1+
ATOM    769  CZ  ARG A 369      35.215  -1.580 -39.182  1.00 89.82           C  
ATOM    770  N   PRO A 370      30.633   0.495 -32.889  1.00 90.35           N  
ATOM    771  CA  PRO A 370      29.243   0.769 -32.539  1.00 90.35           C  
ATOM    772  C   PRO A 370      28.308   0.153 -33.590  1.00 90.35           C  
ATOM    773  O   PRO A 370      28.574   0.254 -34.787  1.00 90.35           O  
ATOM    774  CB  PRO A 370      29.138   2.293 -32.477  1.00 90.35           C  
ATOM    775  CG  PRO A 370      30.229   2.777 -33.431  1.00 90.35           C  
ATOM    776  CD  PRO A 370      31.322   1.725 -33.254  1.00 90.35           C  
ATOM    777  N   ASP A 371      27.238  -0.493 -33.131  1.00 90.92           N  
ATOM    778  CA  ASP A 371      26.287  -1.251 -33.959  1.00 90.92           C  
ATOM    779  C   ASP A 371      24.885  -0.624 -33.875  1.00 90.92           C  
ATOM    780  O   ASP A 371      24.338  -0.131 -34.863  1.00 90.92           O  
ATOM    781  CB  ASP A 371      26.332  -2.724 -33.492  1.00 90.92           C  
ATOM    782  CG  ASP A 371      25.509  -3.706 -34.338  1.00 90.92           C  
ATOM    783  OD1 ASP A 371      25.308  -3.451 -35.539  1.00 90.92           O  
ATOM    784  OD2 ASP A 371      25.113  -4.767 -33.792  1.00 90.92           O1-
ATOM    785  N   TYR A 372      24.337  -0.540 -32.660  1.00 93.18           N  
ATOM    786  CA  TYR A 372      23.032   0.062 -32.382  1.00 93.18           C  
ATOM    787  C   TYR A 372      22.990   0.714 -30.995  1.00 93.18           C  
ATOM    788  O   TYR A 372      23.872   0.532 -30.159  1.00 93.18           O  
ATOM    789  CB  TYR A 372      21.924  -0.996 -32.553  1.00 93.18           C  
ATOM    790  CG  TYR A 372      22.037  -2.211 -31.656  1.00 93.18           C  
ATOM    791  CD1 TYR A 372      22.723  -3.348 -32.116  1.00 93.18           C  
ATOM    792  CD2 TYR A 372      21.454  -2.214 -30.374  1.00 93.18           C  
ATOM    793  CE1 TYR A 372      22.864  -4.476 -31.289  1.00 93.18           C  
ATOM    794  CE2 TYR A 372      21.566  -3.356 -29.557  1.00 93.18           C  
ATOM    795  OH  TYR A 372      22.406  -5.587 -29.226  1.00 93.18           O  
ATOM    796  CZ  TYR A 372      22.288  -4.483 -30.006  1.00 93.18           C  
ATOM    797  N   ILE A 373      21.935   1.481 -30.750  1.00 94.06           N  
ATOM    798  CA  ILE A 373      21.624   2.144 -29.483  1.00 94.06           C  
ATOM    799  C   ILE A 373      20.443   1.418 -28.827  1.00 94.06           C  
ATOM    800  O   ILE A 373      19.476   1.072 -29.508  1.00 94.06           O  
ATOM    801  CB  ILE A 373      21.339   3.636 -29.767  1.00 94.06           C  
ATOM    802  CG1 ILE A 373      22.637   4.379 -30.169  1.00 94.06           C  
ATOM    803  CG2 ILE A 373      20.667   4.342 -28.575  1.00 94.06           C  
ATOM    804  CD1 ILE A 373      22.376   5.632 -31.014  1.00 94.06           C  
ATOM    805  N   ILE A 374      20.490   1.221 -27.507  1.00 93.42           N  
ATOM    806  CA  ILE A 374      19.318   0.852 -26.696  1.00 93.42           C  
ATOM    807  C   ILE A 374      18.958   2.047 -25.818  1.00 93.42           C  
ATOM    808  O   ILE A 374      19.770   2.466 -24.995  1.00 93.42           O  
ATOM    809  CB  ILE A 374      19.561  -0.405 -25.824  1.00 93.42           C  
ATOM    810  CG1 ILE A 374      19.996  -1.623 -26.669  1.00 93.42           C  
ATOM    811  CG2 ILE A 374      18.281  -0.740 -25.022  1.00 93.42           C  
ATOM    812  CD1 ILE A 374      20.328  -2.863 -25.821  1.00 93.42           C  
ATOM    813  N   ALA A 375      17.734   2.557 -25.940  1.00 93.30           N  
ATOM    814  CA  ALA A 375      17.163   3.508 -24.992  1.00 93.30           C  
ATOM    815  C   ALA A 375      16.222   2.775 -24.027  1.00 93.30           C  
ATOM    816  O   ALA A 375      15.321   2.055 -24.453  1.00 93.30           O  
ATOM    817  CB  ALA A 375      16.493   4.650 -25.759  1.00 93.30           C  
ATOM    818  N   THR A 376      16.444   2.945 -22.722  1.00 91.49           N  
ATOM    819  CA  THR A 376      15.545   2.472 -21.658  1.00 91.49           C  
ATOM    820  C   THR A 376      14.785   3.676 -21.114  1.00 91.49           C  
ATOM    821  O   THR A 376      15.405   4.666 -20.726  1.00 91.49           O  
ATOM    822  CB  THR A 376      16.327   1.753 -20.547  1.00 91.49           C  
ATOM    823  CG2 THR A 376      15.415   1.141 -19.488  1.00 91.49           C  
ATOM    824  OG1 THR A 376      17.088   0.693 -21.101  1.00 91.49           O  
ATOM    825  N   GLN A 377      13.455   3.613 -21.129  1.00 92.39           N  
ATOM    826  CA  GLN A 377      12.581   4.770 -20.960  1.00 92.39           C  
ATOM    827  C   GLN A 377      11.553   4.533 -19.850  1.00 92.39           C  
ATOM    828  O   GLN A 377      10.879   3.505 -19.823  1.00 92.39           O  
ATOM    829  CB  GLN A 377      11.881   5.093 -22.291  1.00 92.39           C  
ATOM    830  CG  GLN A 377      12.839   5.196 -23.494  1.00 92.39           C  
ATOM    831  CD  GLN A 377      12.201   5.861 -24.710  1.00 92.39           C  
ATOM    832  NE2 GLN A 377      12.622   5.554 -25.917  1.00 92.39           N  
ATOM    833  OE1 GLN A 377      11.338   6.712 -24.607  1.00 92.39           O  
ATOM    834  N   ARG A 378      11.416   5.503 -18.941  1.00 88.44           N  
ATOM    835  CA  ARG A 378      10.361   5.562 -17.921  1.00 88.44           C  
ATOM    836  C   ARG A 378       9.325   6.616 -18.337  1.00 88.44           C  
ATOM    837  O   ARG A 378       9.725   7.769 -18.512  1.00 88.44           O  
ATOM    838  CB  ARG A 378      10.993   5.883 -16.550  1.00 88.44           C  
ATOM    839  CG  ARG A 378       9.952   5.918 -15.417  1.00 88.44           C  
ATOM    840  CD  ARG A 378      10.556   6.210 -14.035  1.00 88.44           C  
ATOM    841  NE  ARG A 378      10.905   7.635 -13.824  1.00 88.44           N  
ATOM    842  NH1 ARG A 378       8.872   8.428 -13.037  1.00 88.44           N  
ATOM    843  NH2 ARG A 378      10.647   9.705 -12.908  1.00 88.44           N1+
ATOM    844  CZ  ARG A 378      10.145   8.562 -13.258  1.00 88.44           C  
ATOM    845  N   PRO A 379       8.029   6.284 -18.479  1.00 87.33           N  
ATOM    846  CA  PRO A 379       6.988   7.296 -18.637  1.00 87.33           C  
ATOM    847  C   PRO A 379       6.860   8.146 -17.366  1.00 87.33           C  
ATOM    848  O   PRO A 379       7.007   7.638 -16.252  1.00 87.33           O  
ATOM    849  CB  PRO A 379       5.703   6.525 -18.947  1.00 87.33           C  
ATOM    850  CG  PRO A 379       5.927   5.177 -18.266  1.00 87.33           C  
ATOM    851  CD  PRO A 379       7.433   4.957 -18.402  1.00 87.33           C  
ATOM    852  N   LEU A 380       6.589   9.436 -17.545  1.00 84.97           N  
ATOM    853  CA  LEU A 380       6.384  10.412 -16.475  1.00 84.97           C  
ATOM    854  C   LEU A 380       4.945  10.932 -16.484  1.00 84.97           C  
ATOM    855  O   LEU A 380       4.280  10.947 -17.521  1.00 84.97           O  
ATOM    856  CB  LEU A 380       7.340  11.607 -16.643  1.00 84.97           C  
ATOM    857  CG  LEU A 380       8.832  11.308 -16.822  1.00 84.97           C  
ATOM    858  CD1 LEU A 380       9.615  12.623 -16.845  1.00 84.97           C  
ATOM    859  CD2 LEU A 380       9.356  10.462 -15.675  1.00 84.97           C  
ATOM    860  HXT LEU A 380       5.635  11.439 -15.517  1.00  0.00           H  
CONECT  854  860
CONECT  860  854
END   
