# Supplementary material for: The Highly Potent AhR Agonist Picoberin Modulates Hh-Dependent Osteoblast Differentiation
Source: J Med Chem. 2022 Dec 2;65(24):16268–89. doi: 10.1021/acs.jmedchem.2c00956 (PMC9791665; doi:10.1021/acs.jmedchem.2c00956)
Supplement: Supplementary file 3 — jm2c00956_si_003.zip [file jm2c00956_si_003.zip › Homology_and_AlphaFold_Generated_Models/SwissModel_mAhR.pdb]

TITLE     SWISS-MODEL SERVER (https://swissmodel.expasy.org)
TITLE    2 SMR_UPDATE_P30561
EXPDTA    THEORETICAL MODEL (SWISS-MODEL SERVER)
AUTHOR    SWISS-MODEL SERVER (SEE REFERENCE IN JRNL Records)
REVDAT   1   24-SEP-21 1MOD    1       02:53
JRNL        AUTH   A.WATERHOUSE,M.BERTONI,S.BIENERT,G.STUDER,G.TAURIELLO,
JRNL        AUTH 2 R.GUMIENNY,F.T.HEER,T.A.P.DE BEER,C.REMPFER,L.BORDOLI,
JRNL        AUTH 3 R.LEPORE,T.SCHWEDE
JRNL        TITL   SWISS-MODEL: HOMOLOGY MODELLING OF PROTEIN STRUCTURES AND
JRNL        TITL 2 COMPLEXES
JRNL        REF    NUCLEIC.ACIDS.RES..           V.  46 W296  2018
JRNL        PMID   29788355
JRNL        DOI    10.1093/nar/gky427
REMARK   1
REMARK   1 REFERENCE 1
REMARK   1  AUTH   S.BIENERT,A.WATERHOUSE,T.A.P.DE BEER,G.TAURIELLO,G.STUDER,
REMARK   1  AUTH 2 L.BORDOLI,T.SCHWEDE
REMARK   1  TITL   THE SWISS-MODEL REPOSITORY - NEW FEATURES AND FUNCTIONALITY
REMARK   1  REF    NUCLEIC.ACIDS.RES..           V.  45       2017
REMARK   1  REFN                   ISSN 0305-1048
REMARK   1  PMID   27899672
REMARK   1  DOI    10.1093/nar/gkw1132
REMARK   1
REMARK   1 REFERENCE 2
REMARK   1  AUTH   N.GUEX,M.C.PEITSCH,T.SCHWEDE
REMARK   1  TITL   AUTOMATED COMPARATIVE PROTEIN STRUCTURE MODELING WITH
REMARK   1  TITL 2 SWISS-MODEL AND SWISS-PDBVIEWER: A HISTORICAL PERSPECTIVE
REMARK   1  REF    ELECTROPHORESIS               V.  30       2009
REMARK   1  REFN                   ISSN 0173-0835
REMARK   1  PMID   19517507
REMARK   1  DOI    10.1002/elps.200900140
REMARK   1
REMARK   1 REFERENCE 3
REMARK   1  AUTH   G.STUDER,G.TAURIELLO,S.BIENERT,M.BIASINI,N.JOHNER,T.SCHWEDE
REMARK   1  TITL   PROMOD3 - A VERSATILE HOMOLOGY MODELLING TOOLBOX
REMARK   1  REF    PLOS COMP. BIOL.              V.  17       2021
REMARK   1  REFN                   ISSN 
REMARK   1  PMID   33507980
REMARK   1  DOI    https://doi.org/10.1371/journal.pcbi.1008667
REMARK   1
REMARK   1 REFERENCE 4
REMARK   1  AUTH   G.STUDER,C.REMPFER,A.WATERHOUSE,R.GUMIENNY,J.HAAS,T.SCHWEDE
REMARK   1  TITL   QMEANDISCO - DISTANCE CONSTRAINTS APPLIED ON MODEL QUALITY 
REMARK   1  TITL 2 ESTIMATION
REMARK   1  REF    BIOINFORMATICS                V.  36       2020
REMARK   1  REFN                   ISSN 
REMARK   1  PMID   31697312
REMARK   1  DOI    https://doi.org/10.1093/bioinformatics/btz828
REMARK   1
REMARK   1 REFERENCE 5
REMARK   1  AUTH   P.BENKERT,M.BIASINI,T.SCHWEDE
REMARK   1  TITL   TOWARD THE ESTIMATION OF THE ABSOLUTE QUALITY OF INDIVIDUAL
REMARK   1  TITL 2 PROTEIN STRUCTURE MODELS
REMARK   1  REF    BIOINFORMATICS                V.  27       2011
REMARK   1  REFN                   ISSN 1367-4803
REMARK   1  PMID   21134891
REMARK   1  DOI    10.1093/bioinformatics/btq662
REMARK   1
REMARK   1 REFERENCE 6
REMARK   1  AUTH   M.BERTONI,F.KIEFER,M.BIASINI,L.BORDOLI,T.SCHWEDE
REMARK   1  TITL   MODELING PROTEIN QUATERNARY STRUCTURE OF HOMO- AND
REMARK   1  TITL 2 HETERO-OLIGOMERS BEYOND BINARY INTERACTIONS BY HOMOLOGY
REMARK   1  REF    SCI.REP.                      V.   7       2017
REMARK   1  REFN                   ISSN
REMARK   1  PMID   28874689
REMARK   1  DOI    10.1038/s41598-017-09654-8
REMARK   1
REMARK   1 DISCLAIMER
REMARK   1 The SWISS-MODEL SERVER produces theoretical models for proteins.
REMARK   1 The results of any theoretical modelling procedure is
REMARK   1 NON-EXPERIMENTAL and MUST be considered with care. These models may
REMARK   1 contain significant errors. This is especially true for automated
REMARK   1 modeling since there is no human intervention during model
REMARK   1 building. Please read the header section and the logfile carefully
REMARK   1 to know what templates and alignments were used during the model
REMARK   1 building process. All information by the SWISS-MODEL SERVER is
REMARK   1 provided "AS-IS", without any warranty, expressed or implied.
REMARK   2
REMARK   2 COPYRIGHT NOTICE
REMARK   2 This SWISS-MODEL protein model is copyright. It is produced by the
REMARK   2 SWISS-MODEL server, developed by the Computational Structural
REMARK   2 Biology Group at the SIB Swiss Institute of Bioinformatics at the
REMARK   2 Biozentrum, University of Basel (https://swissmodel.expasy.org). This
REMARK   2 model is licensed under the CC BY-SA 4.0 Creative Commons
REMARK   2 Attribution-ShareAlike 4.0 International License
REMARK   2 (https://creativecommons.org/licenses/by-sa/4.0/legalcode), i.e. you
REMARK   2 can copy and redistribute the model in any medium or format,
REMARK   2 transform and build upon the model for any purpose, even
REMARK   2 commercially, under the following terms:
REMARK   2 Attribution - You must give appropriate credit, provide a link to
REMARK   2 the license, and indicate if changes were made. You may do so in any
REMARK   2 reasonable manner, but not in any way that suggests the licensor
REMARK   2 endorses you or your use. When you publish, patent or distribute
REMARK   2 results that were fully or partially based on the model, please cite
REMARK   2 the corresponding papers mentioned under JRNL.
REMARK   2 ShareAlike - If you remix, transform, or build upon the material,
REMARK   2 you must distribute your contributions under the same license as the
REMARK   2 original.
REMARK   2 No additional restrictions - you may not apply legal terms or
REMARK   2 technological measures that legally restrict others from doing
REMARK   2 anything the license permits.
REMARK   2 Find a human-readable summary of (and not a substitute for) the
REMARK   2 CC BY-SA 4.0 license at this link:
REMARK   2 https://creativecommons.org/licenses/by-sa/4.0/
REMARK   3 
REMARK   3 MODEL INFORMATION
REMARK   3  ENGIN   PROMOD3
REMARK   3  VERSN   3.2.0
REMARK   3  OSTAT   monomer
REMARK   3  OSRSN   PREDICTION
REMARK   3  QSPRD   0.000
REMARK   3  GMQE    0.22
REMARK   3  QMNV    4.2.0
REMARK   3  QMNDG   0.58
REMARK   3  MODT    FALSE
REMARK   3 
REMARK   3 TEMPLATE 1
REMARK   3  PDBID   4f3l
REMARK   3  CHAIN   A
REMARK   3  MMCIF   B
REMARK   3  PDBV    2021-09-17
REMARK   3  SMTLE   4f3l.1.B
REMARK   3  SMTLV   2021-09-22
REMARK   3  MTHD    X-RAY DIFFRACTION 2.27 A
REMARK   3  FOUND   HHblits
REMARK   3  GMQE    0.23
REMARK   3  SIM     0.33
REMARK   3  SID     23.94
REMARK   3  OSTAT   monomer
REMARK   3  ALN B TRG MSSGANITYASRKRRKPVQKTVKPIPAEGIKSNPSKRHRDRLNTELDRLASLLPFPQD
REMARK   3  ALN B TRG VINKLDKLSVLRLSVSYLRAKSFFDVALKSTPADRNGGQDQCRAQIRDWQDLQEGEFL
REMARK   3  ALN B TRG LQALNGFVLVVTADALVFYASSTIQDYLGFQQSDVIHQSVYELIHTEDRAEFQRQLHW
REMARK   3  ALN B TRG ALNPDSAQGVDEAHGPPQAAVYYTPDQLPPENASFMERCFRCRLRCLLD---NSSGFL
REMARK   3  ALN B TRG AMNFQGRLKYLHGQNKKGKD---G-------ALLPPQLALFAIATPLQPPSILEI---
REMARK   3  ALN B TRG RTKNFIFRTKHKLDFTPIGCDAKGQLILGYTEVELCTRGSGYQFIHAADMLHCAESHI
REMARK   3  ALN B TRG RMIKTGESGMTVFRLFAKHSRWRWVQSNARLIYR--NGRPDYIIATQRPLTDEEGREH
REMARK   3  ALN B TRG LQKRSTSLPFMFATGEAVLYEISSPFSPIMDPLPIRTKSNTSRKDWAPQSTPSKDSFH
REMARK   3  ALN B TRG PSSLMSALIQQDESIYLCPPSSPAPLDSHFLMGSVSKCGSWQDSFAAAGSEAALKHEQ
REMARK   3  ALN B TRG IGHAQDVNLALSGGPSELFPDNKNNDLYNIMRNLGIDFEDIRSMQNEEFFRTDSTAAG
REMARK   3  ALN B TRG EVDFKDIDITDEILTYVQDSLNNSTLMNSACQQQPVTQHLSCMLQERLQLEQQQQLQQ
REMARK   3  ALN B TRG PPPQALEPQQQLCQMVCPQQDLGPKHTQINGTFASWNPTPPVSFNCPQQELKHYQLFS
REMARK   3  ALN B TRG SLQGTAQEFPYKPEVDSVPYTQNFAPCNQPLLPEHSKSVQLDFPGRDFEPSLHPTTSN
REMARK   3  ALN B TRG LDFVSCLQVPENQSHGINSQSTMVSPQAYYAGAMSMYQCQPGPQRTPVDQTQYSSEIP
REMARK   3  ALN B TRG GSQAFLSKVQSRGIFNETYSSDLSSIGHAAQTTGHLHHLAEARPLPDITPGGFL
REMARK   3  ALN B TPL --------------------------KRVSRNKSEKKRRDQFNVLIKELGSMLPGN--
REMARK   3  ALN B TPL -ARKMDKSTVLQKSIDFLRKHKETTAQSDASEI-----RQDWKPTFL--SNEEFTQLM
REMARK   3  ALN B TPL LEALDGFFLAIMTDGSIIYVSESVTSLLEHLPSDLVDQSIFNFIPEGEHSEVYKILST
REMARK   3  ALN B TPL HLLESD----------SL-----TPEY----LKSKNQLEFCCHMLRGTIDPKEPSTYE
REMARK   3  ALN B TPL YVRFIGNFKSLTSVSTSTHNGFEGTIQRTHRPSYEDRVCFVATVRLATPQFIKEMCTV
REMARK   3  ALN B TPL EEPNEEFTSRHSLEWKFLFLDHRAPPIIGYLPFEVLG-TSGYDYYHVDDLENLAKCHE
REMARK   3  ALN B TPL HLMQYGKGKSCYYRFLTKGQQWIWLQTHYYITYHQWNSRPEFIVCTHTVVSYAEVR--
REMARK   3  ALN B TPL ----------------------------------------------------------
REMARK   3  ALN B TPL ----------------------------------------------------------
REMARK   3  ALN B TPL ----------------------------------------------------------
REMARK   3  ALN B TPL ----------------------------------------------------------
REMARK   3  ALN B TPL ----------------------------------------------------------
REMARK   3  ALN B TPL ----------------------------------------------------------
REMARK   3  ALN B TPL ----------------------------------------------------------
REMARK   3  ALN B TPL ------------------------------------------------------
REMARK   3  ALN B OFF 11
ATOM      1  N   PRO B  34     -33.216  -9.721 127.763  1.00  0.62           N  
ATOM      2  CA  PRO B  34     -32.382  -9.816 129.000  1.00  0.62           C  
ATOM      3  C   PRO B  34     -31.581 -11.093 128.973  1.00  0.62           C  
ATOM      4  O   PRO B  34     -30.397 -11.021 129.279  1.00  0.62           O  
ATOM      5  CB  PRO B  34     -33.367  -9.706 130.165  1.00  0.62           C  
ATOM      6  CG  PRO B  34     -34.569  -8.959 129.582  1.00  0.62           C  
ATOM      7  CD  PRO B  34     -34.641  -9.418 128.125  1.00  0.62           C  
ATOM      8  N   SER B  35     -32.165 -12.256 128.592  1.00  0.51           N  
ATOM      9  CA  SER B  35     -31.484 -13.554 128.628  1.00  0.51           C  
ATOM     10  C   SER B  35     -30.227 -13.630 127.784  1.00  0.51           C  
ATOM     11  O   SER B  35     -29.182 -14.072 128.253  1.00  0.51           O  
ATOM     12  CB  SER B  35     -32.409 -14.709 128.162  1.00  0.51           C  
ATOM     13  OG  SER B  35     -33.001 -14.412 126.893  1.00  0.51           O  
ATOM     14  N   LYS B  36     -30.288 -13.116 126.540  1.00  0.71           N  
ATOM     15  CA  LYS B  36     -29.140 -12.943 125.666  1.00  0.71           C  
ATOM     16  C   LYS B  36     -28.043 -12.079 126.278  1.00  0.71           C  
ATOM     17  O   LYS B  36     -26.880 -12.438 126.240  1.00  0.71           O  
ATOM     18  CB  LYS B  36     -29.577 -12.299 124.327  1.00  0.71           C  
ATOM     19  CG  LYS B  36     -28.471 -12.312 123.254  1.00  0.71           C  
ATOM     20  CD  LYS B  36     -28.782 -11.458 122.013  1.00  0.71           C  
ATOM     21  CE  LYS B  36     -28.734  -9.948 122.263  1.00  0.71           C  
ATOM     22  NZ  LYS B  36     -27.388  -9.546 122.720  1.00  0.71           N  
ATOM     23  N   ARG B  37     -28.375 -10.947 126.932  1.00  0.69           N  
ATOM     24  CA  ARG B  37     -27.381 -10.105 127.589  1.00  0.69           C  
ATOM     25  C   ARG B  37     -26.643 -10.797 128.730  1.00  0.69           C  
ATOM     26  O   ARG B  37     -25.446 -10.611 128.913  1.00  0.69           O  
ATOM     27  CB  ARG B  37     -28.007  -8.810 128.178  1.00  0.69           C  
ATOM     28  CG  ARG B  37     -28.599  -7.824 127.150  1.00  0.69           C  
ATOM     29  CD  ARG B  37     -29.199  -6.560 127.795  1.00  0.69           C  
ATOM     30  NE  ARG B  37     -29.712  -5.676 126.696  1.00  0.69           N  
ATOM     31  CZ  ARG B  37     -30.446  -4.569 126.893  1.00  0.69           C  
ATOM     32  NH1 ARG B  37     -30.829  -3.845 125.843  1.00  0.69           N  
ATOM     33  NH2 ARG B  37     -30.816  -4.173 128.107  1.00  0.69           N  
ATOM     34  N   HIS B  38     -27.348 -11.601 129.550  1.00  0.66           N  
ATOM     35  CA  HIS B  38     -26.711 -12.415 130.577  1.00  0.66           C  
ATOM     36  C   HIS B  38     -25.838 -13.513 129.997  1.00  0.66           C  
ATOM     37  O   HIS B  38     -24.733 -13.764 130.468  1.00  0.66           O  
ATOM     38  CB  HIS B  38     -27.757 -13.007 131.548  1.00  0.66           C  
ATOM     39  CG  HIS B  38     -27.226 -13.260 132.929  1.00  0.66           C  
ATOM     40  ND1 HIS B  38     -26.805 -12.181 133.692  1.00  0.66           N  
ATOM     41  CD2 HIS B  38     -27.139 -14.411 133.647  1.00  0.66           C  
ATOM     42  CE1 HIS B  38     -26.476 -12.703 134.861  1.00  0.66           C  
ATOM     43  NE2 HIS B  38     -26.658 -14.045 134.886  1.00  0.66           N  
ATOM     44  N   ARG B  39     -26.311 -14.162 128.917  1.00  0.62           N  
ATOM     45  CA  ARG B  39     -25.563 -15.141 128.154  1.00  0.62           C  
ATOM     46  C   ARG B  39     -24.297 -14.586 127.509  1.00  0.62           C  
ATOM     47  O   ARG B  39     -23.232 -15.187 127.626  1.00  0.62           O  
ATOM     48  CB  ARG B  39     -26.496 -15.737 127.072  1.00  0.62           C  
ATOM     49  CG  ARG B  39     -25.963 -16.994 126.362  1.00  0.62           C  
ATOM     50  CD  ARG B  39     -26.991 -17.565 125.376  1.00  0.62           C  
ATOM     51  NE  ARG B  39     -26.468 -18.874 124.850  1.00  0.62           N  
ATOM     52  CZ  ARG B  39     -26.701 -20.064 125.424  1.00  0.62           C  
ATOM     53  NH1 ARG B  39     -27.303 -20.169 126.604  1.00  0.62           N  
ATOM     54  NH2 ARG B  39     -26.284 -21.174 124.814  1.00  0.62           N  
ATOM     55  N   ASP B  40     -24.376 -13.403 126.867  1.00  0.68           N  
ATOM     56  CA  ASP B  40     -23.252 -12.689 126.292  1.00  0.68           C  
ATOM     57  C   ASP B  40     -22.213 -12.300 127.358  1.00  0.68           C  
ATOM     58  O   ASP B  40     -21.019 -12.543 127.197  1.00  0.68           O  
ATOM     59  CB  ASP B  40     -23.737 -11.405 125.542  1.00  0.68           C  
ATOM     60  CG  ASP B  40     -24.738 -11.647 124.414  1.00  0.68           C  
ATOM     61  OD1 ASP B  40     -24.729 -12.740 123.801  1.00  0.68           O  
ATOM     62  OD2 ASP B  40     -25.548 -10.707 124.145  1.00  0.68           O  
ATOM     63  N   ARG B  41     -22.642 -11.756 128.525  1.00  0.65           N  
ATOM     64  CA  ARG B  41     -21.758 -11.470 129.654  1.00  0.65           C  
ATOM     65  C   ARG B  41     -21.101 -12.706 130.249  1.00  0.65           C  
ATOM     66  O   ARG B  41     -19.920 -12.694 130.593  1.00  0.65           O  
ATOM     67  CB  ARG B  41     -22.486 -10.747 130.815  1.00  0.65           C  
ATOM     68  CG  ARG B  41     -22.896  -9.292 130.514  1.00  0.65           C  
ATOM     69  CD  ARG B  41     -23.423  -8.539 131.742  1.00  0.65           C  
ATOM     70  NE  ARG B  41     -24.638  -9.268 132.242  1.00  0.65           N  
ATOM     71  CZ  ARG B  41     -25.896  -8.952 131.921  1.00  0.65           C  
ATOM     72  NH1 ARG B  41     -26.902  -9.603 132.497  1.00  0.65           N  
ATOM     73  NH2 ARG B  41     -26.176  -7.988 131.052  1.00  0.65           N  
ATOM     74  N   LEU B  42     -21.856 -13.814 130.377  1.00  0.70           N  
ATOM     75  CA  LEU B  42     -21.336 -15.096 130.811  1.00  0.70           C  
ATOM     76  C   LEU B  42     -20.263 -15.631 129.879  1.00  0.70           C  
ATOM     77  O   LEU B  42     -19.206 -16.070 130.323  1.00  0.70           O  
ATOM     78  CB  LEU B  42     -22.506 -16.105 130.897  1.00  0.70           C  
ATOM     79  CG  LEU B  42     -22.149 -17.532 131.358  1.00  0.70           C  
ATOM     80  CD1 LEU B  42     -21.565 -17.549 132.776  1.00  0.70           C  
ATOM     81  CD2 LEU B  42     -23.392 -18.429 131.276  1.00  0.70           C  
ATOM     82  N   ASN B  43     -20.485 -15.547 128.550  1.00  0.72           N  
ATOM     83  CA  ASN B  43     -19.497 -15.927 127.553  1.00  0.72           C  
ATOM     84  C   ASN B  43     -18.217 -15.092 127.647  1.00  0.72           C  
ATOM     85  O   ASN B  43     -17.121 -15.642 127.677  1.00  0.72           O  
ATOM     86  CB  ASN B  43     -20.063 -15.795 126.116  1.00  0.72           C  
ATOM     87  CG  ASN B  43     -21.273 -16.682 125.843  1.00  0.72           C  
ATOM     88  OD1 ASN B  43     -21.555 -17.720 126.453  1.00  0.72           O  
ATOM     89  ND2 ASN B  43     -22.045 -16.276 124.809  1.00  0.72           N  
ATOM     90  N   THR B  44     -18.330 -13.753 127.800  1.00  0.74           N  
ATOM     91  CA  THR B  44     -17.189 -12.847 127.992  1.00  0.74           C  
ATOM     92  C   THR B  44     -16.352 -13.201 129.204  1.00  0.74           C  
ATOM     93  O   THR B  44     -15.123 -13.209 129.151  1.00  0.74           O  
ATOM     94  CB  THR B  44     -17.631 -11.393 128.185  1.00  0.74           C  
ATOM     95  OG1 THR B  44     -18.383 -10.957 127.065  1.00  0.74           O  
ATOM     96  CG2 THR B  44     -16.451 -10.415 128.317  1.00  0.74           C  
ATOM     97  N   GLU B  45     -16.994 -13.525 130.346  1.00  0.72           N  
ATOM     98  CA  GLU B  45     -16.273 -13.968 131.526  1.00  0.72           C  
ATOM     99  C   GLU B  45     -15.566 -15.304 131.346  1.00  0.72           C  
ATOM    100  O   GLU B  45     -14.405 -15.467 131.712  1.00  0.72           O  
ATOM    101  CB  GLU B  45     -17.208 -13.994 132.755  1.00  0.72           C  
ATOM    102  CG  GLU B  45     -16.561 -14.445 134.097  1.00  0.72           C  
ATOM    103  CD  GLU B  45     -15.255 -13.780 134.520  1.00  0.72           C  
ATOM    104  OE1 GLU B  45     -14.638 -14.291 135.490  1.00  0.72           O  
ATOM    105  OE2 GLU B  45     -14.802 -12.785 133.906  1.00  0.72           O  
ATOM    106  N   LEU B  46     -16.222 -16.295 130.712  1.00  0.71           N  
ATOM    107  CA  LEU B  46     -15.609 -17.578 130.405  1.00  0.71           C  
ATOM    108  C   LEU B  46     -14.404 -17.476 129.477  1.00  0.71           C  
ATOM    109  O   LEU B  46     -13.359 -18.056 129.757  1.00  0.71           O  
ATOM    110  CB  LEU B  46     -16.643 -18.519 129.748  1.00  0.71           C  
ATOM    111  CG  LEU B  46     -17.796 -18.946 130.679  1.00  0.71           C  
ATOM    112  CD1 LEU B  46     -19.002 -19.392 129.850  1.00  0.71           C  
ATOM    113  CD2 LEU B  46     -17.374 -20.045 131.662  1.00  0.71           C  
ATOM    114  N   ASP B  47     -14.492 -16.692 128.389  1.00  0.70           N  
ATOM    115  CA  ASP B  47     -13.396 -16.433 127.472  1.00  0.70           C  
ATOM    116  C   ASP B  47     -12.228 -15.703 128.140  1.00  0.70           C  
ATOM    117  O   ASP B  47     -11.059 -16.029 127.935  1.00  0.70           O  
ATOM    118  CB  ASP B  47     -13.910 -15.608 126.269  1.00  0.70           C  
ATOM    119  CG  ASP B  47     -14.858 -16.410 125.386  1.00  0.70           C  
ATOM    120  OD1 ASP B  47     -14.944 -17.652 125.549  1.00  0.70           O  
ATOM    121  OD2 ASP B  47     -15.488 -15.764 124.509  1.00  0.70           O  
ATOM    122  N   ARG B  48     -12.511 -14.707 129.008  1.00  0.69           N  
ATOM    123  CA  ARG B  48     -11.507 -14.064 129.845  1.00  0.69           C  
ATOM    124  C   ARG B  48     -10.846 -15.026 130.826  1.00  0.69           C  
ATOM    125  O   ARG B  48      -9.638 -15.009 131.036  1.00  0.69           O  
ATOM    126  CB  ARG B  48     -12.140 -12.895 130.643  1.00  0.69           C  
ATOM    127  CG  ARG B  48     -11.140 -12.049 131.467  1.00  0.69           C  
ATOM    128  CD  ARG B  48     -11.766 -11.288 132.647  1.00  0.69           C  
ATOM    129  NE  ARG B  48     -12.255 -12.293 133.637  1.00  0.69           N  
ATOM    130  CZ  ARG B  48     -11.506 -13.000 134.486  1.00  0.69           C  
ATOM    131  NH1 ARG B  48     -12.068 -13.907 135.273  1.00  0.69           N  
ATOM    132  NH2 ARG B  48     -10.193 -12.826 134.575  1.00  0.69           N  
ATOM    133  N   LEU B  49     -11.622 -15.914 131.460  1.00  0.71           N  
ATOM    134  CA  LEU B  49     -11.113 -16.946 132.339  1.00  0.71           C  
ATOM    135  C   LEU B  49     -10.224 -17.939 131.593  1.00  0.71           C  
ATOM    136  O   LEU B  49      -9.142 -18.306 132.046  1.00  0.71           O  
ATOM    137  CB  LEU B  49     -12.328 -17.626 133.014  1.00  0.71           C  
ATOM    138  CG  LEU B  49     -12.053 -18.466 134.271  1.00  0.71           C  
ATOM    139  CD1 LEU B  49     -11.329 -17.669 135.363  1.00  0.71           C  
ATOM    140  CD2 LEU B  49     -13.386 -19.002 134.817  1.00  0.71           C  
ATOM    141  N   ALA B  50     -10.651 -18.330 130.376  1.00  0.78           N  
ATOM    142  CA  ALA B  50      -9.922 -19.166 129.449  1.00  0.78           C  
ATOM    143  C   ALA B  50      -8.612 -18.598 128.940  1.00  0.78           C  
ATOM    144  O   ALA B  50      -7.620 -19.310 128.827  1.00  0.78           O  
ATOM    145  CB  ALA B  50     -10.807 -19.507 128.244  1.00  0.78           C  
ATOM    146  N   SER B  51      -8.555 -17.287 128.637  1.00  0.73           N  
ATOM    147  CA  SER B  51      -7.362 -16.620 128.125  1.00  0.73           C  
ATOM    148  C   SER B  51      -6.215 -16.609 129.113  1.00  0.73           C  
ATOM    149  O   SER B  51      -5.042 -16.567 128.748  1.00  0.73           O  
ATOM    150  CB  SER B  51      -7.653 -15.169 127.657  1.00  0.73           C  
ATOM    151  OG  SER B  51      -7.978 -14.284 128.731  1.00  0.73           O  
ATOM    152  N   LEU B  52      -6.550 -16.682 130.411  1.00  0.74           N  
ATOM    153  CA  LEU B  52      -5.591 -16.832 131.473  1.00  0.74           C  
ATOM    154  C   LEU B  52      -5.145 -18.272 131.668  1.00  0.74           C  
ATOM    155  O   LEU B  52      -4.186 -18.539 132.382  1.00  0.74           O  
ATOM    156  CB  LEU B  52      -6.160 -16.331 132.823  1.00  0.74           C  
ATOM    157  CG  LEU B  52      -6.747 -14.906 132.799  1.00  0.74           C  
ATOM    158  CD1 LEU B  52      -7.417 -14.594 134.141  1.00  0.74           C  
ATOM    159  CD2 LEU B  52      -5.747 -13.798 132.452  1.00  0.74           C  
ATOM    160  N   LEU B  53      -5.794 -19.279 131.067  1.00  0.74           N  
ATOM    161  CA  LEU B  53      -5.342 -20.649 131.228  1.00  0.74           C  
ATOM    162  C   LEU B  53      -3.958 -20.881 130.599  1.00  0.74           C  
ATOM    163  O   LEU B  53      -3.713 -20.445 129.474  1.00  0.74           O  
ATOM    164  CB  LEU B  53      -6.387 -21.695 130.733  1.00  0.74           C  
ATOM    165  CG  LEU B  53      -7.770 -21.579 131.427  1.00  0.74           C  
ATOM    166  CD1 LEU B  53      -8.825 -22.545 130.861  1.00  0.74           C  
ATOM    167  CD2 LEU B  53      -7.735 -21.660 132.954  1.00  0.74           C  
ATOM    168  N   PRO B  54      -2.998 -21.532 131.269  1.00  0.69           N  
ATOM    169  CA  PRO B  54      -1.758 -21.961 130.636  1.00  0.69           C  
ATOM    170  C   PRO B  54      -2.025 -22.987 129.571  1.00  0.69           C  
ATOM    171  O   PRO B  54      -3.105 -23.575 129.621  1.00  0.69           O  
ATOM    172  CB  PRO B  54      -0.981 -22.623 131.782  1.00  0.69           C  
ATOM    173  CG  PRO B  54      -2.065 -23.222 132.683  1.00  0.69           C  
ATOM    174  CD  PRO B  54      -3.254 -22.283 132.493  1.00  0.69           C  
ATOM    175  N   PHE B  55      -1.028 -23.189 128.671  1.00  0.56           N  
ATOM    176  CA  PHE B  55      -0.960 -24.167 127.592  1.00  0.56           C  
ATOM    177  C   PHE B  55      -0.819 -23.441 126.260  1.00  0.56           C  
ATOM    178  O   PHE B  55      -1.829 -23.091 125.652  1.00  0.56           O  
ATOM    179  CB  PHE B  55      -2.133 -25.182 127.569  1.00  0.56           C  
ATOM    180  CG  PHE B  55      -1.870 -26.542 127.010  1.00  0.56           C  
ATOM    181  CD1 PHE B  55      -0.843 -26.805 126.091  1.00  0.56           C  
ATOM    182  CD2 PHE B  55      -2.866 -27.517 127.231  1.00  0.56           C  
ATOM    183  CE1 PHE B  55      -0.878 -27.966 125.322  1.00  0.56           C  
ATOM    184  CE2 PHE B  55      -2.900 -28.683 126.467  1.00  0.56           C  
ATOM    185  CZ  PHE B  55      -1.937 -28.871 125.473  1.00  0.56           C  
ATOM    186  N   PRO B  56       0.382 -23.180 125.733  1.00  0.40           N  
ATOM    187  CA  PRO B  56       0.499 -22.186 124.668  1.00  0.40           C  
ATOM    188  C   PRO B  56       0.630 -22.893 123.330  1.00  0.40           C  
ATOM    189  O   PRO B  56       1.720 -23.104 122.806  1.00  0.40           O  
ATOM    190  CB  PRO B  56       1.761 -21.399 125.062  1.00  0.40           C  
ATOM    191  CG  PRO B  56       2.650 -22.415 125.786  1.00  0.40           C  
ATOM    192  CD  PRO B  56       1.646 -23.343 126.470  1.00  0.40           C  
ATOM    193  N   GLN B  57      -0.527 -23.265 122.772  1.00  0.27           N  
ATOM    194  CA  GLN B  57      -0.649 -24.055 121.567  1.00  0.27           C  
ATOM    195  C   GLN B  57      -1.956 -23.681 120.880  1.00  0.27           C  
ATOM    196  O   GLN B  57      -2.963 -23.423 121.538  1.00  0.27           O  
ATOM    197  CB  GLN B  57      -0.675 -25.553 121.926  1.00  0.27           C  
ATOM    198  CG  GLN B  57      -0.530 -26.536 120.736  1.00  0.27           C  
ATOM    199  CD  GLN B  57       0.951 -26.794 120.471  1.00  0.27           C  
ATOM    200  OE1 GLN B  57       1.672 -27.126 121.406  1.00  0.27           O  
ATOM    201  NE2 GLN B  57       1.432 -26.673 119.217  1.00  0.27           N  
ATOM    202  N   ASP B  58      -2.001 -23.671 119.539  1.00  0.30           N  
ATOM    203  CA  ASP B  58      -3.134 -23.217 118.750  1.00  0.30           C  
ATOM    204  C   ASP B  58      -4.476 -23.891 119.062  1.00  0.30           C  
ATOM    205  O   ASP B  58      -5.470 -23.231 119.360  1.00  0.30           O  
ATOM    206  CB  ASP B  58      -2.792 -23.481 117.265  1.00  0.30           C  
ATOM    207  CG  ASP B  58      -1.542 -22.730 116.835  1.00  0.30           C  
ATOM    208  OD1 ASP B  58      -1.147 -21.768 117.535  1.00  0.30           O  
ATOM    209  OD2 ASP B  58      -0.947 -23.173 115.825  1.00  0.30           O  
ATOM    210  N   VAL B  59      -4.518 -25.241 119.101  1.00  0.20           N  
ATOM    211  CA  VAL B  59      -5.751 -26.021 119.242  1.00  0.20           C  
ATOM    212  C   VAL B  59      -6.248 -26.088 120.672  1.00  0.20           C  
ATOM    213  O   VAL B  59      -7.293 -26.652 120.999  1.00  0.20           O  
ATOM    214  CB  VAL B  59      -5.579 -27.462 118.765  1.00  0.20           C  
ATOM    215  CG1 VAL B  59      -5.327 -27.454 117.250  1.00  0.20           C  
ATOM    216  CG2 VAL B  59      -4.442 -28.200 119.504  1.00  0.20           C  
ATOM    217  N   ILE B  60      -5.441 -25.541 121.576  1.00  0.34           N  
ATOM    218  CA  ILE B  60      -5.539 -25.735 122.989  1.00  0.34           C  
ATOM    219  C   ILE B  60      -6.083 -24.513 123.693  1.00  0.34           C  
ATOM    220  O   ILE B  60      -6.547 -24.597 124.830  1.00  0.34           O  
ATOM    221  CB  ILE B  60      -4.134 -25.973 123.438  1.00  0.34           C  
ATOM    222  CG1 ILE B  60      -3.494 -27.287 122.920  1.00  0.34           C  
ATOM    223  CG2 ILE B  60      -4.003 -25.877 124.936  1.00  0.34           C  
ATOM    224  CD1 ILE B  60      -4.268 -28.554 123.254  1.00  0.34           C  
ATOM    225  N   ASN B  61      -6.124 -23.358 123.005  1.00  0.49           N  
ATOM    226  CA  ASN B  61      -6.935 -22.209 123.376  1.00  0.49           C  
ATOM    227  C   ASN B  61      -8.424 -22.596 123.405  1.00  0.49           C  
ATOM    228  O   ASN B  61      -9.176 -22.383 122.457  1.00  0.49           O  
ATOM    229  CB  ASN B  61      -6.706 -21.048 122.372  1.00  0.49           C  
ATOM    230  CG  ASN B  61      -5.292 -20.489 122.496  1.00  0.49           C  
ATOM    231  OD1 ASN B  61      -4.922 -19.905 123.513  1.00  0.49           O  
ATOM    232  ND2 ASN B  61      -4.477 -20.631 121.426  1.00  0.49           N  
ATOM    233  N   LYS B  62      -8.866 -23.263 124.493  1.00  0.36           N  
ATOM    234  CA  LYS B  62     -10.111 -23.995 124.531  1.00  0.36           C  
ATOM    235  C   LYS B  62     -11.266 -23.056 124.762  1.00  0.36           C  
ATOM    236  O   LYS B  62     -11.332 -22.356 125.765  1.00  0.36           O  
ATOM    237  CB  LYS B  62     -10.154 -25.121 125.613  1.00  0.36           C  
ATOM    238  CG  LYS B  62      -9.314 -26.395 125.360  1.00  0.36           C  
ATOM    239  CD  LYS B  62      -9.592 -27.086 124.013  1.00  0.36           C  
ATOM    240  CE  LYS B  62      -8.688 -28.289 123.701  1.00  0.36           C  
ATOM    241  NZ  LYS B  62      -8.853 -29.374 124.696  1.00  0.36           N  
ATOM    242  N   LEU B  63     -12.213 -23.048 123.815  1.00  0.44           N  
ATOM    243  CA  LEU B  63     -13.315 -22.109 123.800  1.00  0.44           C  
ATOM    244  C   LEU B  63     -14.584 -22.692 124.391  1.00  0.44           C  
ATOM    245  O   LEU B  63     -15.567 -22.005 124.651  1.00  0.44           O  
ATOM    246  CB  LEU B  63     -13.627 -21.784 122.323  1.00  0.44           C  
ATOM    247  CG  LEU B  63     -12.454 -21.193 121.520  1.00  0.44           C  
ATOM    248  CD1 LEU B  63     -12.891 -21.036 120.059  1.00  0.44           C  
ATOM    249  CD2 LEU B  63     -11.980 -19.853 122.096  1.00  0.44           C  
ATOM    250  N   ASP B  64     -14.602 -24.014 124.635  1.00  0.59           N  
ATOM    251  CA  ASP B  64     -15.713 -24.669 125.284  1.00  0.59           C  
ATOM    252  C   ASP B  64     -15.820 -24.237 126.738  1.00  0.59           C  
ATOM    253  O   ASP B  64     -14.897 -24.414 127.532  1.00  0.59           O  
ATOM    254  CB  ASP B  64     -15.564 -26.202 125.141  1.00  0.59           C  
ATOM    255  CG  ASP B  64     -16.729 -27.018 125.690  1.00  0.59           C  
ATOM    256  OD1 ASP B  64     -17.473 -26.529 126.575  1.00  0.59           O  
ATOM    257  OD2 ASP B  64     -16.802 -28.199 125.283  1.00  0.59           O  
ATOM    258  N   LYS B  65     -17.001 -23.721 127.116  1.00  0.62           N  
ATOM    259  CA  LYS B  65     -17.332 -23.254 128.440  1.00  0.62           C  
ATOM    260  C   LYS B  65     -17.083 -24.303 129.508  1.00  0.62           C  
ATOM    261  O   LYS B  65     -16.485 -24.042 130.550  1.00  0.62           O  
ATOM    262  CB  LYS B  65     -18.843 -22.930 128.490  1.00  0.62           C  
ATOM    263  CG  LYS B  65     -19.329 -22.039 127.339  1.00  0.62           C  
ATOM    264  CD  LYS B  65     -20.795 -21.641 127.561  1.00  0.62           C  
ATOM    265  CE  LYS B  65     -21.358 -20.787 126.433  1.00  0.62           C  
ATOM    266  NZ  LYS B  65     -22.661 -20.227 126.851  1.00  0.62           N  
ATOM    267  N   LEU B  66     -17.502 -25.549 129.227  1.00  0.68           N  
ATOM    268  CA  LEU B  66     -17.298 -26.687 130.089  1.00  0.68           C  
ATOM    269  C   LEU B  66     -15.833 -27.069 130.189  1.00  0.68           C  
ATOM    270  O   LEU B  66     -15.329 -27.401 131.257  1.00  0.68           O  
ATOM    271  CB  LEU B  66     -18.096 -27.906 129.579  1.00  0.68           C  
ATOM    272  CG  LEU B  66     -19.630 -27.756 129.631  1.00  0.68           C  
ATOM    273  CD1 LEU B  66     -20.270 -28.929 128.877  1.00  0.68           C  
ATOM    274  CD2 LEU B  66     -20.175 -27.692 131.065  1.00  0.68           C  
ATOM    275  N   SER B  67     -15.070 -27.033 129.078  1.00  0.75           N  
ATOM    276  CA  SER B  67     -13.621 -27.247 129.122  1.00  0.75           C  
ATOM    277  C   SER B  67     -12.892 -26.212 129.942  1.00  0.75           C  
ATOM    278  O   SER B  67     -12.052 -26.555 130.769  1.00  0.75           O  
ATOM    279  CB  SER B  67     -12.945 -27.253 127.730  1.00  0.75           C  
ATOM    280  OG  SER B  67     -13.327 -28.409 126.978  1.00  0.75           O  
ATOM    281  N   VAL B  68     -13.226 -24.926 129.761  1.00  0.77           N  
ATOM    282  CA  VAL B  68     -12.628 -23.826 130.497  1.00  0.77           C  
ATOM    283  C   VAL B  68     -12.887 -23.906 131.985  1.00  0.77           C  
ATOM    284  O   VAL B  68     -11.966 -23.811 132.790  1.00  0.77           O  
ATOM    285  CB  VAL B  68     -13.148 -22.504 129.963  1.00  0.77           C  
ATOM    286  CG1 VAL B  68     -12.694 -21.317 130.837  1.00  0.77           C  
ATOM    287  CG2 VAL B  68     -12.625 -22.339 128.530  1.00  0.77           C  
ATOM    288  N   LEU B  69     -14.143 -24.152 132.402  1.00  0.72           N  
ATOM    289  CA  LEU B  69     -14.480 -24.312 133.804  1.00  0.72           C  
ATOM    290  C   LEU B  69     -13.799 -25.506 134.459  1.00  0.72           C  
ATOM    291  O   LEU B  69     -13.268 -25.389 135.560  1.00  0.72           O  
ATOM    292  CB  LEU B  69     -16.008 -24.422 133.998  1.00  0.72           C  
ATOM    293  CG  LEU B  69     -16.793 -23.131 133.687  1.00  0.72           C  
ATOM    294  CD1 LEU B  69     -18.301 -23.399 133.784  1.00  0.72           C  
ATOM    295  CD2 LEU B  69     -16.399 -21.966 134.606  1.00  0.72           C  
ATOM    296  N   ARG B  70     -13.738 -26.673 133.782  1.00  0.74           N  
ATOM    297  CA  ARG B  70     -13.002 -27.831 134.276  1.00  0.74           C  
ATOM    298  C   ARG B  70     -11.511 -27.572 134.463  1.00  0.74           C  
ATOM    299  O   ARG B  70     -10.932 -27.902 135.496  1.00  0.74           O  
ATOM    300  CB  ARG B  70     -13.145 -29.031 133.302  1.00  0.74           C  
ATOM    301  CG  ARG B  70     -14.549 -29.666 133.280  1.00  0.74           C  
ATOM    302  CD  ARG B  70     -14.691 -30.840 132.300  1.00  0.74           C  
ATOM    303  NE  ARG B  70     -14.562 -30.322 130.898  1.00  0.74           N  
ATOM    304  CZ  ARG B  70     -14.419 -31.121 129.830  1.00  0.74           C  
ATOM    305  NH1 ARG B  70     -14.349 -30.610 128.604  1.00  0.74           N  
ATOM    306  NH2 ARG B  70     -14.326 -32.442 129.970  1.00  0.74           N  
ATOM    307  N   LEU B  71     -10.848 -26.941 133.475  1.00  0.77           N  
ATOM    308  CA  LEU B  71      -9.448 -26.576 133.585  1.00  0.77           C  
ATOM    309  C   LEU B  71      -9.173 -25.518 134.647  1.00  0.77           C  
ATOM    310  O   LEU B  71      -8.241 -25.657 135.435  1.00  0.77           O  
ATOM    311  CB  LEU B  71      -8.893 -26.132 132.215  1.00  0.77           C  
ATOM    312  CG  LEU B  71      -8.852 -27.241 131.141  1.00  0.77           C  
ATOM    313  CD1 LEU B  71      -8.476 -26.646 129.776  1.00  0.77           C  
ATOM    314  CD2 LEU B  71      -7.880 -28.375 131.502  1.00  0.77           C  
ATOM    315  N   SER B  72     -10.007 -24.465 134.756  1.00  0.77           N  
ATOM    316  CA  SER B  72      -9.901 -23.451 135.805  1.00  0.77           C  
ATOM    317  C   SER B  72     -10.030 -24.006 137.208  1.00  0.77           C  
ATOM    318  O   SER B  72      -9.239 -23.676 138.089  1.00  0.77           O  
ATOM    319  CB  SER B  72     -10.964 -22.343 135.650  1.00  0.77           C  
ATOM    320  OG  SER B  72     -10.765 -21.659 134.419  1.00  0.77           O  
ATOM    321  N   VAL B  73     -10.992 -24.924 137.452  1.00  0.74           N  
ATOM    322  CA  VAL B  73     -11.099 -25.644 138.718  1.00  0.74           C  
ATOM    323  C   VAL B  73      -9.849 -26.468 139.012  1.00  0.74           C  
ATOM    324  O   VAL B  73      -9.312 -26.439 140.119  1.00  0.74           O  
ATOM    325  CB  VAL B  73     -12.333 -26.549 138.731  1.00  0.74           C  
ATOM    326  CG1 VAL B  73     -12.383 -27.467 139.972  1.00  0.74           C  
ATOM    327  CG2 VAL B  73     -13.610 -25.686 138.704  1.00  0.74           C  
ATOM    328  N   SER B  74      -9.311 -27.188 138.007  1.00  0.74           N  
ATOM    329  CA  SER B  74      -8.079 -27.958 138.127  1.00  0.74           C  
ATOM    330  C   SER B  74      -6.856 -27.126 138.468  1.00  0.74           C  
ATOM    331  O   SER B  74      -6.047 -27.530 139.300  1.00  0.74           O  
ATOM    332  CB  SER B  74      -7.773 -28.755 136.838  1.00  0.74           C  
ATOM    333  OG  SER B  74      -8.714 -29.816 136.689  1.00  0.74           O  
ATOM    334  N   TYR B  75      -6.686 -25.935 137.864  1.00  0.70           N  
ATOM    335  CA  TYR B  75      -5.626 -25.001 138.220  1.00  0.70           C  
ATOM    336  C   TYR B  75      -5.745 -24.419 139.619  1.00  0.70           C  
ATOM    337  O   TYR B  75      -4.774 -24.376 140.371  1.00  0.70           O  
ATOM    338  CB  TYR B  75      -5.560 -23.817 137.219  1.00  0.70           C  
ATOM    339  CG  TYR B  75      -5.296 -24.307 135.818  1.00  0.70           C  
ATOM    340  CD1 TYR B  75      -4.321 -25.279 135.562  1.00  0.70           C  
ATOM    341  CD2 TYR B  75      -6.059 -23.837 134.740  1.00  0.70           C  
ATOM    342  CE1 TYR B  75      -4.171 -25.809 134.277  1.00  0.70           C  
ATOM    343  CE2 TYR B  75      -5.878 -24.351 133.441  1.00  0.70           C  
ATOM    344  CZ  TYR B  75      -4.917 -25.333 133.203  1.00  0.70           C  
ATOM    345  OH  TYR B  75      -4.664 -25.825 131.900  1.00  0.70           O  
ATOM    346  N   LEU B  76      -6.952 -23.985 140.043  1.00  0.70           N  
ATOM    347  CA  LEU B  76      -7.150 -23.459 141.387  1.00  0.70           C  
ATOM    348  C   LEU B  76      -6.960 -24.531 142.458  1.00  0.70           C  
ATOM    349  O   LEU B  76      -6.554 -24.265 143.588  1.00  0.70           O  
ATOM    350  CB  LEU B  76      -8.542 -22.813 141.578  1.00  0.70           C  
ATOM    351  CG  LEU B  76      -8.831 -21.586 140.690  1.00  0.70           C  
ATOM    352  CD1 LEU B  76     -10.278 -21.133 140.922  1.00  0.70           C  
ATOM    353  CD2 LEU B  76      -7.863 -20.422 140.925  1.00  0.70           C  
ATOM    354  N   ARG B  77      -7.273 -25.787 142.120  1.00  0.63           N  
ATOM    355  CA  ARG B  77      -7.030 -26.942 142.962  1.00  0.63           C  
ATOM    356  C   ARG B  77      -5.578 -27.371 143.029  1.00  0.63           C  
ATOM    357  O   ARG B  77      -5.052 -27.674 144.098  1.00  0.63           O  
ATOM    358  CB  ARG B  77      -7.885 -28.123 142.463  1.00  0.63           C  
ATOM    359  CG  ARG B  77      -7.850 -29.365 143.377  1.00  0.63           C  
ATOM    360  CD  ARG B  77      -8.950 -30.378 143.058  1.00  0.63           C  
ATOM    361  NE  ARG B  77     -10.236 -29.708 143.418  1.00  0.63           N  
ATOM    362  CZ  ARG B  77     -11.448 -30.183 143.111  1.00  0.63           C  
ATOM    363  NH1 ARG B  77     -11.602 -31.323 142.448  1.00  0.63           N  
ATOM    364  NH2 ARG B  77     -12.522 -29.490 143.481  1.00  0.63           N  
ATOM    365  N   ALA B  78      -4.871 -27.400 141.883  1.00  0.65           N  
ATOM    366  CA  ALA B  78      -3.449 -27.679 141.866  1.00  0.65           C  
ATOM    367  C   ALA B  78      -2.652 -26.640 142.624  1.00  0.65           C  
ATOM    368  O   ALA B  78      -1.795 -26.989 143.428  1.00  0.65           O  
ATOM    369  CB  ALA B  78      -2.913 -27.823 140.436  1.00  0.65           C  
ATOM    370  N   LYS B  79      -2.969 -25.341 142.469  1.00  0.64           N  
ATOM    371  CA  LYS B  79      -2.335 -24.312 143.272  1.00  0.64           C  
ATOM    372  C   LYS B  79      -2.522 -24.439 144.774  1.00  0.64           C  
ATOM    373  O   LYS B  79      -1.586 -24.274 145.543  1.00  0.64           O  
ATOM    374  CB  LYS B  79      -2.765 -22.899 142.839  1.00  0.64           C  
ATOM    375  CG  LYS B  79      -3.974 -22.248 143.530  1.00  0.64           C  
ATOM    376  CD  LYS B  79      -4.446 -20.930 142.907  1.00  0.64           C  
ATOM    377  CE  LYS B  79      -5.701 -20.363 143.566  1.00  0.64           C  
ATOM    378  NZ  LYS B  79      -5.430 -20.112 144.991  1.00  0.64           N  
ATOM    379  N   SER B  80      -3.739 -24.768 145.262  1.00  0.56           N  
ATOM    380  CA  SER B  80      -3.954 -24.940 146.691  1.00  0.56           C  
ATOM    381  C   SER B  80      -3.213 -26.129 147.246  1.00  0.56           C  
ATOM    382  O   SER B  80      -2.640 -26.064 148.325  1.00  0.56           O  
ATOM    383  CB  SER B  80      -5.442 -25.020 147.110  1.00  0.56           C  
ATOM    384  OG  SER B  80      -6.139 -26.095 146.481  1.00  0.56           O  
ATOM    385  N   PHE B  81      -3.171 -27.236 146.488  1.00  0.50           N  
ATOM    386  CA  PHE B  81      -2.356 -28.394 146.785  1.00  0.50           C  
ATOM    387  C   PHE B  81      -0.855 -28.073 146.827  1.00  0.50           C  
ATOM    388  O   PHE B  81      -0.146 -28.435 147.762  1.00  0.50           O  
ATOM    389  CB  PHE B  81      -2.693 -29.453 145.699  1.00  0.50           C  
ATOM    390  CG  PHE B  81      -1.910 -30.721 145.859  1.00  0.50           C  
ATOM    391  CD1 PHE B  81      -0.770 -30.932 145.073  1.00  0.50           C  
ATOM    392  CD2 PHE B  81      -2.270 -31.678 146.817  1.00  0.50           C  
ATOM    393  CE1 PHE B  81       0.027 -32.066 145.259  1.00  0.50           C  
ATOM    394  CE2 PHE B  81      -1.479 -32.820 147.006  1.00  0.50           C  
ATOM    395  CZ  PHE B  81      -0.325 -33.008 146.234  1.00  0.50           C  
ATOM    396  N   PHE B  82      -0.341 -27.346 145.824  1.00  0.52           N  
ATOM    397  CA  PHE B  82       1.044 -26.932 145.743  1.00  0.52           C  
ATOM    398  C   PHE B  82       1.483 -25.950 146.823  1.00  0.52           C  
ATOM    399  O   PHE B  82       2.520 -26.167 147.450  1.00  0.52           O  
ATOM    400  CB  PHE B  82       1.323 -26.420 144.306  1.00  0.52           C  
ATOM    401  CG  PHE B  82       1.443 -27.527 143.269  1.00  0.52           C  
ATOM    402  CD1 PHE B  82       1.643 -28.891 143.582  1.00  0.52           C  
ATOM    403  CD2 PHE B  82       1.297 -27.182 141.914  1.00  0.52           C  
ATOM    404  CE1 PHE B  82       1.664 -29.871 142.581  1.00  0.52           C  
ATOM    405  CE2 PHE B  82       1.271 -28.168 140.922  1.00  0.52           C  
ATOM    406  CZ  PHE B  82       1.470 -29.510 141.249  1.00  0.52           C  
ATOM    407  N   ASP B  83       0.673 -24.928 147.149  1.00  0.54           N  
ATOM    408  CA  ASP B  83       0.936 -23.965 148.214  1.00  0.54           C  
ATOM    409  C   ASP B  83       0.824 -24.573 149.603  1.00  0.54           C  
ATOM    410  O   ASP B  83       1.269 -24.006 150.596  1.00  0.54           O  
ATOM    411  CB  ASP B  83      -0.059 -22.774 148.128  1.00  0.54           C  
ATOM    412  CG  ASP B  83       0.248 -21.925 146.917  1.00  0.54           C  
ATOM    413  OD1 ASP B  83       1.373 -22.094 146.395  1.00  0.54           O  
ATOM    414  OD2 ASP B  83      -0.612 -21.078 146.543  1.00  0.54           O  
ATOM    415  N   VAL B  84       0.237 -25.773 149.713  1.00  0.41           N  
ATOM    416  CA  VAL B  84       0.157 -26.506 150.963  1.00  0.41           C  
ATOM    417  C   VAL B  84       1.260 -27.555 151.094  1.00  0.41           C  
ATOM    418  O   VAL B  84       1.574 -28.023 152.188  1.00  0.41           O  
ATOM    419  CB  VAL B  84      -1.232 -27.134 151.010  1.00  0.41           C  
ATOM    420  CG1 VAL B  84      -1.349 -28.375 151.910  1.00  0.41           C  
ATOM    421  CG2 VAL B  84      -2.222 -26.039 151.451  1.00  0.41           C  
ATOM    422  N   ALA B  85       1.930 -27.931 149.992  1.00  0.50           N  
ATOM    423  CA  ALA B  85       2.896 -29.020 149.991  1.00  0.50           C  
ATOM    424  C   ALA B  85       4.301 -28.550 149.670  1.00  0.50           C  
ATOM    425  O   ALA B  85       5.184 -29.321 149.297  1.00  0.50           O  
ATOM    426  CB  ALA B  85       2.460 -30.083 148.968  1.00  0.50           C  
ATOM    427  N   LEU B  86       4.521 -27.237 149.772  1.00  0.46           N  
ATOM    428  CA  LEU B  86       5.759 -26.564 149.484  1.00  0.46           C  
ATOM    429  C   LEU B  86       6.977 -26.809 150.342  1.00  0.46           C  
ATOM    430  O   LEU B  86       6.909 -27.094 151.534  1.00  0.46           O  
ATOM    431  CB  LEU B  86       5.515 -25.050 149.267  1.00  0.46           C  
ATOM    432  CG  LEU B  86       5.398 -24.174 150.515  1.00  0.46           C  
ATOM    433  CD1 LEU B  86       4.968 -22.776 150.078  1.00  0.46           C  
ATOM    434  CD2 LEU B  86       4.440 -24.712 151.579  1.00  0.46           C  
ATOM    435  N   LYS B  87       8.173 -26.691 149.725  1.00  0.46           N  
ATOM    436  CA  LYS B  87       9.420 -26.753 150.463  1.00  0.46           C  
ATOM    437  C   LYS B  87       9.622 -25.572 151.400  1.00  0.46           C  
ATOM    438  O   LYS B  87      10.012 -25.708 152.558  1.00  0.46           O  
ATOM    439  CB  LYS B  87      10.616 -26.818 149.484  1.00  0.46           C  
ATOM    440  CG  LYS B  87      11.956 -27.062 150.194  1.00  0.46           C  
ATOM    441  CD  LYS B  87      13.133 -27.192 149.223  1.00  0.46           C  
ATOM    442  CE  LYS B  87      14.439 -27.424 149.975  1.00  0.46           C  
ATOM    443  NZ  LYS B  87      15.542 -27.513 149.002  1.00  0.46           N  
ATOM    444  N   SER B  88       9.343 -24.354 150.905  1.00  0.50           N  
ATOM    445  CA  SER B  88       9.501 -23.145 151.686  1.00  0.50           C  
ATOM    446  C   SER B  88       8.262 -22.857 152.497  1.00  0.50           C  
ATOM    447  O   SER B  88       7.377 -22.096 152.103  1.00  0.50           O  
ATOM    448  CB  SER B  88       9.841 -21.923 150.800  1.00  0.50           C  
ATOM    449  OG  SER B  88      10.113 -20.755 151.579  1.00  0.50           O  
ATOM    450  N   THR B  89       8.221 -23.413 153.723  1.00  0.44           N  
ATOM    451  CA  THR B  89       7.218 -23.089 154.735  1.00  0.44           C  
ATOM    452  C   THR B  89       6.995 -21.584 154.995  1.00  0.44           C  
ATOM    453  O   THR B  89       5.847 -21.251 155.281  1.00  0.44           O  
ATOM    454  CB  THR B  89       7.369 -23.838 156.069  1.00  0.44           C  
ATOM    455  OG1 THR B  89       8.542 -23.471 156.784  1.00  0.44           O  
ATOM    456  CG2 THR B  89       7.450 -25.358 155.847  1.00  0.44           C  
ATOM    457  N   PRO B  90       7.928 -20.611 154.880  1.00  0.30           N  
ATOM    458  CA  PRO B  90       7.642 -19.176 154.963  1.00  0.30           C  
ATOM    459  C   PRO B  90       6.599 -18.611 154.014  1.00  0.30           C  
ATOM    460  O   PRO B  90       6.185 -17.465 154.203  1.00  0.30           O  
ATOM    461  CB  PRO B  90       8.985 -18.487 154.685  1.00  0.30           C  
ATOM    462  CG  PRO B  90      10.048 -19.498 155.105  1.00  0.30           C  
ATOM    463  CD  PRO B  90       9.367 -20.856 154.961  1.00  0.30           C  
ATOM    464  N   ALA B  91       6.205 -19.339 152.951  1.00  0.39           N  
ATOM    465  CA  ALA B  91       5.191 -18.846 152.041  1.00  0.39           C  
ATOM    466  C   ALA B  91       3.799 -19.221 152.517  1.00  0.39           C  
ATOM    467  O   ALA B  91       2.799 -18.699 152.023  1.00  0.39           O  
ATOM    468  CB  ALA B  91       5.464 -19.277 150.595  1.00  0.39           C  
ATOM    469  N   ASP B  92       3.706 -20.027 153.592  1.00  0.29           N  
ATOM    470  CA  ASP B  92       2.522 -20.079 154.416  1.00  0.29           C  
ATOM    471  C   ASP B  92       2.235 -18.712 155.055  1.00  0.29           C  
ATOM    472  O   ASP B  92       2.927 -18.223 155.953  1.00  0.29           O  
ATOM    473  CB  ASP B  92       2.630 -21.215 155.461  1.00  0.29           C  
ATOM    474  CG  ASP B  92       1.317 -21.440 156.188  1.00  0.29           C  
ATOM    475  OD1 ASP B  92       0.354 -20.662 155.942  1.00  0.29           O  
ATOM    476  OD2 ASP B  92       1.250 -22.372 157.020  1.00  0.29           O  
ATOM    477  N   ARG B  93       1.150 -18.059 154.591  1.00  0.27           N  
ATOM    478  CA  ARG B  93       0.719 -16.750 155.037  1.00  0.27           C  
ATOM    479  C   ARG B  93       0.383 -16.742 156.527  1.00  0.27           C  
ATOM    480  O   ARG B  93       0.525 -15.708 157.176  1.00  0.27           O  
ATOM    481  CB  ARG B  93      -0.488 -16.240 154.197  1.00  0.27           C  
ATOM    482  CG  ARG B  93      -0.177 -15.909 152.711  1.00  0.27           C  
ATOM    483  CD  ARG B  93       0.232 -14.460 152.349  1.00  0.27           C  
ATOM    484  NE  ARG B  93      -0.924 -13.546 152.646  1.00  0.27           N  
ATOM    485  CZ  ARG B  93      -0.871 -12.210 152.811  1.00  0.27           C  
ATOM    486  NH1 ARG B  93      -1.985 -11.590 153.188  1.00  0.27           N  
ATOM    487  NH2 ARG B  93       0.238 -11.499 152.632  1.00  0.27           N  
ATOM    488  N   ASN B  94      -0.007 -17.905 157.095  1.00  0.30           N  
ATOM    489  CA  ASN B  94      -0.289 -18.091 158.510  1.00  0.30           C  
ATOM    490  C   ASN B  94       0.907 -17.857 159.432  1.00  0.30           C  
ATOM    491  O   ASN B  94       0.752 -17.386 160.552  1.00  0.30           O  
ATOM    492  CB  ASN B  94      -0.817 -19.520 158.788  1.00  0.30           C  
ATOM    493  CG  ASN B  94      -2.146 -19.744 158.076  1.00  0.30           C  
ATOM    494  OD1 ASN B  94      -3.192 -19.234 158.479  1.00  0.30           O  
ATOM    495  ND2 ASN B  94      -2.120 -20.530 156.979  1.00  0.30           N  
ATOM    496  N   GLY B  95       2.138 -18.208 158.996  1.00  0.33           N  
ATOM    497  CA  GLY B  95       3.348 -18.018 159.798  1.00  0.33           C  
ATOM    498  C   GLY B  95       4.005 -16.671 159.634  1.00  0.33           C  
ATOM    499  O   GLY B  95       5.036 -16.395 160.241  1.00  0.33           O  
ATOM    500  N   GLY B  96       3.470 -15.788 158.767  1.00  0.36           N  
ATOM    501  CA  GLY B  96       4.023 -14.445 158.613  1.00  0.36           C  
ATOM    502  C   GLY B  96       3.692 -13.492 159.733  1.00  0.36           C  
ATOM    503  O   GLY B  96       2.862 -13.760 160.586  1.00  0.36           O  
ATOM    504  N   GLN B  97       4.303 -12.288 159.733  1.00  0.23           N  
ATOM    505  CA  GLN B  97       3.952 -11.258 160.697  1.00  0.23           C  
ATOM    506  C   GLN B  97       2.538 -10.736 160.468  1.00  0.23           C  
ATOM    507  O   GLN B  97       2.260 -10.274 159.359  1.00  0.23           O  
ATOM    508  CB  GLN B  97       4.922 -10.051 160.577  1.00  0.23           C  
ATOM    509  CG  GLN B  97       4.673  -8.905 161.591  1.00  0.23           C  
ATOM    510  CD  GLN B  97       4.945  -9.382 163.017  1.00  0.23           C  
ATOM    511  OE1 GLN B  97       5.997  -9.947 163.308  1.00  0.23           O  
ATOM    512  NE2 GLN B  97       3.977  -9.171 163.937  1.00  0.23           N  
ATOM    513  N   ASP B  98       1.647 -10.741 161.497  1.00  0.29           N  
ATOM    514  CA  ASP B  98       0.269 -10.279 161.391  1.00  0.29           C  
ATOM    515  C   ASP B  98       0.144  -8.921 160.737  1.00  0.29           C  
ATOM    516  O   ASP B  98      -0.495  -8.806 159.711  1.00  0.29           O  
ATOM    517  CB  ASP B  98      -0.405 -10.179 162.784  1.00  0.29           C  
ATOM    518  CG  ASP B  98      -0.620 -11.533 163.434  1.00  0.29           C  
ATOM    519  OD1 ASP B  98      -0.689 -12.545 162.704  1.00  0.29           O  
ATOM    520  OD2 ASP B  98      -0.725 -11.533 164.685  1.00  0.29           O  
ATOM    521  N   GLN B  99       0.802  -7.858 161.234  1.00  0.29           N  
ATOM    522  CA  GLN B  99       0.678  -6.543 160.622  1.00  0.29           C  
ATOM    523  C   GLN B  99       1.159  -6.444 159.173  1.00  0.29           C  
ATOM    524  O   GLN B  99       0.503  -5.848 158.332  1.00  0.29           O  
ATOM    525  CB  GLN B  99       1.458  -5.510 161.459  1.00  0.29           C  
ATOM    526  CG  GLN B  99       0.803  -5.215 162.827  1.00  0.29           C  
ATOM    527  CD  GLN B  99       1.701  -4.321 163.682  1.00  0.29           C  
ATOM    528  OE1 GLN B  99       2.923  -4.310 163.550  1.00  0.29           O  
ATOM    529  NE2 GLN B  99       1.080  -3.559 164.610  1.00  0.29           N  
ATOM    530  N   CYS B 100       2.309  -7.047 158.824  1.00  0.30           N  
ATOM    531  CA  CYS B 100       2.834  -6.996 157.462  1.00  0.30           C  
ATOM    532  C   CYS B 100       1.957  -7.726 156.471  1.00  0.30           C  
ATOM    533  O   CYS B 100       1.620  -7.202 155.419  1.00  0.30           O  
ATOM    534  CB  CYS B 100       4.255  -7.603 157.357  1.00  0.30           C  
ATOM    535  SG  CYS B 100       5.420  -6.790 158.496  1.00  0.30           S  
ATOM    536  N   ARG B 101       1.515  -8.944 156.829  1.00  0.36           N  
ATOM    537  CA  ARG B 101       0.738  -9.781 155.940  1.00  0.36           C  
ATOM    538  C   ARG B 101      -0.745  -9.583 156.164  1.00  0.36           C  
ATOM    539  O   ARG B 101      -1.576 -10.310 155.618  1.00  0.36           O  
ATOM    540  CB  ARG B 101       1.054 -11.273 156.190  1.00  0.36           C  
ATOM    541  CG  ARG B 101       2.456 -11.711 155.744  1.00  0.36           C  
ATOM    542  CD  ARG B 101       2.477 -13.206 155.451  1.00  0.36           C  
ATOM    543  NE  ARG B 101       3.875 -13.569 155.069  1.00  0.36           N  
ATOM    544  CZ  ARG B 101       4.353 -13.481 153.824  1.00  0.36           C  
ATOM    545  NH1 ARG B 101       5.559 -13.988 153.582  1.00  0.36           N  
ATOM    546  NH2 ARG B 101       3.666 -12.912 152.835  1.00  0.36           N  
ATOM    547  N   ALA B 102      -1.116  -8.604 156.996  1.00  0.36           N  
ATOM    548  CA  ALA B 102      -2.470  -8.290 157.356  1.00  0.36           C  
ATOM    549  C   ALA B 102      -3.431  -8.061 156.215  1.00  0.36           C  
ATOM    550  O   ALA B 102      -3.100  -7.776 155.065  1.00  0.36           O  
ATOM    551  CB  ALA B 102      -2.524  -7.106 158.310  1.00  0.36           C  
ATOM    552  N   GLN B 103      -4.712  -8.224 156.551  1.00  0.33           N  
ATOM    553  CA  GLN B 103      -5.787  -8.021 155.630  1.00  0.33           C  
ATOM    554  C   GLN B 103      -5.880  -6.597 155.089  1.00  0.33           C  
ATOM    555  O   GLN B 103      -5.691  -5.602 155.788  1.00  0.33           O  
ATOM    556  CB  GLN B 103      -7.105  -8.481 156.290  1.00  0.33           C  
ATOM    557  CG  GLN B 103      -8.302  -8.586 155.324  1.00  0.33           C  
ATOM    558  CD  GLN B 103      -7.996  -9.565 154.193  1.00  0.33           C  
ATOM    559  OE1 GLN B 103      -7.394  -9.223 153.175  1.00  0.33           O  
ATOM    560  NE2 GLN B 103      -8.372 -10.847 154.390  1.00  0.33           N  
ATOM    561  N   ILE B 104      -6.166  -6.501 153.786  1.00  0.29           N  
ATOM    562  CA  ILE B 104      -6.442  -5.276 153.072  1.00  0.29           C  
ATOM    563  C   ILE B 104      -7.825  -4.725 153.441  1.00  0.29           C  
ATOM    564  O   ILE B 104      -8.719  -5.458 153.851  1.00  0.29           O  
ATOM    565  CB  ILE B 104      -6.252  -5.488 151.570  1.00  0.29           C  
ATOM    566  CG1 ILE B 104      -7.318  -6.406 150.937  1.00  0.29           C  
ATOM    567  CG2 ILE B 104      -4.844  -6.083 151.339  1.00  0.29           C  
ATOM    568  CD1 ILE B 104      -7.336  -6.333 149.406  1.00  0.29           C  
ATOM    569  N   ARG B 105      -8.119  -3.416 153.368  1.00  0.35           N  
ATOM    570  CA  ARG B 105      -7.474  -2.358 152.610  1.00  0.35           C  
ATOM    571  C   ARG B 105      -6.571  -1.453 153.416  1.00  0.35           C  
ATOM    572  O   ARG B 105      -5.960  -0.550 152.848  1.00  0.35           O  
ATOM    573  CB  ARG B 105      -8.577  -1.445 152.010  1.00  0.35           C  
ATOM    574  CG  ARG B 105      -9.475  -2.091 150.930  1.00  0.35           C  
ATOM    575  CD  ARG B 105     -10.482  -1.103 150.320  1.00  0.35           C  
ATOM    576  NE  ARG B 105     -11.266  -1.834 149.267  1.00  0.35           N  
ATOM    577  CZ  ARG B 105     -12.237  -1.267 148.536  1.00  0.35           C  
ATOM    578  NH1 ARG B 105     -12.893  -1.991 147.632  1.00  0.35           N  
ATOM    579  NH2 ARG B 105     -12.564   0.012 148.692  1.00  0.35           N  
ATOM    580  N   ASP B 106      -6.449  -1.682 154.732  1.00  0.46           N  
ATOM    581  CA  ASP B 106      -5.529  -0.965 155.595  1.00  0.46           C  
ATOM    582  C   ASP B 106      -4.083  -1.240 155.184  1.00  0.46           C  
ATOM    583  O   ASP B 106      -3.234  -0.356 155.092  1.00  0.46           O  
ATOM    584  CB  ASP B 106      -5.749  -1.436 157.051  1.00  0.46           C  
ATOM    585  CG  ASP B 106      -7.090  -0.983 157.609  1.00  0.46           C  
ATOM    586  OD1 ASP B 106      -7.802  -0.192 156.941  1.00  0.46           O  
ATOM    587  OD2 ASP B 106      -7.414  -1.452 158.728  1.00  0.46           O  
ATOM    588  N   TRP B 107      -3.818  -2.519 154.874  1.00  0.38           N  
ATOM    589  CA  TRP B 107      -2.593  -3.022 154.296  1.00  0.38           C  
ATOM    590  C   TRP B 107      -2.821  -3.312 152.834  1.00  0.38           C  
ATOM    591  O   TRP B 107      -3.960  -3.327 152.371  1.00  0.38           O  
ATOM    592  CB  TRP B 107      -2.142  -4.300 155.034  1.00  0.38           C  
ATOM    593  CG  TRP B 107      -2.015  -4.053 156.533  1.00  0.38           C  
ATOM    594  CD1 TRP B 107      -2.947  -4.217 157.518  1.00  0.38           C  
ATOM    595  CD2 TRP B 107      -0.880  -3.438 157.149  1.00  0.38           C  
ATOM    596  NE1 TRP B 107      -2.406  -3.879 158.744  1.00  0.38           N  
ATOM    597  CE2 TRP B 107      -1.143  -3.374 158.537  1.00  0.38           C  
ATOM    598  CE3 TRP B 107       0.296  -2.931 156.611  1.00  0.38           C  
ATOM    599  CZ2 TRP B 107      -0.222  -2.812 159.404  1.00  0.38           C  
ATOM    600  CZ3 TRP B 107       1.228  -2.362 157.487  1.00  0.38           C  
ATOM    601  CH2 TRP B 107       0.970  -2.297 158.867  1.00  0.38           C  
ATOM    602  N   GLN B 108      -1.761  -3.508 152.035  1.00  0.52           N  
ATOM    603  CA  GLN B 108      -1.876  -3.696 150.605  1.00  0.52           C  
ATOM    604  C   GLN B 108      -0.674  -4.475 150.148  1.00  0.52           C  
ATOM    605  O   GLN B 108       0.399  -4.339 150.734  1.00  0.52           O  
ATOM    606  CB  GLN B 108      -1.813  -2.354 149.803  1.00  0.52           C  
ATOM    607  CG  GLN B 108      -2.957  -1.336 150.044  1.00  0.52           C  
ATOM    608  CD  GLN B 108      -2.831  -0.119 149.119  1.00  0.52           C  
ATOM    609  OE1 GLN B 108      -1.740   0.344 148.786  1.00  0.52           O  
ATOM    610  NE2 GLN B 108      -3.988   0.408 148.653  1.00  0.52           N  
ATOM    611  N   ASP B 109      -0.789  -5.222 149.037  1.00  0.44           N  
ATOM    612  CA  ASP B 109       0.307  -5.932 148.398  1.00  0.44           C  
ATOM    613  C   ASP B 109       1.488  -5.021 148.061  1.00  0.44           C  
ATOM    614  O   ASP B 109       2.651  -5.321 148.322  1.00  0.44           O  
ATOM    615  CB  ASP B 109      -0.190  -6.519 147.053  1.00  0.44           C  
ATOM    616  CG  ASP B 109      -1.283  -7.559 147.227  1.00  0.44           C  
ATOM    617  OD1 ASP B 109      -1.517  -8.015 148.371  1.00  0.44           O  
ATOM    618  OD2 ASP B 109      -1.918  -7.870 146.191  1.00  0.44           O  
ATOM    619  N   LEU B 110       1.184  -3.830 147.501  1.00  0.51           N  
ATOM    620  CA  LEU B 110       2.162  -2.805 147.190  1.00  0.51           C  
ATOM    621  C   LEU B 110       2.902  -2.280 148.417  1.00  0.51           C  
ATOM    622  O   LEU B 110       4.127  -2.304 148.480  1.00  0.51           O  
ATOM    623  CB  LEU B 110       1.430  -1.640 146.476  1.00  0.51           C  
ATOM    624  CG  LEU B 110       2.324  -0.470 146.016  1.00  0.51           C  
ATOM    625  CD1 LEU B 110       3.404  -0.920 145.022  1.00  0.51           C  
ATOM    626  CD2 LEU B 110       1.466   0.642 145.395  1.00  0.51           C  
ATOM    627  N   GLN B 111       2.161  -1.875 149.467  1.00  0.56           N  
ATOM    628  CA  GLN B 111       2.727  -1.409 150.719  1.00  0.56           C  
ATOM    629  C   GLN B 111       3.484  -2.483 151.499  1.00  0.56           C  
ATOM    630  O   GLN B 111       4.551  -2.215 152.049  1.00  0.56           O  
ATOM    631  CB  GLN B 111       1.616  -0.816 151.609  1.00  0.56           C  
ATOM    632  CG  GLN B 111       0.979   0.471 151.031  1.00  0.56           C  
ATOM    633  CD  GLN B 111      -0.167   0.929 151.931  1.00  0.56           C  
ATOM    634  OE1 GLN B 111      -0.780   0.126 152.633  1.00  0.56           O  
ATOM    635  NE2 GLN B 111      -0.471   2.246 151.920  1.00  0.56           N  
ATOM    636  N   GLU B 112       2.975  -3.742 151.537  1.00  0.54           N  
ATOM    637  CA  GLU B 112       3.660  -4.904 152.108  1.00  0.54           C  
ATOM    638  C   GLU B 112       4.991  -5.127 151.394  1.00  0.54           C  
ATOM    639  O   GLU B 112       6.033  -5.289 152.025  1.00  0.54           O  
ATOM    640  CB  GLU B 112       2.770  -6.206 152.054  1.00  0.54           C  
ATOM    641  CG  GLU B 112       3.368  -7.479 152.765  1.00  0.54           C  
ATOM    642  CD  GLU B 112       2.653  -8.859 152.695  1.00  0.54           C  
ATOM    643  OE1 GLU B 112       3.369  -9.894 152.872  1.00  0.54           O  
ATOM    644  OE2 GLU B 112       1.414  -8.971 152.507  1.00  0.54           O  
ATOM    645  N   GLY B 113       5.016  -5.030 150.047  1.00  0.58           N  
ATOM    646  CA  GLY B 113       6.246  -5.124 149.264  1.00  0.58           C  
ATOM    647  C   GLY B 113       7.246  -4.011 149.468  1.00  0.58           C  
ATOM    648  O   GLY B 113       8.433  -4.278 149.642  1.00  0.58           O  
ATOM    649  N   GLU B 114       6.812  -2.735 149.496  1.00  0.60           N  
ATOM    650  CA  GLU B 114       7.677  -1.603 149.810  1.00  0.60           C  
ATOM    651  C   GLU B 114       8.284  -1.699 151.208  1.00  0.60           C  
ATOM    652  O   GLU B 114       9.483  -1.497 151.411  1.00  0.60           O  
ATOM    653  CB  GLU B 114       6.890  -0.269 149.744  1.00  0.60           C  
ATOM    654  CG  GLU B 114       6.469   0.194 148.326  1.00  0.60           C  
ATOM    655  CD  GLU B 114       5.719   1.529 148.359  1.00  0.60           C  
ATOM    656  OE1 GLU B 114       5.404   2.021 149.475  1.00  0.60           O  
ATOM    657  OE2 GLU B 114       5.486   2.087 147.256  1.00  0.60           O  
ATOM    658  N   PHE B 115       7.462  -2.057 152.216  1.00  0.57           N  
ATOM    659  CA  PHE B 115       7.900  -2.255 153.583  1.00  0.57           C  
ATOM    660  C   PHE B 115       8.897  -3.400 153.729  1.00  0.57           C  
ATOM    661  O   PHE B 115       9.969  -3.233 154.313  1.00  0.57           O  
ATOM    662  CB  PHE B 115       6.643  -2.503 154.466  1.00  0.57           C  
ATOM    663  CG  PHE B 115       6.977  -2.706 155.920  1.00  0.57           C  
ATOM    664  CD1 PHE B 115       7.267  -3.997 156.392  1.00  0.57           C  
ATOM    665  CD2 PHE B 115       7.048  -1.622 156.808  1.00  0.57           C  
ATOM    666  CE1 PHE B 115       7.667  -4.198 157.716  1.00  0.57           C  
ATOM    667  CE2 PHE B 115       7.424  -1.823 158.143  1.00  0.57           C  
ATOM    668  CZ  PHE B 115       7.743  -3.111 158.594  1.00  0.57           C  
ATOM    669  N   LEU B 116       8.589  -4.586 153.167  1.00  0.57           N  
ATOM    670  CA  LEU B 116       9.465  -5.739 153.254  1.00  0.57           C  
ATOM    671  C   LEU B 116      10.781  -5.520 152.537  1.00  0.57           C  
ATOM    672  O   LEU B 116      11.844  -5.802 153.080  1.00  0.57           O  
ATOM    673  CB  LEU B 116       8.797  -7.014 152.691  1.00  0.57           C  
ATOM    674  CG  LEU B 116       7.625  -7.568 153.529  1.00  0.57           C  
ATOM    675  CD1 LEU B 116       6.913  -8.674 152.740  1.00  0.57           C  
ATOM    676  CD2 LEU B 116       8.071  -8.102 154.897  1.00  0.57           C  
ATOM    677  N   LEU B 117      10.764  -4.936 151.322  1.00  0.61           N  
ATOM    678  CA  LEU B 117      11.984  -4.569 150.628  1.00  0.61           C  
ATOM    679  C   LEU B 117      12.825  -3.551 151.388  1.00  0.61           C  
ATOM    680  O   LEU B 117      14.042  -3.657 151.415  1.00  0.61           O  
ATOM    681  CB  LEU B 117      11.707  -4.050 149.198  1.00  0.61           C  
ATOM    682  CG  LEU B 117      11.245  -5.112 148.173  1.00  0.61           C  
ATOM    683  CD1 LEU B 117      11.106  -4.445 146.797  1.00  0.61           C  
ATOM    684  CD2 LEU B 117      12.182  -6.326 148.070  1.00  0.61           C  
ATOM    685  N   GLN B 118      12.220  -2.552 152.059  1.00  0.59           N  
ATOM    686  CA  GLN B 118      12.965  -1.656 152.930  1.00  0.59           C  
ATOM    687  C   GLN B 118      13.610  -2.310 154.137  1.00  0.59           C  
ATOM    688  O   GLN B 118      14.791  -2.121 154.414  1.00  0.59           O  
ATOM    689  CB  GLN B 118      12.055  -0.501 153.368  1.00  0.59           C  
ATOM    690  CG  GLN B 118      12.781   0.644 154.118  1.00  0.59           C  
ATOM    691  CD  GLN B 118      11.853   1.822 154.395  1.00  0.59           C  
ATOM    692  OE1 GLN B 118      12.027   2.610 155.330  1.00  0.59           O  
ATOM    693  NE2 GLN B 118      10.801   1.982 153.557  1.00  0.59           N  
ATOM    694  N   ALA B 119      12.855  -3.155 154.853  1.00  0.64           N  
ATOM    695  CA  ALA B 119      13.328  -3.883 156.011  1.00  0.64           C  
ATOM    696  C   ALA B 119      14.427  -4.893 155.702  1.00  0.64           C  
ATOM    697  O   ALA B 119      15.325  -5.135 156.504  1.00  0.64           O  
ATOM    698  CB  ALA B 119      12.124  -4.583 156.662  1.00  0.64           C  
ATOM    699  N   LEU B 120      14.371  -5.503 154.507  1.00  0.56           N  
ATOM    700  CA  LEU B 120      15.342  -6.475 154.056  1.00  0.56           C  
ATOM    701  C   LEU B 120      16.424  -5.860 153.208  1.00  0.56           C  
ATOM    702  O   LEU B 120      17.288  -6.571 152.710  1.00  0.56           O  
ATOM    703  CB  LEU B 120      14.648  -7.503 153.132  1.00  0.56           C  
ATOM    704  CG  LEU B 120      13.583  -8.376 153.809  1.00  0.56           C  
ATOM    705  CD1 LEU B 120      12.890  -9.226 152.737  1.00  0.56           C  
ATOM    706  CD2 LEU B 120      14.189  -9.252 154.910  1.00  0.56           C  
ATOM    707  N   ASN B 121      16.375  -4.536 152.978  1.00  0.53           N  
ATOM    708  CA  ASN B 121      17.340  -3.798 152.184  1.00  0.53           C  
ATOM    709  C   ASN B 121      17.372  -4.268 150.761  1.00  0.53           C  
ATOM    710  O   ASN B 121      18.390  -4.175 150.081  1.00  0.53           O  
ATOM    711  CB  ASN B 121      18.744  -3.836 152.813  1.00  0.53           C  
ATOM    712  CG  ASN B 121      18.686  -3.169 154.175  1.00  0.53           C  
ATOM    713  OD1 ASN B 121      18.924  -3.796 155.207  1.00  0.53           O  
ATOM    714  ND2 ASN B 121      18.509  -1.829 154.176  1.00  0.53           N  
ATOM    715  N   GLY B 122      16.291  -4.809 150.239  1.00  0.73           N  
ATOM    716  CA  GLY B 122      16.286  -5.504 148.970  1.00  0.73           C  
ATOM    717  C   GLY B 122      15.703  -4.720 147.836  1.00  0.73           C  
ATOM    718  O   GLY B 122      14.921  -3.783 147.992  1.00  0.73           O  
ATOM    719  N   PHE B 123      16.016  -5.152 146.612  1.00  0.76           N  
ATOM    720  CA  PHE B 123      15.364  -4.664 145.419  1.00  0.76           C  
ATOM    721  C   PHE B 123      15.027  -5.848 144.532  1.00  0.76           C  
ATOM    722  O   PHE B 123      15.570  -6.937 144.686  1.00  0.76           O  
ATOM    723  CB  PHE B 123      16.196  -3.573 144.683  1.00  0.76           C  
ATOM    724  CG  PHE B 123      17.549  -4.025 144.205  1.00  0.76           C  
ATOM    725  CD1 PHE B 123      17.709  -4.542 142.908  1.00  0.76           C  
ATOM    726  CD2 PHE B 123      18.682  -3.879 145.019  1.00  0.76           C  
ATOM    727  CE1 PHE B 123      18.970  -4.933 142.441  1.00  0.76           C  
ATOM    728  CE2 PHE B 123      19.945  -4.246 144.546  1.00  0.76           C  
ATOM    729  CZ  PHE B 123      20.090  -4.793 143.266  1.00  0.76           C  
ATOM    730  N   VAL B 124      14.095  -5.681 143.578  1.00  0.79           N  
ATOM    731  CA  VAL B 124      13.788  -6.702 142.597  1.00  0.79           C  
ATOM    732  C   VAL B 124      14.670  -6.495 141.401  1.00  0.79           C  
ATOM    733  O   VAL B 124      14.879  -5.363 140.970  1.00  0.79           O  
ATOM    734  CB  VAL B 124      12.332  -6.606 142.166  1.00  0.79           C  
ATOM    735  CG1 VAL B 124      12.070  -7.141 140.754  1.00  0.79           C  
ATOM    736  CG2 VAL B 124      11.448  -7.299 143.218  1.00  0.79           C  
ATOM    737  N   LEU B 125      15.175  -7.588 140.816  1.00  0.81           N  
ATOM    738  CA  LEU B 125      15.924  -7.534 139.588  1.00  0.81           C  
ATOM    739  C   LEU B 125      15.429  -8.638 138.681  1.00  0.81           C  
ATOM    740  O   LEU B 125      15.248  -9.780 139.104  1.00  0.81           O  
ATOM    741  CB  LEU B 125      17.428  -7.677 139.905  1.00  0.81           C  
ATOM    742  CG  LEU B 125      18.403  -7.561 138.719  1.00  0.81           C  
ATOM    743  CD1 LEU B 125      18.444  -6.164 138.093  1.00  0.81           C  
ATOM    744  CD2 LEU B 125      19.807  -7.949 139.185  1.00  0.81           C  
ATOM    745  N   VAL B 126      15.166  -8.318 137.401  1.00  0.78           N  
ATOM    746  CA  VAL B 126      14.854  -9.335 136.411  1.00  0.78           C  
ATOM    747  C   VAL B 126      15.900  -9.243 135.334  1.00  0.78           C  
ATOM    748  O   VAL B 126      15.996  -8.244 134.609  1.00  0.78           O  
ATOM    749  CB  VAL B 126      13.476  -9.219 135.759  1.00  0.78           C  
ATOM    750  CG1 VAL B 126      13.204 -10.446 134.859  1.00  0.78           C  
ATOM    751  CG2 VAL B 126      12.377  -9.087 136.829  1.00  0.78           C  
ATOM    752  N   VAL B 127      16.709 -10.304 135.203  1.00  0.75           N  
ATOM    753  CA  VAL B 127      17.739 -10.394 134.189  1.00  0.75           C  
ATOM    754  C   VAL B 127      17.514 -11.593 133.350  1.00  0.75           C  
ATOM    755  O   VAL B 127      16.897 -12.583 133.726  1.00  0.75           O  
ATOM    756  CB  VAL B 127      19.176 -10.505 134.676  1.00  0.75           C  
ATOM    757  CG1 VAL B 127      19.522  -9.221 135.423  1.00  0.75           C  
ATOM    758  CG2 VAL B 127      19.428 -11.772 135.519  1.00  0.75           C  
ATOM    759  N   THR B 128      18.022 -11.557 132.140  1.00  0.70           N  
ATOM    760  CA  THR B 128      17.932 -12.695 131.278  1.00  0.70           C  
ATOM    761  C   THR B 128      18.980 -13.758 131.508  1.00  0.70           C  
ATOM    762  O   THR B 128      19.958 -13.550 132.204  1.00  0.70           O  
ATOM    763  CB  THR B 128      18.066 -12.240 129.888  1.00  0.70           C  
ATOM    764  OG1 THR B 128      19.125 -11.328 129.691  1.00  0.70           O  
ATOM    765  CG2 THR B 128      16.781 -11.502 129.600  1.00  0.70           C  
ATOM    766  N   ALA B 129      18.809 -14.934 130.850  1.00  0.66           N  
ATOM    767  CA  ALA B 129      19.858 -15.926 130.652  1.00  0.66           C  
ATOM    768  C   ALA B 129      21.045 -15.381 129.841  1.00  0.66           C  
ATOM    769  O   ALA B 129      22.197 -15.733 130.061  1.00  0.66           O  
ATOM    770  CB  ALA B 129      19.221 -17.175 130.005  1.00  0.66           C  
ATOM    771  N   ASP B 130      20.768 -14.446 128.908  1.00  0.63           N  
ATOM    772  CA  ASP B 130      21.748 -13.646 128.197  1.00  0.63           C  
ATOM    773  C   ASP B 130      22.639 -12.800 129.110  1.00  0.63           C  
ATOM    774  O   ASP B 130      23.853 -12.800 128.912  1.00  0.63           O  
ATOM    775  CB  ASP B 130      20.932 -12.789 127.200  1.00  0.63           C  
ATOM    776  CG  ASP B 130      21.775 -11.810 126.406  1.00  0.63           C  
ATOM    777  OD1 ASP B 130      22.726 -12.265 125.734  1.00  0.63           O  
ATOM    778  OD2 ASP B 130      21.451 -10.599 126.489  1.00  0.63           O  
ATOM    779  N   ALA B 131      22.022 -12.135 130.125  1.00  0.76           N  
ATOM    780  CA  ALA B 131      22.601 -11.322 131.193  1.00  0.76           C  
ATOM    781  C   ALA B 131      22.134  -9.884 131.127  1.00  0.76           C  
ATOM    782  O   ALA B 131      22.504  -9.026 131.924  1.00  0.76           O  
ATOM    783  CB  ALA B 131      24.130 -11.268 131.165  1.00  0.76           C  
ATOM    784  N   LEU B 132      21.269  -9.583 130.168  1.00  0.72           N  
ATOM    785  CA  LEU B 132      20.649  -8.300 129.997  1.00  0.72           C  
ATOM    786  C   LEU B 132      19.564  -8.026 131.029  1.00  0.72           C  
ATOM    787  O   LEU B 132      18.617  -8.790 131.216  1.00  0.72           O  
ATOM    788  CB  LEU B 132      20.067  -8.230 128.574  1.00  0.72           C  
ATOM    789  CG  LEU B 132      19.661  -6.834 128.093  1.00  0.72           C  
ATOM    790  CD1 LEU B 132      20.893  -5.963 127.876  1.00  0.72           C  
ATOM    791  CD2 LEU B 132      18.909  -6.941 126.772  1.00  0.72           C  
ATOM    792  N   VAL B 133      19.683  -6.909 131.760  1.00  0.78           N  
ATOM    793  CA  VAL B 133      18.672  -6.465 132.698  1.00  0.78           C  
ATOM    794  C   VAL B 133      17.455  -5.888 132.001  1.00  0.78           C  
ATOM    795  O   VAL B 133      17.547  -4.987 131.168  1.00  0.78           O  
ATOM    796  CB  VAL B 133      19.200  -5.398 133.642  1.00  0.78           C  
ATOM    797  CG1 VAL B 133      18.120  -4.969 134.661  1.00  0.78           C  
ATOM    798  CG2 VAL B 133      20.461  -5.896 134.370  1.00  0.78           C  
ATOM    799  N   PHE B 134      16.262  -6.382 132.367  1.00  0.64           N  
ATOM    800  CA  PHE B 134      15.017  -5.892 131.821  1.00  0.64           C  
ATOM    801  C   PHE B 134      14.131  -5.222 132.843  1.00  0.64           C  
ATOM    802  O   PHE B 134      13.173  -4.523 132.507  1.00  0.64           O  
ATOM    803  CB  PHE B 134      14.292  -7.130 131.283  1.00  0.64           C  
ATOM    804  CG  PHE B 134      14.787  -7.359 129.908  1.00  0.64           C  
ATOM    805  CD1 PHE B 134      14.319  -6.578 128.844  1.00  0.64           C  
ATOM    806  CD2 PHE B 134      15.732  -8.324 129.670  1.00  0.64           C  
ATOM    807  CE1 PHE B 134      14.811  -6.756 127.554  1.00  0.64           C  
ATOM    808  CE2 PHE B 134      16.098  -8.572 128.332  1.00  0.64           C  
ATOM    809  CZ  PHE B 134      15.676  -7.772 127.287  1.00  0.64           C  
ATOM    810  N   TYR B 135      14.423  -5.410 134.131  1.00  0.74           N  
ATOM    811  CA  TYR B 135      13.722  -4.721 135.184  1.00  0.74           C  
ATOM    812  C   TYR B 135      14.606  -4.599 136.401  1.00  0.74           C  
ATOM    813  O   TYR B 135      15.344  -5.523 136.736  1.00  0.74           O  
ATOM    814  CB  TYR B 135      12.435  -5.498 135.568  1.00  0.74           C  
ATOM    815  CG  TYR B 135      11.587  -4.774 136.570  1.00  0.74           C  
ATOM    816  CD1 TYR B 135      10.715  -3.725 136.241  1.00  0.74           C  
ATOM    817  CD2 TYR B 135      11.739  -5.139 137.907  1.00  0.74           C  
ATOM    818  CE1 TYR B 135       9.999  -3.063 137.251  1.00  0.74           C  
ATOM    819  CE2 TYR B 135      11.046  -4.467 138.920  1.00  0.74           C  
ATOM    820  CZ  TYR B 135      10.173  -3.431 138.589  1.00  0.74           C  
ATOM    821  OH  TYR B 135       9.477  -2.759 139.609  1.00  0.74           O  
ATOM    822  N   ALA B 136      14.470  -3.478 137.124  1.00  0.83           N  
ATOM    823  CA  ALA B 136      14.981  -3.333 138.459  1.00  0.83           C  
ATOM    824  C   ALA B 136      14.041  -2.425 139.237  1.00  0.83           C  
ATOM    825  O   ALA B 136      13.519  -1.451 138.693  1.00  0.83           O  
ATOM    826  CB  ALA B 136      16.401  -2.752 138.421  1.00  0.83           C  
ATOM    827  N   SER B 137      13.772  -2.733 140.527  1.00  0.73           N  
ATOM    828  CA  SER B 137      12.994  -1.874 141.422  1.00  0.73           C  
ATOM    829  C   SER B 137      13.598  -0.495 141.597  1.00  0.73           C  
ATOM    830  O   SER B 137      14.799  -0.291 141.461  1.00  0.73           O  
ATOM    831  CB  SER B 137      12.790  -2.430 142.860  1.00  0.73           C  
ATOM    832  OG  SER B 137      11.782  -3.434 142.923  1.00  0.73           O  
ATOM    833  N   SER B 138      12.766   0.503 141.947  1.00  0.69           N  
ATOM    834  CA  SER B 138      13.187   1.865 142.262  1.00  0.69           C  
ATOM    835  C   SER B 138      14.181   1.935 143.398  1.00  0.69           C  
ATOM    836  O   SER B 138      15.125   2.720 143.364  1.00  0.69           O  
ATOM    837  CB  SER B 138      11.966   2.753 142.602  1.00  0.69           C  
ATOM    838  OG  SER B 138      11.163   2.149 143.621  1.00  0.69           O  
ATOM    839  N   THR B 139      14.018   1.045 144.391  1.00  0.73           N  
ATOM    840  CA  THR B 139      14.862   0.941 145.571  1.00  0.73           C  
ATOM    841  C   THR B 139      16.318   0.576 145.311  1.00  0.73           C  
ATOM    842  O   THR B 139      17.186   0.693 146.170  1.00  0.73           O  
ATOM    843  CB  THR B 139      14.311  -0.002 146.631  1.00  0.73           C  
ATOM    844  OG1 THR B 139      14.138  -1.335 146.141  1.00  0.73           O  
ATOM    845  CG2 THR B 139      12.933   0.499 147.088  1.00  0.73           C  
ATOM    846  N   ILE B 140      16.685   0.174 144.074  1.00  0.79           N  
ATOM    847  CA  ILE B 140      18.082  -0.015 143.693  1.00  0.79           C  
ATOM    848  C   ILE B 140      18.905   1.256 143.875  1.00  0.79           C  
ATOM    849  O   ILE B 140      20.093   1.222 144.202  1.00  0.79           O  
ATOM    850  CB  ILE B 140      18.210  -0.561 142.271  1.00  0.79           C  
ATOM    851  CG1 ILE B 140      19.623  -1.134 142.018  1.00  0.79           C  
ATOM    852  CG2 ILE B 140      17.811   0.491 141.209  1.00  0.79           C  
ATOM    853  CD1 ILE B 140      19.734  -1.919 140.708  1.00  0.79           C  
ATOM    854  N   GLN B 141      18.252   2.422 143.709  1.00  0.74           N  
ATOM    855  CA  GLN B 141      18.853   3.716 143.894  1.00  0.74           C  
ATOM    856  C   GLN B 141      19.310   4.019 145.307  1.00  0.74           C  
ATOM    857  O   GLN B 141      20.436   4.468 145.502  1.00  0.74           O  
ATOM    858  CB  GLN B 141      17.906   4.806 143.356  1.00  0.74           C  
ATOM    859  CG  GLN B 141      18.578   6.194 143.315  1.00  0.74           C  
ATOM    860  CD  GLN B 141      17.807   7.157 142.430  1.00  0.74           C  
ATOM    861  OE1 GLN B 141      16.575   7.270 142.449  1.00  0.74           O  
ATOM    862  NE2 GLN B 141      18.545   7.873 141.552  1.00  0.74           N  
ATOM    863  N   ASP B 142      18.509   3.727 146.341  1.00  0.68           N  
ATOM    864  CA  ASP B 142      18.943   3.917 147.708  1.00  0.68           C  
ATOM    865  C   ASP B 142      19.948   2.868 148.190  1.00  0.68           C  
ATOM    866  O   ASP B 142      20.797   3.145 149.038  1.00  0.68           O  
ATOM    867  CB  ASP B 142      17.721   4.090 148.638  1.00  0.68           C  
ATOM    868  CG  ASP B 142      16.611   3.086 148.424  1.00  0.68           C  
ATOM    869  OD1 ASP B 142      16.488   2.136 149.231  1.00  0.68           O  
ATOM    870  OD2 ASP B 142      15.841   3.293 147.450  1.00  0.68           O  
ATOM    871  N   TYR B 143      19.921   1.639 147.636  1.00  0.66           N  
ATOM    872  CA  TYR B 143      20.878   0.604 148.006  1.00  0.66           C  
ATOM    873  C   TYR B 143      22.218   0.631 147.294  1.00  0.66           C  
ATOM    874  O   TYR B 143      23.262   0.483 147.924  1.00  0.66           O  
ATOM    875  CB  TYR B 143      20.248  -0.797 147.812  1.00  0.66           C  
ATOM    876  CG  TYR B 143      19.057  -0.933 148.715  1.00  0.66           C  
ATOM    877  CD1 TYR B 143      19.114  -0.547 150.070  1.00  0.66           C  
ATOM    878  CD2 TYR B 143      17.839  -1.386 148.190  1.00  0.66           C  
ATOM    879  CE1 TYR B 143      17.954  -0.522 150.849  1.00  0.66           C  
ATOM    880  CE2 TYR B 143      16.691  -1.394 148.984  1.00  0.66           C  
ATOM    881  CZ  TYR B 143      16.751  -0.946 150.297  1.00  0.66           C  
ATOM    882  OH  TYR B 143      15.607  -1.005 151.092  1.00  0.66           O  
ATOM    883  N   LEU B 144      22.242   0.793 145.962  1.00  0.74           N  
ATOM    884  CA  LEU B 144      23.484   0.741 145.212  1.00  0.74           C  
ATOM    885  C   LEU B 144      23.802   2.064 144.543  1.00  0.74           C  
ATOM    886  O   LEU B 144      24.870   2.227 143.964  1.00  0.74           O  
ATOM    887  CB  LEU B 144      23.405  -0.372 144.127  1.00  0.74           C  
ATOM    888  CG  LEU B 144      23.286  -1.817 144.663  1.00  0.74           C  
ATOM    889  CD1 LEU B 144      23.147  -2.828 143.514  1.00  0.74           C  
ATOM    890  CD2 LEU B 144      24.505  -2.176 145.515  1.00  0.74           C  
ATOM    891  N   GLY B 145      22.908   3.066 144.587  1.00  0.80           N  
ATOM    892  CA  GLY B 145      23.105   4.372 143.966  1.00  0.80           C  
ATOM    893  C   GLY B 145      22.725   4.432 142.542  1.00  0.80           C  
ATOM    894  O   GLY B 145      22.628   5.539 142.001  1.00  0.80           O  
ATOM    895  N   PHE B 146      22.476   3.304 141.868  1.00  0.75           N  
ATOM    896  CA  PHE B 146      22.153   3.318 140.459  1.00  0.75           C  
ATOM    897  C   PHE B 146      20.753   3.833 140.175  1.00  0.75           C  
ATOM    898  O   PHE B 146      19.783   3.513 140.855  1.00  0.75           O  
ATOM    899  CB  PHE B 146      22.335   1.938 139.788  1.00  0.75           C  
ATOM    900  CG  PHE B 146      23.788   1.610 139.588  1.00  0.75           C  
ATOM    901  CD1 PHE B 146      24.416   1.932 138.374  1.00  0.75           C  
ATOM    902  CD2 PHE B 146      24.535   0.954 140.574  1.00  0.75           C  
ATOM    903  CE1 PHE B 146      25.773   1.662 138.163  1.00  0.75           C  
ATOM    904  CE2 PHE B 146      25.893   0.694 140.366  1.00  0.75           C  
ATOM    905  CZ  PHE B 146      26.524   1.073 139.181  1.00  0.75           C  
ATOM    906  N   GLN B 147      20.593   4.629 139.106  1.00  0.75           N  
ATOM    907  CA  GLN B 147      19.293   4.917 138.552  1.00  0.75           C  
ATOM    908  C   GLN B 147      18.840   3.689 137.793  1.00  0.75           C  
ATOM    909  O   GLN B 147      19.636   2.948 137.224  1.00  0.75           O  
ATOM    910  CB  GLN B 147      19.318   6.155 137.615  1.00  0.75           C  
ATOM    911  CG  GLN B 147      17.953   6.675 137.091  1.00  0.75           C  
ATOM    912  CD  GLN B 147      17.033   7.212 138.182  1.00  0.75           C  
ATOM    913  OE1 GLN B 147      17.385   8.082 138.981  1.00  0.75           O  
ATOM    914  NE2 GLN B 147      15.790   6.678 138.243  1.00  0.75           N  
ATOM    915  N   GLN B 148      17.528   3.429 137.736  1.00  0.75           N  
ATOM    916  CA  GLN B 148      16.983   2.300 137.007  1.00  0.75           C  
ATOM    917  C   GLN B 148      17.368   2.304 135.528  1.00  0.75           C  
ATOM    918  O   GLN B 148      17.613   1.265 134.923  1.00  0.75           O  
ATOM    919  CB  GLN B 148      15.447   2.311 137.158  1.00  0.75           C  
ATOM    920  CG  GLN B 148      14.974   2.000 138.597  1.00  0.75           C  
ATOM    921  CD  GLN B 148      13.483   2.303 138.744  1.00  0.75           C  
ATOM    922  OE1 GLN B 148      13.089   3.455 138.936  1.00  0.75           O  
ATOM    923  NE2 GLN B 148      12.630   1.259 138.672  1.00  0.75           N  
ATOM    924  N   SER B 149      17.506   3.499 134.929  1.00  0.74           N  
ATOM    925  CA  SER B 149      17.962   3.675 133.562  1.00  0.74           C  
ATOM    926  C   SER B 149      19.444   3.426 133.344  1.00  0.74           C  
ATOM    927  O   SER B 149      19.866   3.191 132.217  1.00  0.74           O  
ATOM    928  CB  SER B 149      17.669   5.110 133.072  1.00  0.74           C  
ATOM    929  OG  SER B 149      18.252   6.076 133.949  1.00  0.74           O  
ATOM    930  N   ASP B 150      20.265   3.417 134.413  1.00  0.71           N  
ATOM    931  CA  ASP B 150      21.656   3.026 134.319  1.00  0.71           C  
ATOM    932  C   ASP B 150      21.783   1.492 134.240  1.00  0.71           C  
ATOM    933  O   ASP B 150      22.830   0.959 133.884  1.00  0.71           O  
ATOM    934  CB  ASP B 150      22.467   3.486 135.566  1.00  0.71           C  
ATOM    935  CG  ASP B 150      22.478   4.967 135.924  1.00  0.71           C  
ATOM    936  OD1 ASP B 150      22.720   5.873 135.094  1.00  0.71           O  
ATOM    937  OD2 ASP B 150      22.312   5.234 137.147  1.00  0.71           O  
ATOM    938  N   VAL B 151      20.712   0.739 134.590  1.00  0.76           N  
ATOM    939  CA  VAL B 151      20.760  -0.717 134.687  1.00  0.76           C  
ATOM    940  C   VAL B 151      19.904  -1.370 133.607  1.00  0.76           C  
ATOM    941  O   VAL B 151      20.321  -2.334 132.971  1.00  0.76           O  
ATOM    942  CB  VAL B 151      20.295  -1.201 136.070  1.00  0.76           C  
ATOM    943  CG1 VAL B 151      20.602  -2.694 136.275  1.00  0.76           C  
ATOM    944  CG2 VAL B 151      21.010  -0.410 137.175  1.00  0.76           C  
ATOM    945  N   ILE B 152      18.680  -0.866 133.332  1.00  0.74           N  
ATOM    946  CA  ILE B 152      17.808  -1.394 132.282  1.00  0.74           C  
ATOM    947  C   ILE B 152      18.442  -1.309 130.897  1.00  0.74           C  
ATOM    948  O   ILE B 152      18.950  -0.269 130.483  1.00  0.74           O  
ATOM    949  CB  ILE B 152      16.440  -0.695 132.275  1.00  0.74           C  
ATOM    950  CG1 ILE B 152      15.628  -1.013 133.553  1.00  0.74           C  
ATOM    951  CG2 ILE B 152      15.605  -1.050 131.022  1.00  0.74           C  
ATOM    952  CD1 ILE B 152      14.415  -0.090 133.736  1.00  0.74           C  
ATOM    953  N   HIS B 153      18.420  -2.439 130.153  1.00  0.68           N  
ATOM    954  CA  HIS B 153      18.980  -2.577 128.821  1.00  0.68           C  
ATOM    955  C   HIS B 153      20.491  -2.678 128.848  1.00  0.68           C  
ATOM    956  O   HIS B 153      21.141  -2.441 127.833  1.00  0.68           O  
ATOM    957  CB  HIS B 153      18.530  -1.506 127.785  1.00  0.68           C  
ATOM    958  CG  HIS B 153      17.043  -1.290 127.700  1.00  0.68           C  
ATOM    959  ND1 HIS B 153      16.177  -2.368 127.643  1.00  0.68           N  
ATOM    960  CD2 HIS B 153      16.332  -0.130 127.694  1.00  0.68           C  
ATOM    961  CE1 HIS B 153      14.965  -1.849 127.642  1.00  0.68           C  
ATOM    962  NE2 HIS B 153      15.001  -0.497 127.655  1.00  0.68           N  
ATOM    963  N   GLN B 154      21.066  -3.082 129.997  1.00  0.74           N  
ATOM    964  CA  GLN B 154      22.494  -3.248 130.167  1.00  0.74           C  
ATOM    965  C   GLN B 154      22.807  -4.628 130.679  1.00  0.74           C  
ATOM    966  O   GLN B 154      21.963  -5.339 131.228  1.00  0.74           O  
ATOM    967  CB  GLN B 154      23.102  -2.230 131.162  1.00  0.74           C  
ATOM    968  CG  GLN B 154      22.915  -0.757 130.742  1.00  0.74           C  
ATOM    969  CD  GLN B 154      23.598  -0.437 129.414  1.00  0.74           C  
ATOM    970  OE1 GLN B 154      24.340  -1.204 128.801  1.00  0.74           O  
ATOM    971  NE2 GLN B 154      23.318   0.780 128.900  1.00  0.74           N  
ATOM    972  N   SER B 155      24.054  -5.074 130.479  1.00  0.77           N  
ATOM    973  CA  SER B 155      24.494  -6.357 130.991  1.00  0.77           C  
ATOM    974  C   SER B 155      24.798  -6.292 132.476  1.00  0.77           C  
ATOM    975  O   SER B 155      25.558  -5.455 132.954  1.00  0.77           O  
ATOM    976  CB  SER B 155      25.725  -6.889 130.217  1.00  0.77           C  
ATOM    977  OG  SER B 155      26.171  -8.164 130.695  1.00  0.77           O  
ATOM    978  N   VAL B 156      24.252  -7.237 133.267  1.00  0.76           N  
ATOM    979  CA  VAL B 156      24.528  -7.367 134.698  1.00  0.76           C  
ATOM    980  C   VAL B 156      26.017  -7.583 134.979  1.00  0.76           C  
ATOM    981  O   VAL B 156      26.557  -7.197 136.012  1.00  0.76           O  
ATOM    982  CB  VAL B 156      23.679  -8.469 135.334  1.00  0.76           C  
ATOM    983  CG1 VAL B 156      23.982  -9.831 134.694  1.00  0.76           C  
ATOM    984  CG2 VAL B 156      23.871  -8.537 136.862  1.00  0.76           C  
ATOM    985  N   TYR B 157      26.752  -8.143 133.998  1.00  0.74           N  
ATOM    986  CA  TYR B 157      28.178  -8.374 134.069  1.00  0.74           C  
ATOM    987  C   TYR B 157      29.028  -7.125 134.059  1.00  0.74           C  
ATOM    988  O   TYR B 157      30.201  -7.200 134.422  1.00  0.74           O  
ATOM    989  CB  TYR B 157      28.646  -9.244 132.880  1.00  0.74           C  
ATOM    990  CG  TYR B 157      28.207 -10.656 133.092  1.00  0.74           C  
ATOM    991  CD1 TYR B 157      28.608 -11.366 134.239  1.00  0.74           C  
ATOM    992  CD2 TYR B 157      27.361 -11.282 132.164  1.00  0.74           C  
ATOM    993  CE1 TYR B 157      28.105 -12.648 134.481  1.00  0.74           C  
ATOM    994  CE2 TYR B 157      26.874 -12.571 132.408  1.00  0.74           C  
ATOM    995  CZ  TYR B 157      27.198 -13.215 133.590  1.00  0.74           C  
ATOM    996  OH  TYR B 157      26.566 -14.417 133.894  1.00  0.74           O  
ATOM    997  N   GLU B 158      28.479  -5.957 133.690  1.00  0.70           N  
ATOM    998  CA  GLU B 158      29.171  -4.687 133.819  1.00  0.70           C  
ATOM    999  C   GLU B 158      29.232  -4.228 135.269  1.00  0.70           C  
ATOM   1000  O   GLU B 158      30.054  -3.403 135.668  1.00  0.70           O  
ATOM   1001  CB  GLU B 158      28.420  -3.631 132.989  1.00  0.70           C  
ATOM   1002  CG  GLU B 158      28.531  -3.890 131.471  1.00  0.70           C  
ATOM   1003  CD  GLU B 158      27.721  -2.899 130.644  1.00  0.70           C  
ATOM   1004  OE1 GLU B 158      27.119  -1.967 131.230  1.00  0.70           O  
ATOM   1005  OE2 GLU B 158      27.699  -3.109 129.405  1.00  0.70           O  
ATOM   1006  N   LEU B 159      28.359  -4.809 136.109  1.00  0.72           N  
ATOM   1007  CA  LEU B 159      28.245  -4.483 137.509  1.00  0.72           C  
ATOM   1008  C   LEU B 159      28.783  -5.579 138.399  1.00  0.72           C  
ATOM   1009  O   LEU B 159      28.811  -5.426 139.614  1.00  0.72           O  
ATOM   1010  CB  LEU B 159      26.759  -4.244 137.857  1.00  0.72           C  
ATOM   1011  CG  LEU B 159      26.128  -3.074 137.075  1.00  0.72           C  
ATOM   1012  CD1 LEU B 159      24.624  -2.972 137.358  1.00  0.72           C  
ATOM   1013  CD2 LEU B 159      26.819  -1.745 137.403  1.00  0.72           C  
ATOM   1014  N   ILE B 160      29.278  -6.687 137.830  1.00  0.74           N  
ATOM   1015  CA  ILE B 160      29.853  -7.786 138.591  1.00  0.74           C  
ATOM   1016  C   ILE B 160      31.331  -7.806 138.291  1.00  0.74           C  
ATOM   1017  O   ILE B 160      31.767  -7.558 137.166  1.00  0.74           O  
ATOM   1018  CB  ILE B 160      29.220  -9.140 138.274  1.00  0.74           C  
ATOM   1019  CG1 ILE B 160      27.729  -9.094 138.642  1.00  0.74           C  
ATOM   1020  CG2 ILE B 160      29.893 -10.273 139.081  1.00  0.74           C  
ATOM   1021  CD1 ILE B 160      26.955 -10.330 138.217  1.00  0.74           C  
ATOM   1022  N   HIS B 161      32.172  -8.080 139.306  1.00  0.69           N  
ATOM   1023  CA  HIS B 161      33.602  -8.212 139.125  1.00  0.69           C  
ATOM   1024  C   HIS B 161      33.961  -9.314 138.128  1.00  0.69           C  
ATOM   1025  O   HIS B 161      33.305 -10.350 138.050  1.00  0.69           O  
ATOM   1026  CB  HIS B 161      34.237  -8.481 140.500  1.00  0.69           C  
ATOM   1027  CG  HIS B 161      35.660  -8.063 140.665  1.00  0.69           C  
ATOM   1028  ND1 HIS B 161      36.646  -8.808 140.060  1.00  0.69           N  
ATOM   1029  CD2 HIS B 161      36.207  -7.122 141.481  1.00  0.69           C  
ATOM   1030  CE1 HIS B 161      37.783  -8.327 140.534  1.00  0.69           C  
ATOM   1031  NE2 HIS B 161      37.571  -7.298 141.393  1.00  0.69           N  
ATOM   1032  N   THR B 162      35.001  -9.109 137.296  1.00  0.71           N  
ATOM   1033  CA  THR B 162      35.347 -10.010 136.196  1.00  0.71           C  
ATOM   1034  C   THR B 162      35.679 -11.407 136.668  1.00  0.71           C  
ATOM   1035  O   THR B 162      35.329 -12.385 136.010  1.00  0.71           O  
ATOM   1036  CB  THR B 162      36.453  -9.442 135.305  1.00  0.71           C  
ATOM   1037  OG1 THR B 162      35.921  -8.400 134.485  1.00  0.71           O  
ATOM   1038  CG2 THR B 162      37.062 -10.477 134.345  1.00  0.71           C  
ATOM   1039  N   GLU B 163      36.293 -11.532 137.857  1.00  0.66           N  
ATOM   1040  CA  GLU B 163      36.582 -12.794 138.511  1.00  0.66           C  
ATOM   1041  C   GLU B 163      35.340 -13.649 138.749  1.00  0.66           C  
ATOM   1042  O   GLU B 163      35.344 -14.864 138.556  1.00  0.66           O  
ATOM   1043  CB  GLU B 163      37.260 -12.477 139.864  1.00  0.66           C  
ATOM   1044  CG  GLU B 163      38.636 -11.782 139.705  1.00  0.66           C  
ATOM   1045  CD  GLU B 163      39.202 -11.193 141.001  1.00  0.66           C  
ATOM   1046  OE1 GLU B 163      38.474 -11.088 142.025  1.00  0.66           O  
ATOM   1047  OE2 GLU B 163      40.376 -10.747 140.928  1.00  0.66           O  
ATOM   1048  N   ASP B 164      34.208 -13.010 139.094  1.00  0.71           N  
ATOM   1049  CA  ASP B 164      32.989 -13.692 139.463  1.00  0.71           C  
ATOM   1050  C   ASP B 164      32.103 -13.990 138.229  1.00  0.71           C  
ATOM   1051  O   ASP B 164      31.046 -14.617 138.326  1.00  0.71           O  
ATOM   1052  CB  ASP B 164      32.207 -12.801 140.485  1.00  0.71           C  
ATOM   1053  CG  ASP B 164      33.004 -12.416 141.735  1.00  0.71           C  
ATOM   1054  OD1 ASP B 164      33.098 -11.197 142.071  1.00  0.71           O  
ATOM   1055  OD2 ASP B 164      33.494 -13.340 142.420  1.00  0.71           O  
ATOM   1056  N   ARG B 165      32.524 -13.571 137.007  1.00  0.67           N  
ATOM   1057  CA  ARG B 165      31.722 -13.678 135.791  1.00  0.67           C  
ATOM   1058  C   ARG B 165      31.364 -15.082 135.341  1.00  0.67           C  
ATOM   1059  O   ARG B 165      30.194 -15.375 135.111  1.00  0.67           O  
ATOM   1060  CB  ARG B 165      32.417 -12.946 134.607  1.00  0.67           C  
ATOM   1061  CG  ARG B 165      31.632 -12.963 133.269  1.00  0.67           C  
ATOM   1062  CD  ARG B 165      32.013 -11.882 132.247  1.00  0.67           C  
ATOM   1063  NE  ARG B 165      31.837 -10.553 132.913  1.00  0.67           N  
ATOM   1064  CZ  ARG B 165      32.828  -9.716 133.241  1.00  0.67           C  
ATOM   1065  NH1 ARG B 165      32.557  -8.601 133.915  1.00  0.67           N  
ATOM   1066  NH2 ARG B 165      34.093  -9.972 132.934  1.00  0.67           N  
ATOM   1067  N   ALA B 166      32.344 -16.000 135.231  1.00  0.73           N  
ATOM   1068  CA  ALA B 166      32.118 -17.339 134.712  1.00  0.73           C  
ATOM   1069  C   ALA B 166      31.178 -18.172 135.565  1.00  0.73           C  
ATOM   1070  O   ALA B 166      30.307 -18.876 135.058  1.00  0.73           O  
ATOM   1071  CB  ALA B 166      33.463 -18.061 134.515  1.00  0.73           C  
ATOM   1072  N   GLU B 167      31.302 -18.081 136.901  1.00  0.63           N  
ATOM   1073  CA  GLU B 167      30.412 -18.780 137.809  1.00  0.63           C  
ATOM   1074  C   GLU B 167      28.978 -18.300 137.690  1.00  0.63           C  
ATOM   1075  O   GLU B 167      28.030 -19.073 137.570  1.00  0.63           O  
ATOM   1076  CB  GLU B 167      30.907 -18.667 139.267  1.00  0.63           C  
ATOM   1077  CG  GLU B 167      30.068 -19.481 140.285  1.00  0.63           C  
ATOM   1078  CD  GLU B 167      29.825 -20.938 139.872  1.00  0.63           C  
ATOM   1079  OE1 GLU B 167      30.736 -21.583 139.272  1.00  0.63           O  
ATOM   1080  OE2 GLU B 167      28.686 -21.414 140.133  1.00  0.63           O  
ATOM   1081  N   PHE B 168      28.772 -16.975 137.616  1.00  0.68           N  
ATOM   1082  CA  PHE B 168      27.449 -16.437 137.383  1.00  0.68           C  
ATOM   1083  C   PHE B 168      26.874 -16.817 136.015  1.00  0.68           C  
ATOM   1084  O   PHE B 168      25.689 -17.133 135.909  1.00  0.68           O  
ATOM   1085  CB  PHE B 168      27.421 -14.922 137.693  1.00  0.68           C  
ATOM   1086  CG  PHE B 168      26.035 -14.331 137.635  1.00  0.68           C  
ATOM   1087  CD1 PHE B 168      24.905 -15.007 138.130  1.00  0.68           C  
ATOM   1088  CD2 PHE B 168      25.854 -13.062 137.079  1.00  0.68           C  
ATOM   1089  CE1 PHE B 168      23.630 -14.449 137.995  1.00  0.68           C  
ATOM   1090  CE2 PHE B 168      24.589 -12.475 137.007  1.00  0.68           C  
ATOM   1091  CZ  PHE B 168      23.468 -13.174 137.452  1.00  0.68           C  
ATOM   1092  N   GLN B 169      27.714 -16.893 134.953  1.00  0.71           N  
ATOM   1093  CA  GLN B 169      27.297 -17.420 133.656  1.00  0.71           C  
ATOM   1094  C   GLN B 169      26.788 -18.844 133.770  1.00  0.71           C  
ATOM   1095  O   GLN B 169      25.729 -19.193 133.264  1.00  0.71           O  
ATOM   1096  CB  GLN B 169      28.437 -17.393 132.601  1.00  0.71           C  
ATOM   1097  CG  GLN B 169      28.882 -15.988 132.124  1.00  0.71           C  
ATOM   1098  CD  GLN B 169      30.153 -16.058 131.276  1.00  0.71           C  
ATOM   1099  OE1 GLN B 169      31.000 -16.939 131.414  1.00  0.71           O  
ATOM   1100  NE2 GLN B 169      30.340 -15.070 130.370  1.00  0.71           N  
ATOM   1101  N   ARG B 170      27.476 -19.705 134.537  1.00  0.63           N  
ATOM   1102  CA  ARG B 170      26.967 -21.034 134.811  1.00  0.63           C  
ATOM   1103  C   ARG B 170      25.609 -21.036 135.484  1.00  0.63           C  
ATOM   1104  O   ARG B 170      24.711 -21.738 135.035  1.00  0.63           O  
ATOM   1105  CB  ARG B 170      27.926 -21.814 135.725  1.00  0.63           C  
ATOM   1106  CG  ARG B 170      29.289 -22.107 135.090  1.00  0.63           C  
ATOM   1107  CD  ARG B 170      30.238 -22.637 136.154  1.00  0.63           C  
ATOM   1108  NE  ARG B 170      31.548 -22.878 135.492  1.00  0.63           N  
ATOM   1109  CZ  ARG B 170      32.611 -23.297 136.185  1.00  0.63           C  
ATOM   1110  NH1 ARG B 170      33.710 -23.642 135.515  1.00  0.63           N  
ATOM   1111  NH2 ARG B 170      32.579 -23.384 137.513  1.00  0.63           N  
ATOM   1112  N   GLN B 171      25.376 -20.214 136.523  1.00  0.67           N  
ATOM   1113  CA  GLN B 171      24.088 -20.188 137.197  1.00  0.67           C  
ATOM   1114  C   GLN B 171      22.925 -19.815 136.277  1.00  0.67           C  
ATOM   1115  O   GLN B 171      21.866 -20.443 136.318  1.00  0.67           O  
ATOM   1116  CB  GLN B 171      24.111 -19.200 138.389  1.00  0.67           C  
ATOM   1117  CG  GLN B 171      25.106 -19.568 139.519  1.00  0.67           C  
ATOM   1118  CD  GLN B 171      24.745 -20.848 140.277  1.00  0.67           C  
ATOM   1119  OE1 GLN B 171      23.573 -21.196 140.470  1.00  0.67           O  
ATOM   1120  NE2 GLN B 171      25.783 -21.568 140.761  1.00  0.67           N  
ATOM   1121  N   LEU B 172      23.113 -18.796 135.416  1.00  0.69           N  
ATOM   1122  CA  LEU B 172      22.104 -18.363 134.467  1.00  0.69           C  
ATOM   1123  C   LEU B 172      21.904 -19.291 133.279  1.00  0.69           C  
ATOM   1124  O   LEU B 172      20.780 -19.659 132.944  1.00  0.69           O  
ATOM   1125  CB  LEU B 172      22.484 -16.976 133.888  1.00  0.69           C  
ATOM   1126  CG  LEU B 172      22.597 -15.831 134.909  1.00  0.69           C  
ATOM   1127  CD1 LEU B 172      22.961 -14.529 134.184  1.00  0.69           C  
ATOM   1128  CD2 LEU B 172      21.304 -15.640 135.705  1.00  0.69           C  
ATOM   1129  N   HIS B 173      22.997 -19.689 132.602  1.00  0.51           N  
ATOM   1130  CA  HIS B 173      22.941 -20.466 131.379  1.00  0.51           C  
ATOM   1131  C   HIS B 173      22.634 -21.942 131.594  1.00  0.51           C  
ATOM   1132  O   HIS B 173      22.007 -22.573 130.748  1.00  0.51           O  
ATOM   1133  CB  HIS B 173      24.258 -20.334 130.567  1.00  0.51           C  
ATOM   1134  CG  HIS B 173      24.522 -18.966 129.983  1.00  0.51           C  
ATOM   1135  ND1 HIS B 173      25.087 -17.962 130.745  1.00  0.51           N  
ATOM   1136  CD2 HIS B 173      24.314 -18.520 128.716  1.00  0.51           C  
ATOM   1137  CE1 HIS B 173      25.205 -16.931 129.938  1.00  0.51           C  
ATOM   1138  NE2 HIS B 173      24.755 -17.213 128.694  1.00  0.51           N  
ATOM   1139  N   TRP B 174      23.085 -22.552 132.713  1.00  0.28           N  
ATOM   1140  CA  TRP B 174      22.899 -23.977 132.968  1.00  0.28           C  
ATOM   1141  C   TRP B 174      21.453 -24.412 133.145  1.00  0.28           C  
ATOM   1142  O   TRP B 174      21.014 -25.448 132.648  1.00  0.28           O  
ATOM   1143  CB  TRP B 174      23.674 -24.371 134.259  1.00  0.28           C  
ATOM   1144  CG  TRP B 174      23.584 -25.812 134.717  1.00  0.28           C  
ATOM   1145  CD1 TRP B 174      22.797 -26.357 135.694  1.00  0.28           C  
ATOM   1146  CD2 TRP B 174      24.310 -26.891 134.121  1.00  0.28           C  
ATOM   1147  NE1 TRP B 174      22.984 -27.721 135.748  1.00  0.28           N  
ATOM   1148  CE2 TRP B 174      23.907 -28.068 134.783  1.00  0.28           C  
ATOM   1149  CE3 TRP B 174      25.240 -26.920 133.085  1.00  0.28           C  
ATOM   1150  CZ2 TRP B 174      24.423 -29.301 134.411  1.00  0.28           C  
ATOM   1151  CZ3 TRP B 174      25.753 -28.167 132.704  1.00  0.28           C  
ATOM   1152  CH2 TRP B 174      25.349 -29.343 133.355  1.00  0.28           C  
ATOM   1153  N   ALA B 175      20.677 -23.638 133.914  1.00  0.45           N  
ATOM   1154  CA  ALA B 175      19.377 -24.068 134.345  1.00  0.45           C  
ATOM   1155  C   ALA B 175      18.314 -23.736 133.309  1.00  0.45           C  
ATOM   1156  O   ALA B 175      17.912 -22.596 133.102  1.00  0.45           O  
ATOM   1157  CB  ALA B 175      19.088 -23.473 135.734  1.00  0.45           C  
ATOM   1158  N   LEU B 176      17.826 -24.781 132.629  1.00  0.37           N  
ATOM   1159  CA  LEU B 176      16.771 -24.700 131.652  1.00  0.37           C  
ATOM   1160  C   LEU B 176      15.749 -25.729 132.066  1.00  0.37           C  
ATOM   1161  O   LEU B 176      16.088 -26.879 132.328  1.00  0.37           O  
ATOM   1162  CB  LEU B 176      17.278 -25.036 130.229  1.00  0.37           C  
ATOM   1163  CG  LEU B 176      18.351 -24.074 129.674  1.00  0.37           C  
ATOM   1164  CD1 LEU B 176      18.896 -24.591 128.337  1.00  0.37           C  
ATOM   1165  CD2 LEU B 176      17.824 -22.645 129.504  1.00  0.37           C  
ATOM   1166  N   ASN B 177      14.466 -25.347 132.175  1.00  0.33           N  
ATOM   1167  CA  ASN B 177      13.465 -26.242 132.719  1.00  0.33           C  
ATOM   1168  C   ASN B 177      12.183 -26.106 131.913  1.00  0.33           C  
ATOM   1169  O   ASN B 177      11.790 -24.980 131.606  1.00  0.33           O  
ATOM   1170  CB  ASN B 177      13.128 -25.896 134.190  1.00  0.33           C  
ATOM   1171  CG  ASN B 177      14.248 -26.258 135.158  1.00  0.33           C  
ATOM   1172  OD1 ASN B 177      14.502 -27.417 135.474  1.00  0.33           O  
ATOM   1173  ND2 ASN B 177      14.912 -25.214 135.706  1.00  0.33           N  
ATOM   1174  N   PRO B 178      11.502 -27.188 131.549  1.00  0.35           N  
ATOM   1175  CA  PRO B 178      10.204 -27.105 130.925  1.00  0.35           C  
ATOM   1176  C   PRO B 178       9.128 -27.243 131.967  1.00  0.35           C  
ATOM   1177  O   PRO B 178       9.131 -28.182 132.758  1.00  0.35           O  
ATOM   1178  CB  PRO B 178      10.179 -28.305 129.982  1.00  0.35           C  
ATOM   1179  CG  PRO B 178      11.087 -29.360 130.617  1.00  0.35           C  
ATOM   1180  CD  PRO B 178      12.035 -28.553 131.510  1.00  0.35           C  
ATOM   1181  N   ASP B 179       8.182 -26.310 131.965  1.00  0.40           N  
ATOM   1182  CA  ASP B 179       7.081 -26.295 132.885  1.00  0.40           C  
ATOM   1183  C   ASP B 179       5.790 -26.852 132.315  1.00  0.40           C  
ATOM   1184  O   ASP B 179       5.416 -28.010 132.483  1.00  0.40           O  
ATOM   1185  CB  ASP B 179       6.850 -24.831 133.338  1.00  0.40           C  
ATOM   1186  CG  ASP B 179       6.909 -23.745 132.261  1.00  0.40           C  
ATOM   1187  OD1 ASP B 179       6.792 -24.088 131.052  1.00  0.40           O  
ATOM   1188  OD2 ASP B 179       7.018 -22.557 132.641  1.00  0.40           O  
ATOM   1189  N   SER B 180       5.027 -25.976 131.659  1.00  0.33           N  
ATOM   1190  CA  SER B 180       3.654 -26.162 131.314  1.00  0.33           C  
ATOM   1191  C   SER B 180       3.523 -26.536 129.854  1.00  0.33           C  
ATOM   1192  O   SER B 180       2.556 -27.151 129.433  1.00  0.33           O  
ATOM   1193  CB  SER B 180       2.892 -24.856 131.707  1.00  0.33           C  
ATOM   1194  OG  SER B 180       2.784 -23.844 130.700  1.00  0.33           O  
ATOM   1195  N   ALA B 181       4.530 -26.230 129.032  1.00  0.24           N  
ATOM   1196  CA  ALA B 181       4.404 -26.429 127.603  1.00  0.24           C  
ATOM   1197  C   ALA B 181       5.035 -27.719 127.088  1.00  0.24           C  
ATOM   1198  O   ALA B 181       4.340 -28.623 126.643  1.00  0.24           O  
ATOM   1199  CB  ALA B 181       5.009 -25.197 126.916  1.00  0.24           C  
ATOM   1200  N   GLN B 182       6.370 -27.880 127.176  1.00  0.23           N  
ATOM   1201  CA  GLN B 182       7.107 -28.974 126.542  1.00  0.23           C  
ATOM   1202  C   GLN B 182       6.735 -30.375 127.022  1.00  0.23           C  
ATOM   1203  O   GLN B 182       6.845 -31.359 126.295  1.00  0.23           O  
ATOM   1204  CB  GLN B 182       8.609 -28.737 126.795  1.00  0.23           C  
ATOM   1205  CG  GLN B 182       9.607 -29.735 126.160  1.00  0.23           C  
ATOM   1206  CD  GLN B 182       9.690 -29.559 124.644  1.00  0.23           C  
ATOM   1207  OE1 GLN B 182      10.076 -28.489 124.171  1.00  0.23           O  
ATOM   1208  NE2 GLN B 182       9.379 -30.625 123.880  1.00  0.23           N  
ATOM   1209  N   GLY B 183       6.226 -30.507 128.268  1.00  0.22           N  
ATOM   1210  CA  GLY B 183       5.745 -31.794 128.771  1.00  0.22           C  
ATOM   1211  C   GLY B 183       4.412 -32.194 128.182  1.00  0.22           C  
ATOM   1212  O   GLY B 183       3.930 -33.306 128.387  1.00  0.22           O  
ATOM   1213  N   VAL B 184       3.782 -31.287 127.417  1.00  0.17           N  
ATOM   1214  CA  VAL B 184       2.497 -31.520 126.795  1.00  0.17           C  
ATOM   1215  C   VAL B 184       2.632 -31.906 125.327  1.00  0.17           C  
ATOM   1216  O   VAL B 184       1.752 -32.555 124.762  1.00  0.17           O  
ATOM   1217  CB  VAL B 184       1.594 -30.305 126.850  1.00  0.17           C  
ATOM   1218  CG1 VAL B 184       0.211 -30.779 126.397  1.00  0.17           C  
ATOM   1219  CG2 VAL B 184       1.499 -29.717 128.263  1.00  0.17           C  
ATOM   1220  N   ASP B 185       3.767 -31.616 124.670  1.00  0.29           N  
ATOM   1221  CA  ASP B 185       4.040 -31.996 123.285  1.00  0.29           C  
ATOM   1222  C   ASP B 185       4.012 -33.515 123.089  1.00  0.29           C  
ATOM   1223  O   ASP B 185       3.594 -34.048 122.064  1.00  0.29           O  
ATOM   1224  CB  ASP B 185       5.408 -31.421 122.839  1.00  0.29           C  
ATOM   1225  CG  ASP B 185       5.382 -29.904 122.771  1.00  0.29           C  
ATOM   1226  OD1 ASP B 185       4.274 -29.321 122.732  1.00  0.29           O  
ATOM   1227  OD2 ASP B 185       6.496 -29.322 122.757  1.00  0.29           O  
ATOM   1228  N   GLU B 186       4.414 -34.249 124.141  1.00  0.27           N  
ATOM   1229  CA  GLU B 186       4.323 -35.691 124.245  1.00  0.27           C  
ATOM   1230  C   GLU B 186       2.951 -36.184 124.721  1.00  0.27           C  
ATOM   1231  O   GLU B 186       2.659 -37.376 124.710  1.00  0.27           O  
ATOM   1232  CB  GLU B 186       5.393 -36.145 125.261  1.00  0.27           C  
ATOM   1233  CG  GLU B 186       6.837 -35.816 124.799  1.00  0.27           C  
ATOM   1234  CD  GLU B 186       7.914 -36.243 125.795  1.00  0.27           C  
ATOM   1235  OE1 GLU B 186       7.567 -36.710 126.908  1.00  0.27           O  
ATOM   1236  OE2 GLU B 186       9.109 -36.079 125.433  1.00  0.27           O  
ATOM   1237  N   ALA B 187       2.077 -35.251 125.151  1.00  0.21           N  
ATOM   1238  CA  ALA B 187       0.738 -35.446 125.681  1.00  0.21           C  
ATOM   1239  C   ALA B 187       0.667 -36.248 126.978  1.00  0.21           C  
ATOM   1240  O   ALA B 187      -0.311 -36.935 127.263  1.00  0.21           O  
ATOM   1241  CB  ALA B 187      -0.231 -35.953 124.596  1.00  0.21           C  
ATOM   1242  N   HIS B 188       1.701 -36.108 127.833  1.00  0.18           N  
ATOM   1243  CA  HIS B 188       1.794 -36.719 129.155  1.00  0.18           C  
ATOM   1244  C   HIS B 188       0.745 -36.222 130.143  1.00  0.18           C  
ATOM   1245  O   HIS B 188       0.146 -36.972 130.910  1.00  0.18           O  
ATOM   1246  CB  HIS B 188       3.197 -36.442 129.740  1.00  0.18           C  
ATOM   1247  CG  HIS B 188       3.451 -37.090 131.066  1.00  0.18           C  
ATOM   1248  ND1 HIS B 188       3.601 -38.459 131.124  1.00  0.18           N  
ATOM   1249  CD2 HIS B 188       3.525 -36.554 132.313  1.00  0.18           C  
ATOM   1250  CE1 HIS B 188       3.765 -38.735 132.399  1.00  0.18           C  
ATOM   1251  NE2 HIS B 188       3.727 -37.618 133.166  1.00  0.18           N  
ATOM   1252  N   GLY B 189       0.486 -34.909 130.133  1.00  0.21           N  
ATOM   1253  CA  GLY B 189      -0.626 -34.327 130.849  1.00  0.21           C  
ATOM   1254  C   GLY B 189      -0.823 -32.971 130.266  1.00  0.21           C  
ATOM   1255  O   GLY B 189       0.074 -32.500 129.567  1.00  0.21           O  
ATOM   1256  N   PRO B 190      -1.938 -32.297 130.482  1.00  0.29           N  
ATOM   1257  CA  PRO B 190      -2.019 -30.863 130.250  1.00  0.29           C  
ATOM   1258  C   PRO B 190      -1.091 -30.078 131.181  1.00  0.29           C  
ATOM   1259  O   PRO B 190      -0.675 -30.637 132.199  1.00  0.29           O  
ATOM   1260  CB  PRO B 190      -3.517 -30.580 130.463  1.00  0.29           C  
ATOM   1261  CG  PRO B 190      -3.994 -31.614 131.487  1.00  0.29           C  
ATOM   1262  CD  PRO B 190      -3.070 -32.813 131.263  1.00  0.29           C  
ATOM   1263  N   PRO B 191      -0.710 -28.829 130.900  1.00  0.50           N  
ATOM   1264  CA  PRO B 191      -0.050 -27.966 131.868  1.00  0.50           C  
ATOM   1265  C   PRO B 191      -0.870 -27.827 133.095  1.00  0.50           C  
ATOM   1266  O   PRO B 191      -2.086 -27.945 133.011  1.00  0.50           O  
ATOM   1267  CB  PRO B 191      -0.000 -26.586 131.259  1.00  0.50           C  
ATOM   1268  CG  PRO B 191      -1.094 -26.596 130.249  1.00  0.50           C  
ATOM   1269  CD  PRO B 191      -1.324 -28.046 129.853  1.00  0.50           C  
ATOM   1270  N   GLN B 192      -0.227 -27.550 134.225  1.00  0.55           N  
ATOM   1271  CA  GLN B 192      -0.981 -27.398 135.444  1.00  0.55           C  
ATOM   1272  C   GLN B 192      -0.153 -26.891 136.586  1.00  0.55           C  
ATOM   1273  O   GLN B 192      -0.684 -26.527 137.629  1.00  0.55           O  
ATOM   1274  CB  GLN B 192      -1.556 -28.778 135.856  1.00  0.55           C  
ATOM   1275  CG  GLN B 192      -2.447 -28.787 137.111  1.00  0.55           C  
ATOM   1276  CD  GLN B 192      -3.022 -30.177 137.316  1.00  0.55           C  
ATOM   1277  OE1 GLN B 192      -2.453 -31.191 136.917  1.00  0.55           O  
ATOM   1278  NE2 GLN B 192      -4.201 -30.243 137.972  1.00  0.55           N  
ATOM   1279  N   ALA B 193       1.181 -26.793 136.435  1.00  0.42           N  
ATOM   1280  CA  ALA B 193       2.001 -26.366 137.545  1.00  0.42           C  
ATOM   1281  C   ALA B 193       1.689 -24.959 138.026  1.00  0.42           C  
ATOM   1282  O   ALA B 193       1.566 -24.703 139.219  1.00  0.42           O  
ATOM   1283  CB  ALA B 193       3.476 -26.586 137.216  1.00  0.42           C  
ATOM   1284  N   ALA B 194       1.468 -24.059 137.060  1.00  0.24           N  
ATOM   1285  CA  ALA B 194       1.003 -22.724 137.250  1.00  0.24           C  
ATOM   1286  C   ALA B 194      -0.404 -22.425 137.756  1.00  0.24           C  
ATOM   1287  O   ALA B 194      -1.391 -23.023 137.329  1.00  0.24           O  
ATOM   1288  CB  ALA B 194       1.376 -21.941 136.026  1.00  0.24           C  
ATOM   1289  N   VAL B 195      -0.539 -21.405 138.646  1.00  0.23           N  
ATOM   1290  CA  VAL B 195      -1.786 -20.699 138.919  1.00  0.23           C  
ATOM   1291  C   VAL B 195      -2.236 -19.976 137.682  1.00  0.23           C  
ATOM   1292  O   VAL B 195      -1.857 -18.839 137.411  1.00  0.23           O  
ATOM   1293  CB  VAL B 195      -1.659 -19.625 140.005  1.00  0.23           C  
ATOM   1294  CG1 VAL B 195      -2.988 -18.883 140.280  1.00  0.23           C  
ATOM   1295  CG2 VAL B 195      -1.194 -20.279 141.289  1.00  0.23           C  
ATOM   1296  N   TYR B 196      -3.072 -20.630 136.864  1.00  0.18           N  
ATOM   1297  CA  TYR B 196      -3.344 -20.127 135.535  1.00  0.18           C  
ATOM   1298  C   TYR B 196      -2.037 -20.046 134.722  1.00  0.18           C  
ATOM   1299  O   TYR B 196      -1.279 -21.005 134.708  1.00  0.18           O  
ATOM   1300  CB  TYR B 196      -4.136 -18.802 135.548  1.00  0.18           C  
ATOM   1301  CG  TYR B 196      -5.469 -18.964 136.203  1.00  0.18           C  
ATOM   1302  CD1 TYR B 196      -6.520 -19.585 135.522  1.00  0.18           C  
ATOM   1303  CD2 TYR B 196      -5.698 -18.445 137.478  1.00  0.18           C  
ATOM   1304  CE1 TYR B 196      -7.803 -19.655 136.084  1.00  0.18           C  
ATOM   1305  CE2 TYR B 196      -6.972 -18.518 138.056  1.00  0.18           C  
ATOM   1306  CZ  TYR B 196      -8.029 -19.115 137.352  1.00  0.18           C  
ATOM   1307  OH  TYR B 196      -9.322 -19.194 137.906  1.00  0.18           O  
ATOM   1308  N   TYR B 197      -1.715 -18.948 134.013  1.00  0.19           N  
ATOM   1309  CA  TYR B 197      -0.508 -18.914 133.190  1.00  0.19           C  
ATOM   1310  C   TYR B 197       0.734 -18.428 133.891  1.00  0.19           C  
ATOM   1311  O   TYR B 197       1.749 -18.163 133.243  1.00  0.19           O  
ATOM   1312  CB  TYR B 197      -0.682 -18.049 131.906  1.00  0.19           C  
ATOM   1313  CG  TYR B 197      -0.811 -16.564 132.210  1.00  0.19           C  
ATOM   1314  CD1 TYR B 197      -2.083 -16.030 132.376  1.00  0.19           C  
ATOM   1315  CD2 TYR B 197       0.297 -15.717 132.438  1.00  0.19           C  
ATOM   1316  CE1 TYR B 197      -2.268 -14.726 132.829  1.00  0.19           C  
ATOM   1317  CE2 TYR B 197       0.120 -14.414 132.926  1.00  0.19           C  
ATOM   1318  CZ  TYR B 197      -1.172 -13.922 133.125  1.00  0.19           C  
ATOM   1319  OH  TYR B 197      -1.384 -12.628 133.633  1.00  0.19           O  
ATOM   1320  N   THR B 198       0.695 -18.266 135.218  1.00  0.36           N  
ATOM   1321  CA  THR B 198       1.858 -17.913 136.024  1.00  0.36           C  
ATOM   1322  C   THR B 198       3.105 -18.759 135.706  1.00  0.36           C  
ATOM   1323  O   THR B 198       2.993 -19.766 135.012  1.00  0.36           O  
ATOM   1324  CB  THR B 198       1.507 -17.875 137.496  1.00  0.36           C  
ATOM   1325  OG1 THR B 198       0.913 -19.080 137.884  1.00  0.36           O  
ATOM   1326  CG2 THR B 198       0.500 -16.750 137.766  1.00  0.36           C  
ATOM   1327  N   PRO B 199       4.342 -18.413 136.041  1.00  0.37           N  
ATOM   1328  CA  PRO B 199       5.483 -19.314 135.833  1.00  0.37           C  
ATOM   1329  C   PRO B 199       5.310 -20.715 136.428  1.00  0.37           C  
ATOM   1330  O   PRO B 199       4.293 -21.015 137.018  1.00  0.37           O  
ATOM   1331  CB  PRO B 199       6.681 -18.575 136.453  1.00  0.37           C  
ATOM   1332  CG  PRO B 199       6.141 -17.353 137.187  1.00  0.37           C  
ATOM   1333  CD  PRO B 199       4.670 -17.236 136.834  1.00  0.37           C  
ATOM   1334  N   ASP B 200       6.263 -21.636 136.309  1.00  0.58           N  
ATOM   1335  CA  ASP B 200       6.319 -22.745 137.276  1.00  0.58           C  
ATOM   1336  C   ASP B 200       6.991 -22.266 138.555  1.00  0.58           C  
ATOM   1337  O   ASP B 200       6.796 -22.747 139.664  1.00  0.58           O  
ATOM   1338  CB  ASP B 200       7.114 -23.883 136.613  1.00  0.58           C  
ATOM   1339  CG  ASP B 200       7.415 -25.149 137.405  1.00  0.58           C  
ATOM   1340  OD1 ASP B 200       8.617 -25.375 137.705  1.00  0.58           O  
ATOM   1341  OD2 ASP B 200       6.472 -25.938 137.641  1.00  0.58           O  
ATOM   1342  N   GLN B 201       7.818 -21.228 138.418  1.00  0.51           N  
ATOM   1343  CA  GLN B 201       8.580 -20.704 139.508  1.00  0.51           C  
ATOM   1344  C   GLN B 201       7.866 -19.842 140.534  1.00  0.51           C  
ATOM   1345  O   GLN B 201       8.376 -19.636 141.622  1.00  0.51           O  
ATOM   1346  CB  GLN B 201       9.834 -19.967 139.002  1.00  0.51           C  
ATOM   1347  CG  GLN B 201       9.792 -18.506 138.458  1.00  0.51           C  
ATOM   1348  CD  GLN B 201       9.490 -17.353 139.424  1.00  0.51           C  
ATOM   1349  OE1 GLN B 201      10.162 -16.927 140.357  1.00  0.51           O  
ATOM   1350  NE2 GLN B 201       8.367 -16.686 139.168  1.00  0.51           N  
ATOM   1351  N   LEU B 202       6.696 -19.246 140.334  1.00  0.21           N  
ATOM   1352  CA  LEU B 202       6.169 -18.361 141.377  1.00  0.21           C  
ATOM   1353  C   LEU B 202       5.862 -19.152 142.661  1.00  0.21           C  
ATOM   1354  O   LEU B 202       5.520 -20.330 142.562  1.00  0.21           O  
ATOM   1355  CB  LEU B 202       4.933 -17.609 140.839  1.00  0.21           C  
ATOM   1356  CG  LEU B 202       4.581 -16.193 141.269  1.00  0.21           C  
ATOM   1357  CD1 LEU B 202       5.624 -15.171 140.833  1.00  0.21           C  
ATOM   1358  CD2 LEU B 202       3.223 -15.844 140.640  1.00  0.21           C  
ATOM   1359  N   PRO B 203       5.997 -18.632 143.885  1.00  0.24           N  
ATOM   1360  CA  PRO B 203       5.566 -19.330 145.091  1.00  0.24           C  
ATOM   1361  C   PRO B 203       4.200 -20.024 145.016  1.00  0.24           C  
ATOM   1362  O   PRO B 203       4.187 -21.152 145.504  1.00  0.24           O  
ATOM   1363  CB  PRO B 203       5.750 -18.329 146.243  1.00  0.24           C  
ATOM   1364  CG  PRO B 203       6.774 -17.310 145.718  1.00  0.24           C  
ATOM   1365  CD  PRO B 203       6.661 -17.372 144.189  1.00  0.24           C  
ATOM   1366  N   PRO B 204       3.131 -19.463 144.399  1.00  0.24           N  
ATOM   1367  CA  PRO B 204       1.850 -20.118 144.154  1.00  0.24           C  
ATOM   1368  C   PRO B 204       1.868 -21.437 143.388  1.00  0.24           C  
ATOM   1369  O   PRO B 204       0.844 -22.119 143.295  1.00  0.24           O  
ATOM   1370  CB  PRO B 204       1.014 -19.071 143.415  1.00  0.24           C  
ATOM   1371  CG  PRO B 204       1.588 -17.729 143.824  1.00  0.24           C  
ATOM   1372  CD  PRO B 204       3.050 -18.053 144.025  1.00  0.24           C  
ATOM   1373  N   GLU B 205       2.997 -21.763 142.741  1.00  0.36           N  
ATOM   1374  CA  GLU B 205       3.167 -22.949 141.946  1.00  0.36           C  
ATOM   1375  C   GLU B 205       3.995 -24.004 142.628  1.00  0.36           C  
ATOM   1376  O   GLU B 205       3.988 -25.162 142.221  1.00  0.36           O  
ATOM   1377  CB  GLU B 205       3.951 -22.590 140.682  1.00  0.36           C  
ATOM   1378  CG  GLU B 205       3.078 -21.848 139.702  1.00  0.36           C  
ATOM   1379  CD  GLU B 205       3.112 -20.344 139.728  1.00  0.36           C  
ATOM   1380  OE1 GLU B 205       2.072 -19.715 140.064  1.00  0.36           O  
ATOM   1381  OE2 GLU B 205       4.156 -19.777 139.330  1.00  0.36           O  
ATOM   1382  N   ASN B 206       4.733 -23.649 143.700  1.00  0.39           N  
ATOM   1383  CA  ASN B 206       5.591 -24.579 144.419  1.00  0.39           C  
ATOM   1384  C   ASN B 206       6.653 -25.330 143.586  1.00  0.39           C  
ATOM   1385  O   ASN B 206       6.866 -26.537 143.722  1.00  0.39           O  
ATOM   1386  CB  ASN B 206       4.697 -25.555 145.220  1.00  0.39           C  
ATOM   1387  CG  ASN B 206       5.470 -26.525 146.070  1.00  0.39           C  
ATOM   1388  OD1 ASN B 206       6.476 -26.057 146.667  1.00  0.39           O  
ATOM   1389  ND2 ASN B 206       4.995 -27.768 146.238  1.00  0.39           N  
ATOM   1390  N   ALA B 207       7.415 -24.640 142.728  1.00  0.55           N  
ATOM   1391  CA  ALA B 207       8.520 -25.301 142.059  1.00  0.55           C  
ATOM   1392  C   ALA B 207       9.812 -25.270 142.860  1.00  0.55           C  
ATOM   1393  O   ALA B 207      10.207 -24.260 143.438  1.00  0.55           O  
ATOM   1394  CB  ALA B 207       8.770 -24.771 140.649  1.00  0.55           C  
ATOM   1395  N   SER B 208      10.506 -26.424 142.902  1.00  0.55           N  
ATOM   1396  CA  SER B 208      11.773 -26.599 143.606  1.00  0.55           C  
ATOM   1397  C   SER B 208      12.948 -26.441 142.662  1.00  0.55           C  
ATOM   1398  O   SER B 208      13.895 -25.711 142.925  1.00  0.55           O  
ATOM   1399  CB  SER B 208      11.831 -28.004 144.268  1.00  0.55           C  
ATOM   1400  OG  SER B 208      13.007 -28.212 145.059  1.00  0.55           O  
ATOM   1401  N   PHE B 209      12.897 -27.096 141.485  1.00  0.42           N  
ATOM   1402  CA  PHE B 209      13.959 -27.071 140.486  1.00  0.42           C  
ATOM   1403  C   PHE B 209      14.219 -25.710 139.863  1.00  0.42           C  
ATOM   1404  O   PHE B 209      15.331 -25.399 139.437  1.00  0.42           O  
ATOM   1405  CB  PHE B 209      13.655 -28.056 139.334  1.00  0.42           C  
ATOM   1406  CG  PHE B 209      13.801 -29.469 139.810  1.00  0.42           C  
ATOM   1407  CD1 PHE B 209      15.077 -29.966 140.123  1.00  0.42           C  
ATOM   1408  CD2 PHE B 209      12.691 -30.321 139.919  1.00  0.42           C  
ATOM   1409  CE1 PHE B 209      15.246 -31.293 140.532  1.00  0.42           C  
ATOM   1410  CE2 PHE B 209      12.855 -31.651 140.329  1.00  0.42           C  
ATOM   1411  CZ  PHE B 209      14.133 -32.138 140.632  1.00  0.42           C  
ATOM   1412  N   MET B 210      13.187 -24.853 139.781  1.00  0.60           N  
ATOM   1413  CA  MET B 210      13.369 -23.499 139.320  1.00  0.60           C  
ATOM   1414  C   MET B 210      13.882 -22.571 140.423  1.00  0.60           C  
ATOM   1415  O   MET B 210      14.395 -21.496 140.114  1.00  0.60           O  
ATOM   1416  CB  MET B 210      12.058 -22.981 138.680  1.00  0.60           C  
ATOM   1417  CG  MET B 210      11.648 -23.763 137.406  1.00  0.60           C  
ATOM   1418  SD  MET B 210      10.806 -22.755 136.148  1.00  0.60           S  
ATOM   1419  CE  MET B 210      10.187 -24.053 135.031  1.00  0.60           C  
ATOM   1420  N   GLU B 211      13.790 -22.969 141.716  1.00  0.62           N  
ATOM   1421  CA  GLU B 211      14.321 -22.231 142.860  1.00  0.62           C  
ATOM   1422  C   GLU B 211      15.822 -22.198 142.998  1.00  0.62           C  
ATOM   1423  O   GLU B 211      16.534 -23.193 142.869  1.00  0.62           O  
ATOM   1424  CB  GLU B 211      13.591 -22.571 144.193  1.00  0.62           C  
ATOM   1425  CG  GLU B 211      13.786 -21.547 145.350  1.00  0.62           C  
ATOM   1426  CD  GLU B 211      12.862 -21.764 146.548  1.00  0.62           C  
ATOM   1427  OE1 GLU B 211      12.756 -20.819 147.373  1.00  0.62           O  
ATOM   1428  OE2 GLU B 211      12.165 -22.800 146.626  1.00  0.62           O  
ATOM   1429  N   ARG B 212      16.352 -20.979 143.211  1.00  0.59           N  
ATOM   1430  CA  ARG B 212      17.768 -20.765 143.219  1.00  0.59           C  
ATOM   1431  C   ARG B 212      18.159 -19.581 144.078  1.00  0.59           C  
ATOM   1432  O   ARG B 212      17.501 -18.542 144.122  1.00  0.59           O  
ATOM   1433  CB  ARG B 212      18.248 -20.576 141.762  1.00  0.59           C  
ATOM   1434  CG  ARG B 212      19.776 -20.583 141.583  1.00  0.59           C  
ATOM   1435  CD  ARG B 212      20.228 -20.592 140.117  1.00  0.59           C  
ATOM   1436  NE  ARG B 212      19.792 -21.898 139.517  1.00  0.59           N  
ATOM   1437  CZ  ARG B 212      20.436 -23.059 139.697  1.00  0.59           C  
ATOM   1438  NH1 ARG B 212      19.856 -24.186 139.286  1.00  0.59           N  
ATOM   1439  NH2 ARG B 212      21.628 -23.132 140.281  1.00  0.59           N  
ATOM   1440  N   CYS B 213      19.299 -19.715 144.770  1.00  0.75           N  
ATOM   1441  CA  CYS B 213      19.871 -18.647 145.548  1.00  0.75           C  
ATOM   1442  C   CYS B 213      21.360 -18.660 145.301  1.00  0.75           C  
ATOM   1443  O   CYS B 213      21.964 -19.726 145.202  1.00  0.75           O  
ATOM   1444  CB  CYS B 213      19.612 -18.792 147.069  1.00  0.75           C  
ATOM   1445  SG  CYS B 213      17.829 -18.816 147.468  1.00  0.75           S  
ATOM   1446  N   PHE B 214      21.996 -17.484 145.178  1.00  0.75           N  
ATOM   1447  CA  PHE B 214      23.438 -17.410 145.024  1.00  0.75           C  
ATOM   1448  C   PHE B 214      23.919 -16.048 145.490  1.00  0.75           C  
ATOM   1449  O   PHE B 214      23.133 -15.119 145.670  1.00  0.75           O  
ATOM   1450  CB  PHE B 214      23.954 -17.762 143.590  1.00  0.75           C  
ATOM   1451  CG  PHE B 214      23.509 -16.769 142.560  1.00  0.75           C  
ATOM   1452  CD1 PHE B 214      24.301 -15.642 142.283  1.00  0.75           C  
ATOM   1453  CD2 PHE B 214      22.269 -16.916 141.920  1.00  0.75           C  
ATOM   1454  CE1 PHE B 214      23.822 -14.633 141.446  1.00  0.75           C  
ATOM   1455  CE2 PHE B 214      21.791 -15.912 141.074  1.00  0.75           C  
ATOM   1456  CZ  PHE B 214      22.557 -14.760 140.864  1.00  0.75           C  
ATOM   1457  N   ARG B 215      25.233 -15.896 145.732  1.00  0.75           N  
ATOM   1458  CA  ARG B 215      25.795 -14.644 146.197  1.00  0.75           C  
ATOM   1459  C   ARG B 215      26.874 -14.168 145.248  1.00  0.75           C  
ATOM   1460  O   ARG B 215      27.604 -14.969 144.670  1.00  0.75           O  
ATOM   1461  CB  ARG B 215      26.404 -14.763 147.622  1.00  0.75           C  
ATOM   1462  CG  ARG B 215      25.373 -15.079 148.728  1.00  0.75           C  
ATOM   1463  CD  ARG B 215      25.988 -15.198 150.128  1.00  0.75           C  
ATOM   1464  NE  ARG B 215      24.879 -15.579 151.062  1.00  0.75           N  
ATOM   1465  CZ  ARG B 215      24.953 -15.493 152.398  1.00  0.75           C  
ATOM   1466  NH1 ARG B 215      23.872 -15.737 153.136  1.00  0.75           N  
ATOM   1467  NH2 ARG B 215      26.082 -15.150 153.010  1.00  0.75           N  
ATOM   1468  N   CYS B 216      27.005 -12.844 145.074  1.00  0.76           N  
ATOM   1469  CA  CYS B 216      28.082 -12.270 144.294  1.00  0.76           C  
ATOM   1470  C   CYS B 216      28.259 -10.828 144.705  1.00  0.76           C  
ATOM   1471  O   CYS B 216      27.509 -10.297 145.527  1.00  0.76           O  
ATOM   1472  CB  CYS B 216      27.897 -12.383 142.752  1.00  0.76           C  
ATOM   1473  SG  CYS B 216      26.490 -11.430 142.085  1.00  0.76           S  
ATOM   1474  N   ARG B 217      29.280 -10.151 144.161  1.00  0.74           N  
ATOM   1475  CA  ARG B 217      29.470  -8.742 144.409  1.00  0.74           C  
ATOM   1476  C   ARG B 217      28.890  -7.906 143.289  1.00  0.74           C  
ATOM   1477  O   ARG B 217      29.121  -8.176 142.112  1.00  0.74           O  
ATOM   1478  CB  ARG B 217      30.968  -8.404 144.523  1.00  0.74           C  
ATOM   1479  CG  ARG B 217      31.651  -8.979 145.778  1.00  0.74           C  
ATOM   1480  CD  ARG B 217      33.145  -8.648 145.860  1.00  0.74           C  
ATOM   1481  NE  ARG B 217      33.808  -9.346 144.711  1.00  0.74           N  
ATOM   1482  CZ  ARG B 217      35.108  -9.252 144.397  1.00  0.74           C  
ATOM   1483  NH1 ARG B 217      35.568  -9.988 143.390  1.00  0.74           N  
ATOM   1484  NH2 ARG B 217      35.926  -8.443 145.065  1.00  0.74           N  
ATOM   1485  N   LEU B 218      28.158  -6.837 143.648  1.00  0.77           N  
ATOM   1486  CA  LEU B 218      27.638  -5.881 142.694  1.00  0.77           C  
ATOM   1487  C   LEU B 218      28.263  -4.528 142.941  1.00  0.77           C  
ATOM   1488  O   LEU B 218      28.436  -4.094 144.078  1.00  0.77           O  
ATOM   1489  CB  LEU B 218      26.091  -5.759 142.741  1.00  0.77           C  
ATOM   1490  CG  LEU B 218      25.334  -7.049 142.345  1.00  0.77           C  
ATOM   1491  CD1 LEU B 218      23.814  -6.860 142.328  1.00  0.77           C  
ATOM   1492  CD2 LEU B 218      25.743  -7.555 140.965  1.00  0.77           C  
ATOM   1493  N   ARG B 219      28.676  -3.841 141.858  1.00  0.72           N  
ATOM   1494  CA  ARG B 219      29.239  -2.505 141.898  1.00  0.72           C  
ATOM   1495  C   ARG B 219      28.269  -1.509 142.512  1.00  0.72           C  
ATOM   1496  O   ARG B 219      27.061  -1.606 142.309  1.00  0.72           O  
ATOM   1497  CB  ARG B 219      29.645  -2.060 140.461  1.00  0.72           C  
ATOM   1498  CG  ARG B 219      30.372  -0.698 140.363  1.00  0.72           C  
ATOM   1499  CD  ARG B 219      30.844  -0.331 138.950  1.00  0.72           C  
ATOM   1500  NE  ARG B 219      31.453   1.039 139.034  1.00  0.72           N  
ATOM   1501  CZ  ARG B 219      32.029   1.676 138.006  1.00  0.72           C  
ATOM   1502  NH1 ARG B 219      32.578   2.873 138.203  1.00  0.72           N  
ATOM   1503  NH2 ARG B 219      32.065   1.145 136.786  1.00  0.72           N  
ATOM   1504  N   CYS B 220      28.774  -0.537 143.290  1.00  0.74           N  
ATOM   1505  CA  CYS B 220      27.989   0.585 143.769  1.00  0.74           C  
ATOM   1506  C   CYS B 220      28.193   1.774 142.839  1.00  0.74           C  
ATOM   1507  O   CYS B 220      29.277   1.986 142.304  1.00  0.74           O  
ATOM   1508  CB  CYS B 220      28.399   0.998 145.204  1.00  0.74           C  
ATOM   1509  SG  CYS B 220      28.017  -0.305 146.422  1.00  0.74           S  
ATOM   1510  N   LEU B 221      27.167   2.610 142.594  1.00  0.67           N  
ATOM   1511  CA  LEU B 221      27.379   3.828 141.826  1.00  0.67           C  
ATOM   1512  C   LEU B 221      27.963   4.932 142.696  1.00  0.67           C  
ATOM   1513  O   LEU B 221      28.570   5.886 142.222  1.00  0.67           O  
ATOM   1514  CB  LEU B 221      26.047   4.357 141.255  1.00  0.67           C  
ATOM   1515  CG  LEU B 221      26.159   5.471 140.197  1.00  0.67           C  
ATOM   1516  CD1 LEU B 221      26.432   4.911 138.794  1.00  0.67           C  
ATOM   1517  CD2 LEU B 221      24.886   6.304 140.234  1.00  0.67           C  
ATOM   1518  N   LEU B 222      27.780   4.846 144.026  1.00  0.58           N  
ATOM   1519  CA  LEU B 222      28.306   5.838 144.939  1.00  0.58           C  
ATOM   1520  C   LEU B 222      29.810   5.716 145.156  1.00  0.58           C  
ATOM   1521  O   LEU B 222      30.515   6.717 145.292  1.00  0.58           O  
ATOM   1522  CB  LEU B 222      27.493   5.809 146.255  1.00  0.58           C  
ATOM   1523  CG  LEU B 222      25.989   6.124 146.057  1.00  0.58           C  
ATOM   1524  CD1 LEU B 222      25.217   5.993 147.375  1.00  0.58           C  
ATOM   1525  CD2 LEU B 222      25.744   7.519 145.461  1.00  0.58           C  
ATOM   1526  N   ASP B 223      30.352   4.487 145.119  1.00  0.50           N  
ATOM   1527  CA  ASP B 223      31.771   4.265 145.271  1.00  0.50           C  
ATOM   1528  C   ASP B 223      32.464   4.296 143.910  1.00  0.50           C  
ATOM   1529  O   ASP B 223      32.492   3.327 143.146  1.00  0.50           O  
ATOM   1530  CB  ASP B 223      32.034   2.931 145.985  1.00  0.50           C  
ATOM   1531  CG  ASP B 223      31.478   2.937 147.397  1.00  0.50           C  
ATOM   1532  OD1 ASP B 223      31.413   4.025 148.019  1.00  0.50           O  
ATOM   1533  OD2 ASP B 223      31.110   1.827 147.859  1.00  0.50           O  
ATOM   1534  N   ASN B 224      33.043   5.466 143.567  1.00  0.43           N  
ATOM   1535  CA  ASN B 224      33.546   5.724 142.228  1.00  0.43           C  
ATOM   1536  C   ASN B 224      35.040   5.488 142.102  1.00  0.43           C  
ATOM   1537  O   ASN B 224      35.556   5.300 141.002  1.00  0.43           O  
ATOM   1538  CB  ASN B 224      33.205   7.169 141.804  1.00  0.43           C  
ATOM   1539  CG  ASN B 224      31.707   7.237 141.548  1.00  0.43           C  
ATOM   1540  OD1 ASN B 224      31.203   6.467 140.728  1.00  0.43           O  
ATOM   1541  ND2 ASN B 224      30.982   8.153 142.225  1.00  0.43           N  
ATOM   1542  N   SER B 225      35.758   5.335 143.234  1.00  0.43           N  
ATOM   1543  CA  SER B 225      36.829   4.347 143.265  1.00  0.43           C  
ATOM   1544  C   SER B 225      36.120   3.030 143.424  1.00  0.43           C  
ATOM   1545  O   SER B 225      35.420   2.854 144.416  1.00  0.43           O  
ATOM   1546  CB  SER B 225      37.806   4.510 144.449  1.00  0.43           C  
ATOM   1547  OG  SER B 225      38.878   3.569 144.364  1.00  0.43           O  
ATOM   1548  N   SER B 226      36.205   2.142 142.413  1.00  0.45           N  
ATOM   1549  CA  SER B 226      35.275   1.032 142.238  1.00  0.45           C  
ATOM   1550  C   SER B 226      35.034   0.189 143.477  1.00  0.45           C  
ATOM   1551  O   SER B 226      35.894  -0.576 143.916  1.00  0.45           O  
ATOM   1552  CB  SER B 226      35.733   0.099 141.098  1.00  0.45           C  
ATOM   1553  OG  SER B 226      34.683  -0.769 140.667  1.00  0.45           O  
ATOM   1554  N   GLY B 227      33.840   0.348 144.072  1.00  0.74           N  
ATOM   1555  CA  GLY B 227      33.472  -0.283 145.321  1.00  0.74           C  
ATOM   1556  C   GLY B 227      32.301  -1.165 145.090  1.00  0.74           C  
ATOM   1557  O   GLY B 227      31.490  -0.954 144.186  1.00  0.74           O  
ATOM   1558  N   PHE B 228      32.196  -2.215 145.908  1.00  0.71           N  
ATOM   1559  CA  PHE B 228      31.275  -3.288 145.655  1.00  0.71           C  
ATOM   1560  C   PHE B 228      30.553  -3.648 146.919  1.00  0.71           C  
ATOM   1561  O   PHE B 228      31.106  -3.633 148.017  1.00  0.71           O  
ATOM   1562  CB  PHE B 228      31.986  -4.588 145.193  1.00  0.71           C  
ATOM   1563  CG  PHE B 228      32.596  -4.441 143.832  1.00  0.71           C  
ATOM   1564  CD1 PHE B 228      31.861  -4.797 142.692  1.00  0.71           C  
ATOM   1565  CD2 PHE B 228      33.904  -3.958 143.672  1.00  0.71           C  
ATOM   1566  CE1 PHE B 228      32.394  -4.624 141.410  1.00  0.71           C  
ATOM   1567  CE2 PHE B 228      34.450  -3.791 142.393  1.00  0.71           C  
ATOM   1568  CZ  PHE B 228      33.690  -4.115 141.261  1.00  0.71           C  
ATOM   1569  N   LEU B 229      29.293  -4.059 146.758  1.00  0.70           N  
ATOM   1570  CA  LEU B 229      28.473  -4.578 147.815  1.00  0.70           C  
ATOM   1571  C   LEU B 229      28.278  -6.055 147.580  1.00  0.70           C  
ATOM   1572  O   LEU B 229      27.982  -6.507 146.475  1.00  0.70           O  
ATOM   1573  CB  LEU B 229      27.101  -3.881 147.777  1.00  0.70           C  
ATOM   1574  CG  LEU B 229      26.085  -4.291 148.860  1.00  0.70           C  
ATOM   1575  CD1 LEU B 229      26.563  -3.934 150.272  1.00  0.70           C  
ATOM   1576  CD2 LEU B 229      24.757  -3.580 148.582  1.00  0.70           C  
ATOM   1577  N   ALA B 230      28.452  -6.873 148.629  1.00  0.75           N  
ATOM   1578  CA  ALA B 230      28.156  -8.279 148.551  1.00  0.75           C  
ATOM   1579  C   ALA B 230      26.665  -8.522 148.715  1.00  0.75           C  
ATOM   1580  O   ALA B 230      26.034  -8.053 149.664  1.00  0.75           O  
ATOM   1581  CB  ALA B 230      28.957  -9.031 149.616  1.00  0.75           C  
ATOM   1582  N   MET B 231      26.064  -9.245 147.759  1.00  0.77           N  
ATOM   1583  CA  MET B 231      24.630  -9.383 147.682  1.00  0.77           C  
ATOM   1584  C   MET B 231      24.230 -10.827 147.515  1.00  0.77           C  
ATOM   1585  O   MET B 231      25.023 -11.687 147.135  1.00  0.77           O  
ATOM   1586  CB  MET B 231      24.054  -8.573 146.498  1.00  0.77           C  
ATOM   1587  CG  MET B 231      24.204  -7.052 146.694  1.00  0.77           C  
ATOM   1588  SD  MET B 231      23.059  -6.035 145.734  1.00  0.77           S  
ATOM   1589  CE  MET B 231      21.511  -6.508 146.530  1.00  0.77           C  
ATOM   1590  N   ASN B 232      22.957 -11.122 147.821  1.00  0.79           N  
ATOM   1591  CA  ASN B 232      22.355 -12.425 147.667  1.00  0.79           C  
ATOM   1592  C   ASN B 232      21.153 -12.289 146.759  1.00  0.79           C  
ATOM   1593  O   ASN B 232      20.281 -11.456 146.988  1.00  0.79           O  
ATOM   1594  CB  ASN B 232      21.941 -12.968 149.064  1.00  0.79           C  
ATOM   1595  CG  ASN B 232      21.466 -14.420 149.044  1.00  0.79           C  
ATOM   1596  OD1 ASN B 232      20.622 -14.854 148.269  1.00  0.79           O  
ATOM   1597  ND2 ASN B 232      21.997 -15.242 149.977  1.00  0.79           N  
ATOM   1598  N   PHE B 233      21.088 -13.120 145.714  1.00  0.78           N  
ATOM   1599  CA  PHE B 233      19.967 -13.193 144.810  1.00  0.78           C  
ATOM   1600  C   PHE B 233      19.116 -14.349 145.259  1.00  0.78           C  
ATOM   1601  O   PHE B 233      19.579 -15.485 145.251  1.00  0.78           O  
ATOM   1602  CB  PHE B 233      20.404 -13.543 143.364  1.00  0.78           C  
ATOM   1603  CG  PHE B 233      21.110 -12.417 142.670  1.00  0.78           C  
ATOM   1604  CD1 PHE B 233      20.591 -11.901 141.470  1.00  0.78           C  
ATOM   1605  CD2 PHE B 233      22.348 -11.939 143.131  1.00  0.78           C  
ATOM   1606  CE1 PHE B 233      21.291 -10.921 140.758  1.00  0.78           C  
ATOM   1607  CE2 PHE B 233      23.028 -10.933 142.442  1.00  0.78           C  
ATOM   1608  CZ  PHE B 233      22.500 -10.421 141.253  1.00  0.78           C  
ATOM   1609  N   GLN B 234      17.849 -14.099 145.623  1.00  0.76           N  
ATOM   1610  CA  GLN B 234      16.895 -15.151 145.905  1.00  0.76           C  
ATOM   1611  C   GLN B 234      15.817 -15.073 144.860  1.00  0.76           C  
ATOM   1612  O   GLN B 234      15.016 -14.138 144.820  1.00  0.76           O  
ATOM   1613  CB  GLN B 234      16.252 -15.001 147.298  1.00  0.76           C  
ATOM   1614  CG  GLN B 234      17.289 -15.123 148.431  1.00  0.76           C  
ATOM   1615  CD  GLN B 234      16.631 -14.935 149.792  1.00  0.76           C  
ATOM   1616  OE1 GLN B 234      15.571 -15.477 150.102  1.00  0.76           O  
ATOM   1617  NE2 GLN B 234      17.287 -14.131 150.659  1.00  0.76           N  
ATOM   1618  N   GLY B 235      15.787 -16.048 143.942  1.00  0.76           N  
ATOM   1619  CA  GLY B 235      14.935 -15.915 142.784  1.00  0.76           C  
ATOM   1620  C   GLY B 235      14.839 -17.161 141.986  1.00  0.76           C  
ATOM   1621  O   GLY B 235      15.337 -18.218 142.358  1.00  0.76           O  
ATOM   1622  N   ARG B 236      14.140 -17.096 140.856  1.00  0.65           N  
ATOM   1623  CA  ARG B 236      13.800 -18.309 140.163  1.00  0.65           C  
ATOM   1624  C   ARG B 236      13.564 -18.014 138.689  1.00  0.65           C  
ATOM   1625  O   ARG B 236      13.369 -16.872 138.264  1.00  0.65           O  
ATOM   1626  CB  ARG B 236      12.536 -18.982 140.714  1.00  0.65           C  
ATOM   1627  CG  ARG B 236      12.337 -19.275 142.214  1.00  0.65           C  
ATOM   1628  CD  ARG B 236      10.893 -19.266 142.666  1.00  0.65           C  
ATOM   1629  NE  ARG B 236      10.776 -19.847 144.037  1.00  0.65           N  
ATOM   1630  CZ  ARG B 236      10.831 -19.125 145.157  1.00  0.65           C  
ATOM   1631  NH1 ARG B 236      10.660 -19.711 146.335  1.00  0.65           N  
ATOM   1632  NH2 ARG B 236      11.050 -17.817 145.139  1.00  0.65           N  
ATOM   1633  N   LEU B 237      13.613 -19.055 137.847  1.00  0.64           N  
ATOM   1634  CA  LEU B 237      13.544 -18.906 136.406  1.00  0.64           C  
ATOM   1635  C   LEU B 237      12.139 -18.816 135.820  1.00  0.64           C  
ATOM   1636  O   LEU B 237      11.247 -19.580 136.159  1.00  0.64           O  
ATOM   1637  CB  LEU B 237      14.246 -20.101 135.743  1.00  0.64           C  
ATOM   1638  CG  LEU B 237      15.757 -20.188 135.999  1.00  0.64           C  
ATOM   1639  CD1 LEU B 237      16.270 -21.483 135.382  1.00  0.64           C  
ATOM   1640  CD2 LEU B 237      16.527 -19.006 135.393  1.00  0.64           C  
ATOM   1641  N   LYS B 238      11.895 -17.879 134.892  1.00  0.57           N  
ATOM   1642  CA  LYS B 238      10.581 -17.647 134.326  1.00  0.57           C  
ATOM   1643  C   LYS B 238      10.597 -17.558 132.805  1.00  0.57           C  
ATOM   1644  O   LYS B 238      11.359 -16.798 132.205  1.00  0.57           O  
ATOM   1645  CB  LYS B 238       9.962 -16.348 134.910  1.00  0.57           C  
ATOM   1646  CG  LYS B 238       8.604 -16.000 134.293  1.00  0.57           C  
ATOM   1647  CD  LYS B 238       7.895 -14.798 134.914  1.00  0.57           C  
ATOM   1648  CE  LYS B 238       6.403 -14.778 134.570  1.00  0.57           C  
ATOM   1649  NZ  LYS B 238       6.164 -14.974 133.123  1.00  0.57           N  
ATOM   1650  N   TYR B 239       9.714 -18.323 132.123  1.00  0.46           N  
ATOM   1651  CA  TYR B 239       9.378 -18.101 130.724  1.00  0.46           C  
ATOM   1652  C   TYR B 239       8.558 -16.821 130.473  1.00  0.46           C  
ATOM   1653  O   TYR B 239       7.694 -16.408 131.259  1.00  0.46           O  
ATOM   1654  CB  TYR B 239       8.705 -19.360 130.108  1.00  0.46           C  
ATOM   1655  CG  TYR B 239       8.595 -19.282 128.604  1.00  0.46           C  
ATOM   1656  CD1 TYR B 239       7.354 -19.112 127.963  1.00  0.46           C  
ATOM   1657  CD2 TYR B 239       9.755 -19.366 127.820  1.00  0.46           C  
ATOM   1658  CE1 TYR B 239       7.285 -19.000 126.564  1.00  0.46           C  
ATOM   1659  CE2 TYR B 239       9.690 -19.245 126.425  1.00  0.46           C  
ATOM   1660  CZ  TYR B 239       8.457 -19.053 125.796  1.00  0.46           C  
ATOM   1661  OH  TYR B 239       8.404 -18.929 124.391  1.00  0.46           O  
ATOM   1662  N   LEU B 240       8.837 -16.145 129.346  1.00  0.44           N  
ATOM   1663  CA  LEU B 240       8.233 -14.888 128.941  1.00  0.44           C  
ATOM   1664  C   LEU B 240       7.635 -15.122 127.568  1.00  0.44           C  
ATOM   1665  O   LEU B 240       8.137 -15.955 126.825  1.00  0.44           O  
ATOM   1666  CB  LEU B 240       9.288 -13.745 128.808  1.00  0.44           C  
ATOM   1667  CG  LEU B 240       9.643 -12.943 130.083  1.00  0.44           C  
ATOM   1668  CD1 LEU B 240      10.261 -13.794 131.195  1.00  0.44           C  
ATOM   1669  CD2 LEU B 240      10.615 -11.803 129.737  1.00  0.44           C  
ATOM   1670  N   HIS B 241       6.584 -14.367 127.172  1.00  0.42           N  
ATOM   1671  CA  HIS B 241       5.802 -14.562 125.946  1.00  0.42           C  
ATOM   1672  C   HIS B 241       6.529 -14.277 124.634  1.00  0.42           C  
ATOM   1673  O   HIS B 241       5.943 -13.845 123.649  1.00  0.42           O  
ATOM   1674  CB  HIS B 241       4.594 -13.599 125.986  1.00  0.42           C  
ATOM   1675  CG  HIS B 241       3.642 -13.922 127.089  1.00  0.42           C  
ATOM   1676  ND1 HIS B 241       2.903 -15.079 126.980  1.00  0.42           N  
ATOM   1677  CD2 HIS B 241       3.296 -13.245 128.215  1.00  0.42           C  
ATOM   1678  CE1 HIS B 241       2.109 -15.085 128.028  1.00  0.42           C  
ATOM   1679  NE2 HIS B 241       2.306 -13.998 128.813  1.00  0.42           N  
ATOM   1680  N   GLY B 242       7.867 -14.402 124.619  1.00  0.47           N  
ATOM   1681  CA  GLY B 242       8.708 -13.921 123.539  1.00  0.47           C  
ATOM   1682  C   GLY B 242       8.761 -12.421 123.506  1.00  0.47           C  
ATOM   1683  O   GLY B 242       9.330 -11.878 122.563  1.00  0.47           O  
ATOM   1684  N   GLN B 243       8.214 -11.735 124.545  1.00  0.45           N  
ATOM   1685  CA  GLN B 243       8.254 -10.296 124.799  1.00  0.45           C  
ATOM   1686  C   GLN B 243       7.444  -9.879 126.012  1.00  0.45           C  
ATOM   1687  O   GLN B 243       6.235 -10.060 126.081  1.00  0.45           O  
ATOM   1688  CB  GLN B 243       7.966  -9.402 123.574  1.00  0.45           C  
ATOM   1689  CG  GLN B 243       6.623  -9.698 122.872  1.00  0.45           C  
ATOM   1690  CD  GLN B 243       6.585  -9.038 121.496  1.00  0.45           C  
ATOM   1691  OE1 GLN B 243       7.474  -9.245 120.676  1.00  0.45           O  
ATOM   1692  NE2 GLN B 243       5.563  -8.203 121.217  1.00  0.45           N  
ATOM   1693  N   ASN B 244       8.131  -9.326 127.046  1.00  0.32           N  
ATOM   1694  CA  ASN B 244       7.467  -8.779 128.224  1.00  0.32           C  
ATOM   1695  C   ASN B 244       7.970  -7.367 128.535  1.00  0.32           C  
ATOM   1696  O   ASN B 244       7.479  -6.705 129.443  1.00  0.32           O  
ATOM   1697  CB  ASN B 244       7.792  -9.684 129.446  1.00  0.32           C  
ATOM   1698  CG  ASN B 244       6.852  -9.519 130.642  1.00  0.32           C  
ATOM   1699  OD1 ASN B 244       5.801 -10.152 130.716  1.00  0.32           O  
ATOM   1700  ND2 ASN B 244       7.270  -8.718 131.647  1.00  0.32           N  
ATOM   1701  N   LYS B 245       9.001  -6.878 127.816  1.00  0.38           N  
ATOM   1702  CA  LYS B 245       9.514  -5.529 127.992  1.00  0.38           C  
ATOM   1703  C   LYS B 245       9.582  -4.801 126.686  1.00  0.38           C  
ATOM   1704  O   LYS B 245       8.721  -3.985 126.397  1.00  0.38           O  
ATOM   1705  CB  LYS B 245      10.929  -5.511 128.587  1.00  0.38           C  
ATOM   1706  CG  LYS B 245      11.011  -6.039 130.017  1.00  0.38           C  
ATOM   1707  CD  LYS B 245      10.179  -5.282 131.049  1.00  0.38           C  
ATOM   1708  CE  LYS B 245      10.289  -5.911 132.433  1.00  0.38           C  
ATOM   1709  NZ  LYS B 245       9.607  -5.037 133.403  1.00  0.38           N  
ATOM   1710  N   LYS B 246      10.615  -5.074 125.855  1.00  0.40           N  
ATOM   1711  CA  LYS B 246      10.818  -4.404 124.583  1.00  0.40           C  
ATOM   1712  C   LYS B 246       9.593  -4.388 123.697  1.00  0.40           C  
ATOM   1713  O   LYS B 246       9.202  -3.335 123.206  1.00  0.40           O  
ATOM   1714  CB  LYS B 246      11.933  -5.125 123.793  1.00  0.40           C  
ATOM   1715  CG  LYS B 246      13.324  -4.929 124.402  1.00  0.40           C  
ATOM   1716  CD  LYS B 246      13.938  -3.523 124.289  1.00  0.40           C  
ATOM   1717  CE  LYS B 246      15.418  -3.555 124.687  1.00  0.40           C  
ATOM   1718  NZ  LYS B 246      16.028  -2.210 124.744  1.00  0.40           N  
ATOM   1719  N   GLY B 247       8.974  -5.566 123.460  1.00  0.39           N  
ATOM   1720  CA  GLY B 247       7.731  -5.666 122.695  1.00  0.39           C  
ATOM   1721  C   GLY B 247       7.931  -5.501 121.211  1.00  0.39           C  
ATOM   1722  O   GLY B 247       6.991  -5.496 120.424  1.00  0.39           O  
ATOM   1723  N   LYS B 248       9.201  -5.347 120.819  1.00  0.37           N  
ATOM   1724  CA  LYS B 248       9.665  -5.139 119.477  1.00  0.37           C  
ATOM   1725  C   LYS B 248      10.100  -6.448 118.869  1.00  0.37           C  
ATOM   1726  O   LYS B 248      10.336  -7.431 119.567  1.00  0.37           O  
ATOM   1727  CB  LYS B 248      10.909  -4.215 119.450  1.00  0.37           C  
ATOM   1728  CG  LYS B 248      10.698  -2.833 120.082  1.00  0.37           C  
ATOM   1729  CD  LYS B 248      11.950  -1.952 119.946  1.00  0.37           C  
ATOM   1730  CE  LYS B 248      11.752  -0.544 120.515  1.00  0.37           C  
ATOM   1731  NZ  LYS B 248      12.959   0.276 120.263  1.00  0.37           N  
ATOM   1732  N   ASP B 249      10.290  -6.442 117.548  1.00  0.37           N  
ATOM   1733  CA  ASP B 249      10.705  -7.574 116.760  1.00  0.37           C  
ATOM   1734  C   ASP B 249      12.112  -7.281 116.244  1.00  0.37           C  
ATOM   1735  O   ASP B 249      12.495  -6.124 116.058  1.00  0.37           O  
ATOM   1736  CB  ASP B 249       9.672  -7.803 115.636  1.00  0.37           C  
ATOM   1737  CG  ASP B 249       9.895  -9.144 114.962  1.00  0.37           C  
ATOM   1738  OD1 ASP B 249      10.875  -9.252 114.183  1.00  0.37           O  
ATOM   1739  OD2 ASP B 249       9.113 -10.081 115.249  1.00  0.37           O  
ATOM   1740  N   GLY B 250      12.964  -8.327 116.132  1.00  0.32           N  
ATOM   1741  CA  GLY B 250      14.342  -8.216 115.648  1.00  0.32           C  
ATOM   1742  C   GLY B 250      15.293  -7.586 116.638  1.00  0.32           C  
ATOM   1743  O   GLY B 250      16.466  -7.365 116.358  1.00  0.32           O  
ATOM   1744  N   ALA B 251      14.781  -7.252 117.829  1.00  0.32           N  
ATOM   1745  CA  ALA B 251      15.465  -6.481 118.832  1.00  0.32           C  
ATOM   1746  C   ALA B 251      16.050  -7.357 119.922  1.00  0.32           C  
ATOM   1747  O   ALA B 251      16.277  -8.551 119.768  1.00  0.32           O  
ATOM   1748  CB  ALA B 251      14.421  -5.527 119.453  1.00  0.32           C  
ATOM   1749  N   LEU B 252      16.247  -6.780 121.122  1.00  0.43           N  
ATOM   1750  CA  LEU B 252      16.494  -7.553 122.321  1.00  0.43           C  
ATOM   1751  C   LEU B 252      15.164  -8.082 122.862  1.00  0.43           C  
ATOM   1752  O   LEU B 252      14.778  -7.830 124.004  1.00  0.43           O  
ATOM   1753  CB  LEU B 252      17.233  -6.714 123.394  1.00  0.43           C  
ATOM   1754  CG  LEU B 252      18.509  -5.990 122.892  1.00  0.43           C  
ATOM   1755  CD1 LEU B 252      18.849  -4.765 123.756  1.00  0.43           C  
ATOM   1756  CD2 LEU B 252      19.711  -6.942 122.826  1.00  0.43           C  
ATOM   1757  N   LEU B 253      14.400  -8.825 122.032  1.00  0.36           N  
ATOM   1758  CA  LEU B 253      13.252  -9.611 122.430  1.00  0.36           C  
ATOM   1759  C   LEU B 253      13.698 -10.660 123.439  1.00  0.36           C  
ATOM   1760  O   LEU B 253      14.895 -10.942 123.476  1.00  0.36           O  
ATOM   1761  CB  LEU B 253      12.524 -10.276 121.234  1.00  0.36           C  
ATOM   1762  CG  LEU B 253      13.177 -11.553 120.649  1.00  0.36           C  
ATOM   1763  CD1 LEU B 253      12.199 -12.234 119.687  1.00  0.36           C  
ATOM   1764  CD2 LEU B 253      14.513 -11.300 119.938  1.00  0.36           C  
ATOM   1765  N   PRO B 254      12.893 -11.235 124.320  1.00  0.47           N  
ATOM   1766  CA  PRO B 254      13.372 -12.168 125.307  1.00  0.47           C  
ATOM   1767  C   PRO B 254      14.299 -13.295 124.826  1.00  0.47           C  
ATOM   1768  O   PRO B 254      14.089 -13.826 123.736  1.00  0.47           O  
ATOM   1769  CB  PRO B 254      12.125 -12.687 126.020  1.00  0.47           C  
ATOM   1770  CG  PRO B 254      11.184 -11.500 125.949  1.00  0.47           C  
ATOM   1771  CD  PRO B 254      11.559 -10.797 124.632  1.00  0.47           C  
ATOM   1772  N   PRO B 255      15.235 -13.762 125.641  1.00  0.42           N  
ATOM   1773  CA  PRO B 255      16.193 -14.801 125.269  1.00  0.42           C  
ATOM   1774  C   PRO B 255      15.540 -16.143 125.454  1.00  0.42           C  
ATOM   1775  O   PRO B 255      16.256 -17.135 125.535  1.00  0.42           O  
ATOM   1776  CB  PRO B 255      17.359 -14.701 126.261  1.00  0.42           C  
ATOM   1777  CG  PRO B 255      17.069 -13.478 127.083  1.00  0.42           C  
ATOM   1778  CD  PRO B 255      15.651 -13.031 126.813  1.00  0.42           C  
ATOM   1779  N   GLN B 256      14.194 -16.168 125.581  1.00  0.56           N  
ATOM   1780  CA  GLN B 256      13.373 -17.348 125.736  1.00  0.56           C  
ATOM   1781  C   GLN B 256      13.381 -17.813 127.173  1.00  0.56           C  
ATOM   1782  O   GLN B 256      12.979 -18.933 127.463  1.00  0.56           O  
ATOM   1783  CB  GLN B 256      13.699 -18.442 124.691  1.00  0.56           C  
ATOM   1784  CG  GLN B 256      13.534 -17.913 123.244  1.00  0.56           C  
ATOM   1785  CD  GLN B 256      12.056 -17.781 122.871  1.00  0.56           C  
ATOM   1786  OE1 GLN B 256      11.213 -18.621 123.195  1.00  0.56           O  
ATOM   1787  NE2 GLN B 256      11.696 -16.675 122.180  1.00  0.56           N  
ATOM   1788  N   LEU B 257      13.778 -16.909 128.105  1.00  0.58           N  
ATOM   1789  CA  LEU B 257      13.950 -17.215 129.513  1.00  0.58           C  
ATOM   1790  C   LEU B 257      14.554 -16.037 130.271  1.00  0.58           C  
ATOM   1791  O   LEU B 257      15.464 -15.352 129.791  1.00  0.58           O  
ATOM   1792  CB  LEU B 257      14.911 -18.420 129.718  1.00  0.58           C  
ATOM   1793  CG  LEU B 257      15.052 -18.957 131.152  1.00  0.58           C  
ATOM   1794  CD1 LEU B 257      13.709 -19.444 131.708  1.00  0.58           C  
ATOM   1795  CD2 LEU B 257      16.058 -20.109 131.172  1.00  0.58           C  
ATOM   1796  N   ALA B 258      14.059 -15.765 131.494  1.00  0.70           N  
ATOM   1797  CA  ALA B 258      14.687 -14.818 132.391  1.00  0.70           C  
ATOM   1798  C   ALA B 258      14.706 -15.333 133.823  1.00  0.70           C  
ATOM   1799  O   ALA B 258      13.975 -16.246 134.191  1.00  0.70           O  
ATOM   1800  CB  ALA B 258      13.987 -13.446 132.318  1.00  0.70           C  
ATOM   1801  N   LEU B 259      15.569 -14.742 134.666  1.00  0.73           N  
ATOM   1802  CA  LEU B 259      15.708 -15.038 136.073  1.00  0.73           C  
ATOM   1803  C   LEU B 259      15.229 -13.817 136.830  1.00  0.73           C  
ATOM   1804  O   LEU B 259      15.723 -12.706 136.642  1.00  0.73           O  
ATOM   1805  CB  LEU B 259      17.195 -15.339 136.428  1.00  0.73           C  
ATOM   1806  CG  LEU B 259      17.511 -15.652 137.913  1.00  0.73           C  
ATOM   1807  CD1 LEU B 259      16.783 -16.897 138.412  1.00  0.73           C  
ATOM   1808  CD2 LEU B 259      19.006 -15.877 138.147  1.00  0.73           C  
ATOM   1809  N   PHE B 260      14.225 -13.995 137.703  1.00  0.73           N  
ATOM   1810  CA  PHE B 260      13.670 -12.916 138.492  1.00  0.73           C  
ATOM   1811  C   PHE B 260      14.039 -13.190 139.933  1.00  0.73           C  
ATOM   1812  O   PHE B 260      13.826 -14.290 140.437  1.00  0.73           O  
ATOM   1813  CB  PHE B 260      12.125 -12.836 138.282  1.00  0.73           C  
ATOM   1814  CG  PHE B 260      11.363 -12.052 139.319  1.00  0.73           C  
ATOM   1815  CD1 PHE B 260      11.875 -10.883 139.904  1.00  0.73           C  
ATOM   1816  CD2 PHE B 260      10.109 -12.523 139.744  1.00  0.73           C  
ATOM   1817  CE1 PHE B 260      11.206 -10.315 140.987  1.00  0.73           C  
ATOM   1818  CE2 PHE B 260       9.433 -11.908 140.806  1.00  0.73           C  
ATOM   1819  CZ  PHE B 260      10.014 -10.828 141.459  1.00  0.73           C  
ATOM   1820  N   ALA B 261      14.603 -12.186 140.631  1.00  0.83           N  
ATOM   1821  CA  ALA B 261      14.999 -12.353 142.003  1.00  0.83           C  
ATOM   1822  C   ALA B 261      14.743 -11.141 142.875  1.00  0.83           C  
ATOM   1823  O   ALA B 261      14.659 -10.001 142.417  1.00  0.83           O  
ATOM   1824  CB  ALA B 261      16.505 -12.685 142.060  1.00  0.83           C  
ATOM   1825  N   ILE B 262      14.668 -11.391 144.197  1.00  0.79           N  
ATOM   1826  CA  ILE B 262      14.904 -10.385 145.215  1.00  0.79           C  
ATOM   1827  C   ILE B 262      16.403 -10.370 145.457  1.00  0.79           C  
ATOM   1828  O   ILE B 262      17.018 -11.404 145.718  1.00  0.79           O  
ATOM   1829  CB  ILE B 262      14.184 -10.683 146.534  1.00  0.79           C  
ATOM   1830  CG1 ILE B 262      12.648 -10.685 146.335  1.00  0.79           C  
ATOM   1831  CG2 ILE B 262      14.599  -9.674 147.634  1.00  0.79           C  
ATOM   1832  CD1 ILE B 262      11.863 -11.202 147.549  1.00  0.79           C  
ATOM   1833  N   ALA B 263      17.036  -9.193 145.354  1.00  0.85           N  
ATOM   1834  CA  ALA B 263      18.450  -9.044 145.586  1.00  0.85           C  
ATOM   1835  C   ALA B 263      18.666  -8.315 146.898  1.00  0.85           C  
ATOM   1836  O   ALA B 263      18.232  -7.177 147.071  1.00  0.85           O  
ATOM   1837  CB  ALA B 263      19.112  -8.298 144.415  1.00  0.85           C  
ATOM   1838  N   THR B 264      19.343  -8.969 147.861  1.00  0.76           N  
ATOM   1839  CA  THR B 264      19.473  -8.484 149.236  1.00  0.76           C  
ATOM   1840  C   THR B 264      20.930  -8.189 149.583  1.00  0.76           C  
ATOM   1841  O   THR B 264      21.763  -9.084 149.422  1.00  0.76           O  
ATOM   1842  CB  THR B 264      18.986  -9.509 150.258  1.00  0.76           C  
ATOM   1843  OG1 THR B 264      17.592  -9.726 150.107  1.00  0.76           O  
ATOM   1844  CG2 THR B 264      19.211  -9.048 151.704  1.00  0.76           C  
ATOM   1845  N   PRO B 265      21.335  -7.003 150.043  1.00  0.74           N  
ATOM   1846  CA  PRO B 265      22.628  -6.709 150.628  1.00  0.74           C  
ATOM   1847  C   PRO B 265      22.989  -7.546 151.840  1.00  0.74           C  
ATOM   1848  O   PRO B 265      22.179  -7.685 152.749  1.00  0.74           O  
ATOM   1849  CB  PRO B 265      22.570  -5.211 150.991  1.00  0.74           C  
ATOM   1850  CG  PRO B 265      21.541  -4.637 150.026  1.00  0.74           C  
ATOM   1851  CD  PRO B 265      20.553  -5.798 149.976  1.00  0.74           C  
ATOM   1852  N   LEU B 266      24.201  -8.117 151.901  1.00  0.75           N  
ATOM   1853  CA  LEU B 266      24.665  -8.798 153.103  1.00  0.75           C  
ATOM   1854  C   LEU B 266      25.016  -7.882 154.270  1.00  0.75           C  
ATOM   1855  O   LEU B 266      24.765  -8.194 155.431  1.00  0.75           O  
ATOM   1856  CB  LEU B 266      25.887  -9.678 152.780  1.00  0.75           C  
ATOM   1857  CG  LEU B 266      25.602 -10.797 151.759  1.00  0.75           C  
ATOM   1858  CD1 LEU B 266      26.916 -11.512 151.431  1.00  0.75           C  
ATOM   1859  CD2 LEU B 266      24.537 -11.789 152.248  1.00  0.75           C  
ATOM   1860  N   GLN B 267      25.622  -6.716 153.992  1.00  0.52           N  
ATOM   1861  CA  GLN B 267      25.820  -5.677 154.988  1.00  0.52           C  
ATOM   1862  C   GLN B 267      24.521  -4.940 155.173  1.00  0.52           C  
ATOM   1863  O   GLN B 267      24.072  -4.437 154.151  1.00  0.52           O  
ATOM   1864  CB  GLN B 267      26.890  -4.668 154.503  1.00  0.52           C  
ATOM   1865  CG  GLN B 267      26.998  -3.330 155.287  1.00  0.52           C  
ATOM   1866  CD  GLN B 267      27.310  -3.526 156.770  1.00  0.52           C  
ATOM   1867  OE1 GLN B 267      28.295  -4.161 157.145  1.00  0.52           O  
ATOM   1868  NE2 GLN B 267      26.457  -2.957 157.652  1.00  0.52           N  
ATOM   1869  N   PRO B 268      23.866  -4.833 156.329  1.00  0.41           N  
ATOM   1870  CA  PRO B 268      22.683  -3.983 156.492  1.00  0.41           C  
ATOM   1871  C   PRO B 268      22.892  -2.461 156.294  1.00  0.41           C  
ATOM   1872  O   PRO B 268      23.768  -1.912 156.968  1.00  0.41           O  
ATOM   1873  CB  PRO B 268      22.208  -4.331 157.919  1.00  0.41           C  
ATOM   1874  CG  PRO B 268      23.466  -4.800 158.658  1.00  0.41           C  
ATOM   1875  CD  PRO B 268      24.214  -5.558 157.566  1.00  0.41           C  
ATOM   1876  N   PRO B 269      22.123  -1.733 155.468  1.00  0.49           N  
ATOM   1877  CA  PRO B 269      22.029  -0.279 155.543  1.00  0.49           C  
ATOM   1878  C   PRO B 269      20.895   0.134 156.460  1.00  0.49           C  
ATOM   1879  O   PRO B 269      19.726  -0.060 156.136  1.00  0.49           O  
ATOM   1880  CB  PRO B 269      21.689   0.205 154.110  1.00  0.49           C  
ATOM   1881  CG  PRO B 269      22.007  -0.965 153.188  1.00  0.49           C  
ATOM   1882  CD  PRO B 269      21.930  -2.183 154.098  1.00  0.49           C  
ATOM   1883  N   SER B 270      21.199   0.750 157.609  1.00  0.45           N  
ATOM   1884  CA  SER B 270      20.161   1.233 158.512  1.00  0.45           C  
ATOM   1885  C   SER B 270      19.709   2.651 158.235  1.00  0.45           C  
ATOM   1886  O   SER B 270      18.644   3.064 158.686  1.00  0.45           O  
ATOM   1887  CB  SER B 270      20.653   1.222 159.978  1.00  0.45           C  
ATOM   1888  OG  SER B 270      21.909   1.897 160.108  1.00  0.45           O  
ATOM   1889  N   ILE B 271      20.511   3.432 157.492  1.00  0.47           N  
ATOM   1890  CA  ILE B 271      20.202   4.810 157.149  1.00  0.47           C  
ATOM   1891  C   ILE B 271      20.463   4.957 155.661  1.00  0.47           C  
ATOM   1892  O   ILE B 271      21.556   4.659 155.182  1.00  0.47           O  
ATOM   1893  CB  ILE B 271      21.024   5.838 157.944  1.00  0.47           C  
ATOM   1894  CG1 ILE B 271      20.912   5.581 159.469  1.00  0.47           C  
ATOM   1895  CG2 ILE B 271      20.547   7.266 157.597  1.00  0.47           C  
ATOM   1896  CD1 ILE B 271      21.739   6.529 160.349  1.00  0.47           C  
ATOM   1897  N   LEU B 272      19.457   5.396 154.880  1.00  0.52           N  
ATOM   1898  CA  LEU B 272      19.542   5.447 153.428  1.00  0.52           C  
ATOM   1899  C   LEU B 272      19.011   6.765 152.900  1.00  0.52           C  
ATOM   1900  O   LEU B 272      18.389   7.540 153.628  1.00  0.52           O  
ATOM   1901  CB  LEU B 272      18.840   4.235 152.756  1.00  0.52           C  
ATOM   1902  CG  LEU B 272      17.338   4.015 153.059  1.00  0.52           C  
ATOM   1903  CD1 LEU B 272      16.397   4.922 152.251  1.00  0.52           C  
ATOM   1904  CD2 LEU B 272      16.973   2.553 152.762  1.00  0.52           C  
ATOM   1905  N   GLU B 273      19.264   7.076 151.616  1.00  0.59           N  
ATOM   1906  CA  GLU B 273      18.749   8.268 150.971  1.00  0.59           C  
ATOM   1907  C   GLU B 273      17.392   7.950 150.369  1.00  0.59           C  
ATOM   1908  O   GLU B 273      17.197   6.898 149.781  1.00  0.59           O  
ATOM   1909  CB  GLU B 273      19.758   8.821 149.926  1.00  0.59           C  
ATOM   1910  CG  GLU B 273      21.097   9.242 150.596  1.00  0.59           C  
ATOM   1911  CD  GLU B 273      22.187   9.750 149.658  1.00  0.59           C  
ATOM   1912  OE1 GLU B 273      21.962   9.855 148.433  1.00  0.59           O  
ATOM   1913  OE2 GLU B 273      23.276  10.093 150.204  1.00  0.59           O  
ATOM   1914  N   ILE B 274      16.369   8.803 150.550  1.00  0.57           N  
ATOM   1915  CA  ILE B 274      15.083   8.598 149.893  1.00  0.57           C  
ATOM   1916  C   ILE B 274      15.128   9.149 148.484  1.00  0.57           C  
ATOM   1917  O   ILE B 274      15.637  10.248 148.270  1.00  0.57           O  
ATOM   1918  CB  ILE B 274      13.920   9.252 150.674  1.00  0.57           C  
ATOM   1919  CG1 ILE B 274      12.516   8.759 150.252  1.00  0.57           C  
ATOM   1920  CG2 ILE B 274      13.970  10.789 150.572  1.00  0.57           C  
ATOM   1921  CD1 ILE B 274      11.392   9.303 151.149  1.00  0.57           C  
ATOM   1922  N   ARG B 275      14.528   8.469 147.483  1.00  0.30           N  
ATOM   1923  CA  ARG B 275      14.168   9.180 146.269  1.00  0.30           C  
ATOM   1924  C   ARG B 275      13.020  10.140 146.535  1.00  0.30           C  
ATOM   1925  O   ARG B 275      11.880   9.735 146.780  1.00  0.30           O  
ATOM   1926  CB  ARG B 275      13.836   8.270 145.069  1.00  0.30           C  
ATOM   1927  CG  ARG B 275      13.667   9.043 143.739  1.00  0.30           C  
ATOM   1928  CD  ARG B 275      13.309   8.123 142.569  1.00  0.30           C  
ATOM   1929  NE  ARG B 275      13.153   8.950 141.329  1.00  0.30           N  
ATOM   1930  CZ  ARG B 275      14.133   9.190 140.451  1.00  0.30           C  
ATOM   1931  NH1 ARG B 275      13.800   9.763 139.302  1.00  0.30           N  
ATOM   1932  NH2 ARG B 275      15.395   8.860 140.668  1.00  0.30           N  
ATOM   1933  N   THR B 276      13.321  11.451 146.540  1.00  0.30           N  
ATOM   1934  CA  THR B 276      12.388  12.549 146.794  1.00  0.30           C  
ATOM   1935  C   THR B 276      10.959  12.426 146.313  1.00  0.30           C  
ATOM   1936  O   THR B 276      10.640  11.870 145.261  1.00  0.30           O  
ATOM   1937  CB  THR B 276      12.963  13.879 146.407  1.00  0.30           C  
ATOM   1938  OG1 THR B 276      13.773  14.361 147.470  1.00  0.30           O  
ATOM   1939  CG2 THR B 276      11.991  14.995 146.061  1.00  0.30           C  
ATOM   1940  N   LYS B 277      10.043  12.993 147.112  1.00  0.31           N  
ATOM   1941  CA  LYS B 277       8.657  13.186 146.780  1.00  0.31           C  
ATOM   1942  C   LYS B 277       8.397  14.665 146.512  1.00  0.31           C  
ATOM   1943  O   LYS B 277       9.088  15.526 147.052  1.00  0.31           O  
ATOM   1944  CB  LYS B 277       7.784  12.774 147.983  1.00  0.31           C  
ATOM   1945  CG  LYS B 277       8.064  11.369 148.537  1.00  0.31           C  
ATOM   1946  CD  LYS B 277       7.830  10.265 147.497  1.00  0.31           C  
ATOM   1947  CE  LYS B 277       7.931   8.866 148.104  1.00  0.31           C  
ATOM   1948  NZ  LYS B 277       7.648   7.848 147.072  1.00  0.31           N  
ATOM   1949  N   ASN B 278       7.383  14.991 145.689  1.00  0.35           N  
ATOM   1950  CA  ASN B 278       6.959  16.356 145.386  1.00  0.35           C  
ATOM   1951  C   ASN B 278       6.320  17.055 146.584  1.00  0.35           C  
ATOM   1952  O   ASN B 278       5.122  16.945 146.840  1.00  0.35           O  
ATOM   1953  CB  ASN B 278       5.979  16.335 144.179  1.00  0.35           C  
ATOM   1954  CG  ASN B 278       5.740  17.732 143.611  1.00  0.35           C  
ATOM   1955  OD1 ASN B 278       6.582  18.619 143.722  1.00  0.35           O  
ATOM   1956  ND2 ASN B 278       4.566  17.948 142.975  1.00  0.35           N  
ATOM   1957  N   PHE B 279       7.138  17.787 147.345  1.00  0.46           N  
ATOM   1958  CA  PHE B 279       6.785  18.331 148.628  1.00  0.46           C  
ATOM   1959  C   PHE B 279       7.409  19.706 148.767  1.00  0.46           C  
ATOM   1960  O   PHE B 279       8.337  20.061 148.052  1.00  0.46           O  
ATOM   1961  CB  PHE B 279       7.376  17.408 149.727  1.00  0.46           C  
ATOM   1962  CG  PHE B 279       6.627  16.191 150.146  1.00  0.46           C  
ATOM   1963  CD1 PHE B 279       5.236  16.058 150.109  1.00  0.46           C  
ATOM   1964  CD2 PHE B 279       7.402  15.136 150.655  1.00  0.46           C  
ATOM   1965  CE1 PHE B 279       4.633  14.878 150.566  1.00  0.46           C  
ATOM   1966  CE2 PHE B 279       6.807  13.963 151.126  1.00  0.46           C  
ATOM   1967  CZ  PHE B 279       5.417  13.829 151.068  1.00  0.46           C  
ATOM   1968  N   ILE B 280       6.929  20.525 149.701  1.00  0.55           N  
ATOM   1969  CA  ILE B 280       7.521  21.797 150.066  1.00  0.55           C  
ATOM   1970  C   ILE B 280       7.205  21.941 151.531  1.00  0.55           C  
ATOM   1971  O   ILE B 280       6.182  21.435 151.994  1.00  0.55           O  
ATOM   1972  CB  ILE B 280       6.994  23.047 149.332  1.00  0.55           C  
ATOM   1973  CG1 ILE B 280       5.445  23.138 149.296  1.00  0.55           C  
ATOM   1974  CG2 ILE B 280       7.618  23.136 147.923  1.00  0.55           C  
ATOM   1975  CD1 ILE B 280       4.907  24.449 148.700  1.00  0.55           C  
ATOM   1976  N   PHE B 281       8.055  22.636 152.298  1.00  0.53           N  
ATOM   1977  CA  PHE B 281       7.725  22.985 153.665  1.00  0.53           C  
ATOM   1978  C   PHE B 281       8.529  24.176 154.095  1.00  0.53           C  
ATOM   1979  O   PHE B 281       9.496  24.560 153.434  1.00  0.53           O  
ATOM   1980  CB  PHE B 281       7.877  21.840 154.702  1.00  0.53           C  
ATOM   1981  CG  PHE B 281       9.281  21.332 154.905  1.00  0.53           C  
ATOM   1982  CD1 PHE B 281      10.007  21.724 156.041  1.00  0.53           C  
ATOM   1983  CD2 PHE B 281       9.864  20.431 154.001  1.00  0.53           C  
ATOM   1984  CE1 PHE B 281      11.299  21.234 156.265  1.00  0.53           C  
ATOM   1985  CE2 PHE B 281      11.153  19.930 154.224  1.00  0.53           C  
ATOM   1986  CZ  PHE B 281      11.873  20.339 155.354  1.00  0.53           C  
ATOM   1987  N   ARG B 282       8.138  24.807 155.210  1.00  0.55           N  
ATOM   1988  CA  ARG B 282       8.782  26.012 155.670  1.00  0.55           C  
ATOM   1989  C   ARG B 282       9.305  25.856 157.071  1.00  0.55           C  
ATOM   1990  O   ARG B 282       8.705  25.215 157.933  1.00  0.55           O  
ATOM   1991  CB  ARG B 282       7.817  27.210 155.653  1.00  0.55           C  
ATOM   1992  CG  ARG B 282       7.305  27.553 154.242  1.00  0.55           C  
ATOM   1993  CD  ARG B 282       6.300  28.701 154.233  1.00  0.55           C  
ATOM   1994  NE  ARG B 282       5.082  28.170 154.912  1.00  0.55           N  
ATOM   1995  CZ  ARG B 282       4.058  28.900 155.360  1.00  0.55           C  
ATOM   1996  NH1 ARG B 282       3.083  28.246 155.981  1.00  0.55           N  
ATOM   1997  NH2 ARG B 282       4.002  30.215 155.188  1.00  0.55           N  
ATOM   1998  N   THR B 283      10.459  26.482 157.339  1.00  0.64           N  
ATOM   1999  CA  THR B 283      10.949  26.627 158.695  1.00  0.64           C  
ATOM   2000  C   THR B 283      11.415  28.047 158.856  1.00  0.64           C  
ATOM   2001  O   THR B 283      11.568  28.811 157.899  1.00  0.64           O  
ATOM   2002  CB  THR B 283      12.064  25.672 159.148  1.00  0.64           C  
ATOM   2003  OG1 THR B 283      13.292  25.876 158.465  1.00  0.64           O  
ATOM   2004  CG2 THR B 283      11.660  24.209 158.927  1.00  0.64           C  
ATOM   2005  N   LYS B 284      11.630  28.459 160.107  1.00  0.63           N  
ATOM   2006  CA  LYS B 284      12.357  29.666 160.382  1.00  0.63           C  
ATOM   2007  C   LYS B 284      13.452  29.311 161.363  1.00  0.63           C  
ATOM   2008  O   LYS B 284      13.270  28.458 162.233  1.00  0.63           O  
ATOM   2009  CB  LYS B 284      11.456  30.768 160.979  1.00  0.63           C  
ATOM   2010  CG  LYS B 284      10.376  31.326 160.043  1.00  0.63           C  
ATOM   2011  CD  LYS B 284       9.502  32.358 160.780  1.00  0.63           C  
ATOM   2012  CE  LYS B 284       8.433  33.025 159.908  1.00  0.63           C  
ATOM   2013  NZ  LYS B 284       7.784  34.132 160.651  1.00  0.63           N  
ATOM   2014  N   HIS B 285      14.620  29.960 161.252  1.00  0.61           N  
ATOM   2015  CA  HIS B 285      15.736  29.711 162.145  1.00  0.61           C  
ATOM   2016  C   HIS B 285      16.181  30.989 162.824  1.00  0.61           C  
ATOM   2017  O   HIS B 285      16.136  32.074 162.246  1.00  0.61           O  
ATOM   2018  CB  HIS B 285      16.950  29.113 161.407  1.00  0.61           C  
ATOM   2019  CG  HIS B 285      16.701  27.724 160.890  1.00  0.61           C  
ATOM   2020  ND1 HIS B 285      17.232  26.631 161.553  1.00  0.61           N  
ATOM   2021  CD2 HIS B 285      15.999  27.315 159.803  1.00  0.61           C  
ATOM   2022  CE1 HIS B 285      16.841  25.583 160.855  1.00  0.61           C  
ATOM   2023  NE2 HIS B 285      16.094  25.942 159.787  1.00  0.61           N  
ATOM   2024  N   LYS B 286      16.636  30.885 164.088  1.00  0.61           N  
ATOM   2025  CA  LYS B 286      17.289  31.966 164.800  1.00  0.61           C  
ATOM   2026  C   LYS B 286      18.663  32.291 164.227  1.00  0.61           C  
ATOM   2027  O   LYS B 286      19.193  31.605 163.355  1.00  0.61           O  
ATOM   2028  CB  LYS B 286      17.467  31.653 166.309  1.00  0.61           C  
ATOM   2029  CG  LYS B 286      16.159  31.336 167.045  1.00  0.61           C  
ATOM   2030  CD  LYS B 286      16.331  31.355 168.574  1.00  0.61           C  
ATOM   2031  CE  LYS B 286      15.064  30.909 169.305  1.00  0.61           C  
ATOM   2032  NZ  LYS B 286      15.306  30.849 170.763  1.00  0.61           N  
ATOM   2033  N   LEU B 287      19.305  33.343 164.756  1.00  0.62           N  
ATOM   2034  CA  LEU B 287      20.622  33.794 164.349  1.00  0.62           C  
ATOM   2035  C   LEU B 287      21.754  32.879 164.810  1.00  0.62           C  
ATOM   2036  O   LEU B 287      22.892  33.020 164.372  1.00  0.62           O  
ATOM   2037  CB  LEU B 287      20.820  35.257 164.808  1.00  0.62           C  
ATOM   2038  CG  LEU B 287      19.844  36.243 164.127  1.00  0.62           C  
ATOM   2039  CD1 LEU B 287      19.965  37.640 164.744  1.00  0.62           C  
ATOM   2040  CD2 LEU B 287      20.065  36.308 162.608  1.00  0.62           C  
ATOM   2041  N   ASP B 288      21.433  31.875 165.649  1.00  0.61           N  
ATOM   2042  CA  ASP B 288      22.325  30.796 166.035  1.00  0.61           C  
ATOM   2043  C   ASP B 288      22.062  29.528 165.219  1.00  0.61           C  
ATOM   2044  O   ASP B 288      22.630  28.462 165.466  1.00  0.61           O  
ATOM   2045  CB  ASP B 288      22.084  30.415 167.511  1.00  0.61           C  
ATOM   2046  CG  ASP B 288      22.144  31.638 168.400  1.00  0.61           C  
ATOM   2047  OD1 ASP B 288      23.207  32.296 168.441  1.00  0.61           O  
ATOM   2048  OD2 ASP B 288      21.095  31.920 169.038  1.00  0.61           O  
ATOM   2049  N   PHE B 289      21.136  29.615 164.240  1.00  0.64           N  
ATOM   2050  CA  PHE B 289      20.677  28.536 163.379  1.00  0.64           C  
ATOM   2051  C   PHE B 289      19.857  27.490 164.115  1.00  0.64           C  
ATOM   2052  O   PHE B 289      19.825  26.316 163.751  1.00  0.64           O  
ATOM   2053  CB  PHE B 289      21.808  27.865 162.553  1.00  0.64           C  
ATOM   2054  CG  PHE B 289      22.562  28.888 161.753  1.00  0.64           C  
ATOM   2055  CD1 PHE B 289      21.984  29.444 160.604  1.00  0.64           C  
ATOM   2056  CD2 PHE B 289      23.850  29.301 162.136  1.00  0.64           C  
ATOM   2057  CE1 PHE B 289      22.685  30.389 159.849  1.00  0.64           C  
ATOM   2058  CE2 PHE B 289      24.555  30.245 161.377  1.00  0.64           C  
ATOM   2059  CZ  PHE B 289      23.970  30.789 160.229  1.00  0.64           C  
ATOM   2060  N   THR B 290      19.140  27.891 165.178  1.00  0.70           N  
ATOM   2061  CA  THR B 290      18.214  27.018 165.893  1.00  0.70           C  
ATOM   2062  C   THR B 290      16.806  27.153 165.330  1.00  0.70           C  
ATOM   2063  O   THR B 290      16.408  28.278 165.021  1.00  0.70           O  
ATOM   2064  CB  THR B 290      18.190  27.218 167.410  1.00  0.70           C  
ATOM   2065  OG1 THR B 290      17.863  28.544 167.781  1.00  0.70           O  
ATOM   2066  CG2 THR B 290      19.575  26.955 168.013  1.00  0.70           C  
ATOM   2067  N   PRO B 291      16.008  26.092 165.143  1.00  0.71           N  
ATOM   2068  CA  PRO B 291      14.621  26.208 164.706  1.00  0.71           C  
ATOM   2069  C   PRO B 291      13.770  27.105 165.597  1.00  0.71           C  
ATOM   2070  O   PRO B 291      13.756  26.906 166.809  1.00  0.71           O  
ATOM   2071  CB  PRO B 291      14.083  24.767 164.707  1.00  0.71           C  
ATOM   2072  CG  PRO B 291      15.320  23.881 164.567  1.00  0.71           C  
ATOM   2073  CD  PRO B 291      16.413  24.689 165.267  1.00  0.71           C  
ATOM   2074  N   ILE B 292      13.059  28.094 165.029  1.00  0.68           N  
ATOM   2075  CA  ILE B 292      12.130  28.941 165.781  1.00  0.68           C  
ATOM   2076  C   ILE B 292      10.691  28.695 165.342  1.00  0.68           C  
ATOM   2077  O   ILE B 292       9.743  29.200 165.938  1.00  0.68           O  
ATOM   2078  CB  ILE B 292      12.495  30.426 165.615  1.00  0.68           C  
ATOM   2079  CG1 ILE B 292      11.995  31.325 166.770  1.00  0.68           C  
ATOM   2080  CG2 ILE B 292      12.015  30.969 164.260  1.00  0.68           C  
ATOM   2081  CD1 ILE B 292      12.465  32.782 166.641  1.00  0.68           C  
ATOM   2082  N   GLY B 293      10.498  27.895 164.275  1.00  0.74           N  
ATOM   2083  CA  GLY B 293       9.185  27.602 163.721  1.00  0.74           C  
ATOM   2084  C   GLY B 293       9.294  26.547 162.659  1.00  0.74           C  
ATOM   2085  O   GLY B 293      10.254  26.541 161.887  1.00  0.74           O  
ATOM   2086  N   CYS B 294       8.315  25.632 162.581  1.00  0.69           N  
ATOM   2087  CA  CYS B 294       8.245  24.615 161.542  1.00  0.69           C  
ATOM   2088  C   CYS B 294       6.802  24.499 161.082  1.00  0.69           C  
ATOM   2089  O   CYS B 294       5.907  24.280 161.892  1.00  0.69           O  
ATOM   2090  CB  CYS B 294       8.740  23.248 162.085  1.00  0.69           C  
ATOM   2091  SG  CYS B 294       8.875  21.944 160.805  1.00  0.69           S  
ATOM   2092  N   ASP B 295       6.497  24.658 159.773  1.00  0.65           N  
ATOM   2093  CA  ASP B 295       5.101  24.693 159.369  1.00  0.65           C  
ATOM   2094  C   ASP B 295       4.420  23.328 159.299  1.00  0.65           C  
ATOM   2095  O   ASP B 295       5.031  22.260 159.353  1.00  0.65           O  
ATOM   2096  CB  ASP B 295       4.801  25.621 158.148  1.00  0.65           C  
ATOM   2097  CG  ASP B 295       5.016  25.051 156.756  1.00  0.65           C  
ATOM   2098  OD1 ASP B 295       5.704  24.023 156.577  1.00  0.65           O  
ATOM   2099  OD2 ASP B 295       4.460  25.696 155.818  1.00  0.65           O  
ATOM   2100  N   ALA B 296       3.078  23.342 159.153  1.00  0.57           N  
ATOM   2101  CA  ALA B 296       2.242  22.160 159.188  1.00  0.57           C  
ATOM   2102  C   ALA B 296       2.493  21.207 158.029  1.00  0.57           C  
ATOM   2103  O   ALA B 296       2.097  20.044 158.052  1.00  0.57           O  
ATOM   2104  CB  ALA B 296       0.764  22.596 159.180  1.00  0.57           C  
ATOM   2105  N   LYS B 297       3.199  21.676 156.986  1.00  0.54           N  
ATOM   2106  CA  LYS B 297       3.611  20.836 155.891  1.00  0.54           C  
ATOM   2107  C   LYS B 297       4.823  19.966 156.225  1.00  0.54           C  
ATOM   2108  O   LYS B 297       5.021  18.919 155.616  1.00  0.54           O  
ATOM   2109  CB  LYS B 297       3.906  21.721 154.653  1.00  0.54           C  
ATOM   2110  CG  LYS B 297       2.670  22.487 154.144  1.00  0.54           C  
ATOM   2111  CD  LYS B 297       2.978  23.343 152.903  1.00  0.54           C  
ATOM   2112  CE  LYS B 297       1.746  24.071 152.361  1.00  0.54           C  
ATOM   2113  NZ  LYS B 297       2.118  24.866 151.170  1.00  0.54           N  
ATOM   2114  N   GLY B 298       5.647  20.338 157.232  1.00  0.68           N  
ATOM   2115  CA  GLY B 298       6.917  19.668 157.522  1.00  0.68           C  
ATOM   2116  C   GLY B 298       6.818  18.285 158.110  1.00  0.68           C  
ATOM   2117  O   GLY B 298       7.627  17.407 157.806  1.00  0.68           O  
ATOM   2118  N   GLN B 299       5.814  18.030 158.964  1.00  0.61           N  
ATOM   2119  CA  GLN B 299       5.648  16.762 159.657  1.00  0.61           C  
ATOM   2120  C   GLN B 299       5.404  15.569 158.751  1.00  0.61           C  
ATOM   2121  O   GLN B 299       5.965  14.496 158.948  1.00  0.61           O  
ATOM   2122  CB  GLN B 299       4.506  16.880 160.688  1.00  0.61           C  
ATOM   2123  CG  GLN B 299       4.252  15.597 161.518  1.00  0.61           C  
ATOM   2124  CD  GLN B 299       3.115  15.796 162.517  1.00  0.61           C  
ATOM   2125  OE1 GLN B 299       2.619  16.897 162.752  1.00  0.61           O  
ATOM   2126  NE2 GLN B 299       2.679  14.683 163.154  1.00  0.61           N  
ATOM   2127  N   LEU B 300       4.605  15.719 157.682  1.00  0.56           N  
ATOM   2128  CA  LEU B 300       4.338  14.623 156.766  1.00  0.56           C  
ATOM   2129  C   LEU B 300       5.567  14.257 155.933  1.00  0.56           C  
ATOM   2130  O   LEU B 300       5.676  13.177 155.354  1.00  0.56           O  
ATOM   2131  CB  LEU B 300       3.185  15.041 155.818  1.00  0.56           C  
ATOM   2132  CG  LEU B 300       1.823  15.273 156.510  1.00  0.56           C  
ATOM   2133  CD1 LEU B 300       0.815  15.907 155.539  1.00  0.56           C  
ATOM   2134  CD2 LEU B 300       1.242  13.970 157.076  1.00  0.56           C  
ATOM   2135  N   ILE B 301       6.545  15.177 155.874  1.00  0.61           N  
ATOM   2136  CA  ILE B 301       7.739  15.057 155.070  1.00  0.61           C  
ATOM   2137  C   ILE B 301       8.924  14.544 155.880  1.00  0.61           C  
ATOM   2138  O   ILE B 301       9.625  13.620 155.452  1.00  0.61           O  
ATOM   2139  CB  ILE B 301       8.061  16.410 154.432  1.00  0.61           C  
ATOM   2140  CG1 ILE B 301       6.824  16.958 153.681  1.00  0.61           C  
ATOM   2141  CG2 ILE B 301       9.243  16.274 153.457  1.00  0.61           C  
ATOM   2142  CD1 ILE B 301       6.997  18.369 153.118  1.00  0.61           C  
ATOM   2143  N   LEU B 302       9.199  15.138 157.061  1.00  0.66           N  
ATOM   2144  CA  LEU B 302      10.376  14.816 157.861  1.00  0.66           C  
ATOM   2145  C   LEU B 302      10.031  14.069 159.144  1.00  0.66           C  
ATOM   2146  O   LEU B 302      10.915  13.634 159.881  1.00  0.66           O  
ATOM   2147  CB  LEU B 302      11.165  16.110 158.217  1.00  0.66           C  
ATOM   2148  CG  LEU B 302      12.304  16.503 157.244  1.00  0.66           C  
ATOM   2149  CD1 LEU B 302      13.431  15.467 157.194  1.00  0.66           C  
ATOM   2150  CD2 LEU B 302      11.822  16.782 155.825  1.00  0.66           C  
ATOM   2151  N   GLY B 303       8.737  13.848 159.433  1.00  0.72           N  
ATOM   2152  CA  GLY B 303       8.256  13.012 160.533  1.00  0.72           C  
ATOM   2153  C   GLY B 303       8.127  13.687 161.870  1.00  0.72           C  
ATOM   2154  O   GLY B 303       7.228  13.370 162.644  1.00  0.72           O  
ATOM   2155  N   TYR B 304       9.041  14.612 162.196  1.00  0.66           N  
ATOM   2156  CA  TYR B 304       9.017  15.370 163.432  1.00  0.66           C  
ATOM   2157  C   TYR B 304       7.846  16.333 163.564  1.00  0.66           C  
ATOM   2158  O   TYR B 304       7.483  17.034 162.620  1.00  0.66           O  
ATOM   2159  CB  TYR B 304      10.292  16.227 163.583  1.00  0.66           C  
ATOM   2160  CG  TYR B 304      11.545  15.406 163.517  1.00  0.66           C  
ATOM   2161  CD1 TYR B 304      11.952  14.637 164.621  1.00  0.66           C  
ATOM   2162  CD2 TYR B 304      12.384  15.488 162.393  1.00  0.66           C  
ATOM   2163  CE1 TYR B 304      13.201  13.996 164.612  1.00  0.66           C  
ATOM   2164  CE2 TYR B 304      13.623  14.837 162.379  1.00  0.66           C  
ATOM   2165  CZ  TYR B 304      14.031  14.099 163.492  1.00  0.66           C  
ATOM   2166  OH  TYR B 304      15.272  13.442 163.480  1.00  0.66           O  
ATOM   2167  N   THR B 305       7.261  16.449 164.771  1.00  0.66           N  
ATOM   2168  CA  THR B 305       6.392  17.582 165.093  1.00  0.66           C  
ATOM   2169  C   THR B 305       7.222  18.801 165.468  1.00  0.66           C  
ATOM   2170  O   THR B 305       8.413  18.703 165.757  1.00  0.66           O  
ATOM   2171  CB  THR B 305       5.355  17.326 166.185  1.00  0.66           C  
ATOM   2172  OG1 THR B 305       5.928  17.150 167.468  1.00  0.66           O  
ATOM   2173  CG2 THR B 305       4.554  16.058 165.876  1.00  0.66           C  
ATOM   2174  N   GLU B 306       6.628  20.016 165.478  1.00  0.61           N  
ATOM   2175  CA  GLU B 306       7.369  21.244 165.721  1.00  0.61           C  
ATOM   2176  C   GLU B 306       8.107  21.273 167.059  1.00  0.61           C  
ATOM   2177  O   GLU B 306       9.295  21.595 167.146  1.00  0.61           O  
ATOM   2178  CB  GLU B 306       6.391  22.437 165.614  1.00  0.61           C  
ATOM   2179  CG  GLU B 306       7.085  23.808 165.760  1.00  0.61           C  
ATOM   2180  CD  GLU B 306       6.153  25.001 165.576  1.00  0.61           C  
ATOM   2181  OE1 GLU B 306       6.482  25.848 164.703  1.00  0.61           O  
ATOM   2182  OE2 GLU B 306       5.150  25.087 166.325  1.00  0.61           O  
ATOM   2183  N   VAL B 307       7.440  20.823 168.137  1.00  0.61           N  
ATOM   2184  CA  VAL B 307       8.009  20.778 169.473  1.00  0.61           C  
ATOM   2185  C   VAL B 307       9.200  19.841 169.616  1.00  0.61           C  
ATOM   2186  O   VAL B 307      10.057  20.035 170.476  1.00  0.61           O  
ATOM   2187  CB  VAL B 307       6.974  20.435 170.537  1.00  0.61           C  
ATOM   2188  CG1 VAL B 307       5.862  21.499 170.532  1.00  0.61           C  
ATOM   2189  CG2 VAL B 307       6.377  19.031 170.320  1.00  0.61           C  
ATOM   2190  N   GLU B 308       9.310  18.804 168.758  1.00  0.61           N  
ATOM   2191  CA  GLU B 308      10.444  17.903 168.750  1.00  0.61           C  
ATOM   2192  C   GLU B 308      11.758  18.592 168.397  1.00  0.61           C  
ATOM   2193  O   GLU B 308      12.793  18.295 169.000  1.00  0.61           O  
ATOM   2194  CB  GLU B 308      10.197  16.680 167.834  1.00  0.61           C  
ATOM   2195  CG  GLU B 308       9.031  15.798 168.340  1.00  0.61           C  
ATOM   2196  CD  GLU B 308       8.906  14.499 167.565  1.00  0.61           C  
ATOM   2197  OE1 GLU B 308       8.125  14.402 166.584  1.00  0.61           O  
ATOM   2198  OE2 GLU B 308       9.570  13.506 167.963  1.00  0.61           O  
ATOM   2199  N   LEU B 309      11.730  19.541 167.433  1.00  0.65           N  
ATOM   2200  CA  LEU B 309      12.927  20.184 166.914  1.00  0.65           C  
ATOM   2201  C   LEU B 309      13.168  21.611 167.375  1.00  0.65           C  
ATOM   2202  O   LEU B 309      14.314  22.052 167.381  1.00  0.65           O  
ATOM   2203  CB  LEU B 309      12.883  20.237 165.366  1.00  0.65           C  
ATOM   2204  CG  LEU B 309      12.663  18.880 164.669  1.00  0.65           C  
ATOM   2205  CD1 LEU B 309      12.667  19.059 163.141  1.00  0.65           C  
ATOM   2206  CD2 LEU B 309      13.694  17.822 165.078  1.00  0.65           C  
ATOM   2207  N   CYS B 310      12.139  22.366 167.815  1.00  0.70           N  
ATOM   2208  CA  CYS B 310      12.296  23.762 168.238  1.00  0.70           C  
ATOM   2209  C   CYS B 310      13.287  23.980 169.370  1.00  0.70           C  
ATOM   2210  O   CYS B 310      14.094  24.907 169.369  1.00  0.70           O  
ATOM   2211  CB  CYS B 310      10.934  24.354 168.681  1.00  0.70           C  
ATOM   2212  SG  CYS B 310      10.013  25.027 167.262  1.00  0.70           S  
ATOM   2213  N   THR B 311      13.263  23.107 170.384  1.00  0.33           N  
ATOM   2214  CA  THR B 311      14.173  23.215 171.513  1.00  0.33           C  
ATOM   2215  C   THR B 311      15.491  22.508 171.274  1.00  0.33           C  
ATOM   2216  O   THR B 311      16.474  22.758 171.963  1.00  0.33           O  
ATOM   2217  CB  THR B 311      13.556  22.633 172.776  1.00  0.33           C  
ATOM   2218  OG1 THR B 311      13.158  21.277 172.590  1.00  0.33           O  
ATOM   2219  CG2 THR B 311      12.287  23.426 173.126  1.00  0.33           C  
ATOM   2220  N   ARG B 312      15.558  21.626 170.262  1.00  0.27           N  
ATOM   2221  CA  ARG B 312      16.689  20.743 170.036  1.00  0.27           C  
ATOM   2222  C   ARG B 312      17.529  21.152 168.849  1.00  0.27           C  
ATOM   2223  O   ARG B 312      18.060  20.319 168.116  1.00  0.27           O  
ATOM   2224  CB  ARG B 312      16.246  19.281 169.837  1.00  0.27           C  
ATOM   2225  CG  ARG B 312      15.623  18.648 171.088  1.00  0.27           C  
ATOM   2226  CD  ARG B 312      15.530  17.130 170.946  1.00  0.27           C  
ATOM   2227  NE  ARG B 312      14.941  16.600 172.215  1.00  0.27           N  
ATOM   2228  CZ  ARG B 312      13.624  16.554 172.455  1.00  0.27           C  
ATOM   2229  NH1 ARG B 312      13.204  16.079 173.627  1.00  0.27           N  
ATOM   2230  NH2 ARG B 312      12.725  16.966 171.567  1.00  0.27           N  
ATOM   2231  N   GLY B 313      17.665  22.465 168.617  1.00  0.66           N  
ATOM   2232  CA  GLY B 313      18.597  22.978 167.628  1.00  0.66           C  
ATOM   2233  C   GLY B 313      20.057  22.679 167.910  1.00  0.66           C  
ATOM   2234  O   GLY B 313      20.443  22.119 168.928  1.00  0.66           O  
ATOM   2235  N   SER B 314      20.970  23.093 167.029  1.00  0.70           N  
ATOM   2236  CA  SER B 314      20.754  23.834 165.799  1.00  0.70           C  
ATOM   2237  C   SER B 314      20.370  22.973 164.612  1.00  0.70           C  
ATOM   2238  O   SER B 314      20.376  21.747 164.670  1.00  0.70           O  
ATOM   2239  CB  SER B 314      21.995  24.684 165.462  1.00  0.70           C  
ATOM   2240  OG  SER B 314      23.160  23.868 165.362  1.00  0.70           O  
ATOM   2241  N   GLY B 315      20.027  23.591 163.456  1.00  0.73           N  
ATOM   2242  CA  GLY B 315      19.615  22.851 162.261  1.00  0.73           C  
ATOM   2243  C   GLY B 315      20.722  22.001 161.691  1.00  0.73           C  
ATOM   2244  O   GLY B 315      20.494  21.069 160.925  1.00  0.73           O  
ATOM   2245  N   TYR B 316      21.962  22.266 162.137  1.00  0.66           N  
ATOM   2246  CA  TYR B 316      23.136  21.482 161.841  1.00  0.66           C  
ATOM   2247  C   TYR B 316      23.128  20.092 162.484  1.00  0.66           C  
ATOM   2248  O   TYR B 316      23.932  19.240 162.123  1.00  0.66           O  
ATOM   2249  CB  TYR B 316      24.420  22.205 162.320  1.00  0.66           C  
ATOM   2250  CG  TYR B 316      24.619  23.569 161.700  1.00  0.66           C  
ATOM   2251  CD1 TYR B 316      24.825  23.738 160.320  1.00  0.66           C  
ATOM   2252  CD2 TYR B 316      24.721  24.698 162.526  1.00  0.66           C  
ATOM   2253  CE1 TYR B 316      25.156  24.995 159.790  1.00  0.66           C  
ATOM   2254  CE2 TYR B 316      25.032  25.958 162.004  1.00  0.66           C  
ATOM   2255  CZ  TYR B 316      25.256  26.106 160.634  1.00  0.66           C  
ATOM   2256  OH  TYR B 316      25.631  27.359 160.115  1.00  0.66           O  
ATOM   2257  N   GLN B 317      22.211  19.792 163.430  1.00  0.69           N  
ATOM   2258  CA  GLN B 317      22.064  18.443 163.968  1.00  0.69           C  
ATOM   2259  C   GLN B 317      21.442  17.480 162.964  1.00  0.69           C  
ATOM   2260  O   GLN B 317      21.565  16.263 163.079  1.00  0.69           O  
ATOM   2261  CB  GLN B 317      21.159  18.439 165.231  1.00  0.69           C  
ATOM   2262  CG  GLN B 317      21.740  19.182 166.458  1.00  0.69           C  
ATOM   2263  CD  GLN B 317      23.017  18.516 166.969  1.00  0.69           C  
ATOM   2264  OE1 GLN B 317      23.066  17.320 167.254  1.00  0.69           O  
ATOM   2265  NE2 GLN B 317      24.106  19.308 167.104  1.00  0.69           N  
ATOM   2266  N   PHE B 318      20.743  18.007 161.941  1.00  0.69           N  
ATOM   2267  CA  PHE B 318      19.943  17.179 161.059  1.00  0.69           C  
ATOM   2268  C   PHE B 318      20.555  17.024 159.687  1.00  0.69           C  
ATOM   2269  O   PHE B 318      20.013  16.323 158.835  1.00  0.69           O  
ATOM   2270  CB  PHE B 318      18.536  17.801 160.867  1.00  0.69           C  
ATOM   2271  CG  PHE B 318      17.903  18.147 162.185  1.00  0.69           C  
ATOM   2272  CD1 PHE B 318      17.848  17.209 163.229  1.00  0.69           C  
ATOM   2273  CD2 PHE B 318      17.440  19.454 162.416  1.00  0.69           C  
ATOM   2274  CE1 PHE B 318      17.406  17.590 164.501  1.00  0.69           C  
ATOM   2275  CE2 PHE B 318      16.986  19.835 163.684  1.00  0.69           C  
ATOM   2276  CZ  PHE B 318      16.992  18.908 164.731  1.00  0.69           C  
ATOM   2277  N   ILE B 319      21.703  17.665 159.425  1.00  0.69           N  
ATOM   2278  CA  ILE B 319      22.353  17.587 158.133  1.00  0.69           C  
ATOM   2279  C   ILE B 319      23.294  16.404 158.054  1.00  0.69           C  
ATOM   2280  O   ILE B 319      23.831  15.916 159.046  1.00  0.69           O  
ATOM   2281  CB  ILE B 319      23.116  18.851 157.759  1.00  0.69           C  
ATOM   2282  CG1 ILE B 319      24.260  19.167 158.748  1.00  0.69           C  
ATOM   2283  CG2 ILE B 319      22.108  20.012 157.622  1.00  0.69           C  
ATOM   2284  CD1 ILE B 319      25.016  20.436 158.371  1.00  0.69           C  
ATOM   2285  N   HIS B 320      23.529  15.888 156.837  1.00  0.64           N  
ATOM   2286  CA  HIS B 320      24.609  14.948 156.603  1.00  0.64           C  
ATOM   2287  C   HIS B 320      25.987  15.565 156.818  1.00  0.64           C  
ATOM   2288  O   HIS B 320      26.241  16.723 156.490  1.00  0.64           O  
ATOM   2289  CB  HIS B 320      24.472  14.335 155.196  1.00  0.64           C  
ATOM   2290  CG  HIS B 320      25.240  13.082 154.905  1.00  0.64           C  
ATOM   2291  ND1 HIS B 320      26.620  13.091 154.829  1.00  0.64           N  
ATOM   2292  CD2 HIS B 320      24.763  11.852 154.589  1.00  0.64           C  
ATOM   2293  CE1 HIS B 320      26.953  11.869 154.465  1.00  0.64           C  
ATOM   2294  NE2 HIS B 320      25.866  11.078 154.307  1.00  0.64           N  
ATOM   2295  N   ALA B 321      26.930  14.775 157.364  1.00  0.66           N  
ATOM   2296  CA  ALA B 321      28.287  15.178 157.671  1.00  0.66           C  
ATOM   2297  C   ALA B 321      29.058  15.699 156.469  1.00  0.66           C  
ATOM   2298  O   ALA B 321      29.818  16.662 156.557  1.00  0.66           O  
ATOM   2299  CB  ALA B 321      29.034  13.966 158.261  1.00  0.66           C  
ATOM   2300  N   ALA B 322      28.837  15.093 155.291  1.00  0.64           N  
ATOM   2301  CA  ALA B 322      29.495  15.488 154.068  1.00  0.64           C  
ATOM   2302  C   ALA B 322      28.967  16.802 153.505  1.00  0.64           C  
ATOM   2303  O   ALA B 322      29.636  17.483 152.728  1.00  0.64           O  
ATOM   2304  CB  ALA B 322      29.305  14.357 153.045  1.00  0.64           C  
ATOM   2305  N   ASP B 323      27.764  17.210 153.942  1.00  0.67           N  
ATOM   2306  CA  ASP B 323      27.101  18.387 153.431  1.00  0.67           C  
ATOM   2307  C   ASP B 323      27.365  19.593 154.334  1.00  0.67           C  
ATOM   2308  O   ASP B 323      27.155  20.738 153.935  1.00  0.67           O  
ATOM   2309  CB  ASP B 323      25.572  18.119 153.321  1.00  0.67           C  
ATOM   2310  CG  ASP B 323      25.248  16.934 152.418  1.00  0.67           C  
ATOM   2311  OD1 ASP B 323      26.109  16.487 151.622  1.00  0.67           O  
ATOM   2312  OD2 ASP B 323      24.109  16.402 152.519  1.00  0.67           O  
ATOM   2313  N   MET B 324      27.908  19.382 155.560  1.00  0.60           N  
ATOM   2314  CA  MET B 324      28.102  20.421 156.569  1.00  0.60           C  
ATOM   2315  C   MET B 324      28.962  21.577 156.119  1.00  0.60           C  
ATOM   2316  O   MET B 324      28.593  22.740 156.280  1.00  0.60           O  
ATOM   2317  CB  MET B 324      28.694  19.813 157.870  1.00  0.60           C  
ATOM   2318  CG  MET B 324      28.960  20.814 159.021  1.00  0.60           C  
ATOM   2319  SD  MET B 324      29.790  20.075 160.461  1.00  0.60           S  
ATOM   2320  CE  MET B 324      31.444  19.962 159.716  1.00  0.60           C  
ATOM   2321  N   LEU B 325      30.107  21.283 155.483  1.00  0.60           N  
ATOM   2322  CA  LEU B 325      31.019  22.290 154.985  1.00  0.60           C  
ATOM   2323  C   LEU B 325      30.384  23.190 153.931  1.00  0.60           C  
ATOM   2324  O   LEU B 325      30.427  24.416 154.022  1.00  0.60           O  
ATOM   2325  CB  LEU B 325      32.251  21.549 154.419  1.00  0.60           C  
ATOM   2326  CG  LEU B 325      33.362  22.438 153.831  1.00  0.60           C  
ATOM   2327  CD1 LEU B 325      33.975  23.364 154.891  1.00  0.60           C  
ATOM   2328  CD2 LEU B 325      34.439  21.557 153.183  1.00  0.60           C  
ATOM   2329  N   HIS B 326      29.689  22.583 152.950  1.00  0.61           N  
ATOM   2330  CA  HIS B 326      28.975  23.308 151.913  1.00  0.61           C  
ATOM   2331  C   HIS B 326      27.835  24.154 152.456  1.00  0.61           C  
ATOM   2332  O   HIS B 326      27.655  25.315 152.089  1.00  0.61           O  
ATOM   2333  CB  HIS B 326      28.392  22.329 150.869  1.00  0.61           C  
ATOM   2334  CG  HIS B 326      29.440  21.626 150.062  1.00  0.61           C  
ATOM   2335  ND1 HIS B 326      30.227  22.389 149.230  1.00  0.61           N  
ATOM   2336  CD2 HIS B 326      29.768  20.312 149.944  1.00  0.61           C  
ATOM   2337  CE1 HIS B 326      31.022  21.537 148.620  1.00  0.61           C  
ATOM   2338  NE2 HIS B 326      30.786  20.262 149.013  1.00  0.61           N  
ATOM   2339  N   CYS B 327      27.039  23.603 153.396  1.00  0.73           N  
ATOM   2340  CA  CYS B 327      25.965  24.335 154.042  1.00  0.73           C  
ATOM   2341  C   CYS B 327      26.465  25.540 154.818  1.00  0.73           C  
ATOM   2342  O   CYS B 327      25.913  26.631 154.689  1.00  0.73           O  
ATOM   2343  CB  CYS B 327      25.109  23.415 154.946  1.00  0.73           C  
ATOM   2344  SG  CYS B 327      24.169  22.223 153.930  1.00  0.73           S  
ATOM   2345  N   ALA B 328      27.579  25.397 155.562  1.00  0.73           N  
ATOM   2346  CA  ALA B 328      28.224  26.503 156.237  1.00  0.73           C  
ATOM   2347  C   ALA B 328      28.679  27.610 155.289  1.00  0.73           C  
ATOM   2348  O   ALA B 328      28.426  28.787 155.542  1.00  0.73           O  
ATOM   2349  CB  ALA B 328      29.414  25.980 157.059  1.00  0.73           C  
ATOM   2350  N   GLU B 329      29.285  27.272 154.126  1.00  0.65           N  
ATOM   2351  CA  GLU B 329      29.624  28.271 153.118  1.00  0.65           C  
ATOM   2352  C   GLU B 329      28.410  29.033 152.596  1.00  0.65           C  
ATOM   2353  O   GLU B 329      28.394  30.265 152.534  1.00  0.65           O  
ATOM   2354  CB  GLU B 329      30.358  27.647 151.906  1.00  0.65           C  
ATOM   2355  CG  GLU B 329      30.827  28.707 150.874  1.00  0.65           C  
ATOM   2356  CD  GLU B 329      31.327  28.118 149.563  1.00  0.65           C  
ATOM   2357  OE1 GLU B 329      30.781  28.573 148.516  1.00  0.65           O  
ATOM   2358  OE2 GLU B 329      32.258  27.287 149.584  1.00  0.65           O  
ATOM   2359  N   SER B 330      27.313  28.323 152.273  1.00  0.69           N  
ATOM   2360  CA  SER B 330      26.059  28.935 151.857  1.00  0.69           C  
ATOM   2361  C   SER B 330      25.479  29.859 152.909  1.00  0.69           C  
ATOM   2362  O   SER B 330      25.000  30.952 152.608  1.00  0.69           O  
ATOM   2363  CB  SER B 330      24.993  27.877 151.514  1.00  0.69           C  
ATOM   2364  OG  SER B 330      25.345  27.175 150.324  1.00  0.69           O  
ATOM   2365  N   HIS B 331      25.547  29.469 154.193  1.00  0.66           N  
ATOM   2366  CA  HIS B 331      25.163  30.319 155.305  1.00  0.66           C  
ATOM   2367  C   HIS B 331      26.034  31.556 155.461  1.00  0.66           C  
ATOM   2368  O   HIS B 331      25.517  32.644 155.689  1.00  0.66           O  
ATOM   2369  CB  HIS B 331      25.090  29.524 156.622  1.00  0.66           C  
ATOM   2370  CG  HIS B 331      24.057  28.433 156.566  1.00  0.66           C  
ATOM   2371  ND1 HIS B 331      24.054  27.447 157.528  1.00  0.66           N  
ATOM   2372  CD2 HIS B 331      23.029  28.235 155.701  1.00  0.66           C  
ATOM   2373  CE1 HIS B 331      23.039  26.666 157.234  1.00  0.66           C  
ATOM   2374  NE2 HIS B 331      22.380  27.098 156.135  1.00  0.66           N  
ATOM   2375  N   ILE B 332      27.367  31.465 155.269  1.00  0.60           N  
ATOM   2376  CA  ILE B 332      28.242  32.638 155.210  1.00  0.60           C  
ATOM   2377  C   ILE B 332      27.833  33.589 154.094  1.00  0.60           C  
ATOM   2378  O   ILE B 332      27.766  34.803 154.281  1.00  0.60           O  
ATOM   2379  CB  ILE B 332      29.713  32.243 155.034  1.00  0.60           C  
ATOM   2380  CG1 ILE B 332      30.241  31.549 156.310  1.00  0.60           C  
ATOM   2381  CG2 ILE B 332      30.601  33.460 154.676  1.00  0.60           C  
ATOM   2382  CD1 ILE B 332      31.614  30.887 156.126  1.00  0.60           C  
ATOM   2383  N   ARG B 333      27.500  33.058 152.902  1.00  0.56           N  
ATOM   2384  CA  ARG B 333      26.985  33.847 151.798  1.00  0.56           C  
ATOM   2385  C   ARG B 333      25.684  34.561 152.147  1.00  0.56           C  
ATOM   2386  O   ARG B 333      25.551  35.761 151.932  1.00  0.56           O  
ATOM   2387  CB  ARG B 333      26.826  32.922 150.571  1.00  0.56           C  
ATOM   2388  CG  ARG B 333      26.506  33.640 149.245  1.00  0.56           C  
ATOM   2389  CD  ARG B 333      26.608  32.742 148.001  1.00  0.56           C  
ATOM   2390  NE  ARG B 333      28.046  32.346 147.848  1.00  0.56           N  
ATOM   2391  CZ  ARG B 333      28.572  31.142 148.121  1.00  0.56           C  
ATOM   2392  NH1 ARG B 333      29.887  30.990 148.000  1.00  0.56           N  
ATOM   2393  NH2 ARG B 333      27.864  30.089 148.505  1.00  0.56           N  
ATOM   2394  N   MET B 334      24.743  33.851 152.796  1.00  0.66           N  
ATOM   2395  CA  MET B 334      23.498  34.393 153.308  1.00  0.66           C  
ATOM   2396  C   MET B 334      23.663  35.498 154.333  1.00  0.66           C  
ATOM   2397  O   MET B 334      22.979  36.514 154.257  1.00  0.66           O  
ATOM   2398  CB  MET B 334      22.702  33.243 153.952  1.00  0.66           C  
ATOM   2399  CG  MET B 334      21.294  33.601 154.455  1.00  0.66           C  
ATOM   2400  SD  MET B 334      20.468  32.187 155.223  1.00  0.66           S  
ATOM   2401  CE  MET B 334      21.485  32.149 156.716  1.00  0.66           C  
ATOM   2402  N   ILE B 335      24.601  35.367 155.296  1.00  0.60           N  
ATOM   2403  CA  ILE B 335      24.897  36.418 156.266  1.00  0.60           C  
ATOM   2404  C   ILE B 335      25.339  37.698 155.562  1.00  0.60           C  
ATOM   2405  O   ILE B 335      24.913  38.799 155.898  1.00  0.60           O  
ATOM   2406  CB  ILE B 335      25.985  35.965 157.252  1.00  0.60           C  
ATOM   2407  CG1 ILE B 335      25.473  34.839 158.184  1.00  0.60           C  
ATOM   2408  CG2 ILE B 335      26.519  37.148 158.095  1.00  0.60           C  
ATOM   2409  CD1 ILE B 335      26.590  34.154 158.986  1.00  0.60           C  
ATOM   2410  N   LYS B 336      26.197  37.563 154.536  1.00  0.59           N  
ATOM   2411  CA  LYS B 336      26.674  38.676 153.743  1.00  0.59           C  
ATOM   2412  C   LYS B 336      25.637  39.363 152.860  1.00  0.59           C  
ATOM   2413  O   LYS B 336      25.632  40.586 152.747  1.00  0.59           O  
ATOM   2414  CB  LYS B 336      27.860  38.208 152.868  1.00  0.59           C  
ATOM   2415  CG  LYS B 336      29.082  37.797 153.703  1.00  0.59           C  
ATOM   2416  CD  LYS B 336      30.237  37.280 152.836  1.00  0.59           C  
ATOM   2417  CE  LYS B 336      31.454  36.886 153.672  1.00  0.59           C  
ATOM   2418  NZ  LYS B 336      32.512  36.342 152.795  1.00  0.59           N  
ATOM   2419  N   THR B 337      24.762  38.607 152.170  1.00  0.64           N  
ATOM   2420  CA  THR B 337      23.893  39.185 151.142  1.00  0.64           C  
ATOM   2421  C   THR B 337      22.443  39.313 151.559  1.00  0.64           C  
ATOM   2422  O   THR B 337      21.683  40.078 150.973  1.00  0.64           O  
ATOM   2423  CB  THR B 337      23.911  38.359 149.859  1.00  0.64           C  
ATOM   2424  OG1 THR B 337      23.494  37.016 150.095  1.00  0.64           O  
ATOM   2425  CG2 THR B 337      25.356  38.298 149.338  1.00  0.64           C  
ATOM   2426  N   GLY B 338      22.010  38.568 152.590  1.00  0.70           N  
ATOM   2427  CA  GLY B 338      20.651  38.594 153.121  1.00  0.70           C  
ATOM   2428  C   GLY B 338      19.687  37.658 152.447  1.00  0.70           C  
ATOM   2429  O   GLY B 338      18.593  37.431 152.960  1.00  0.70           O  
ATOM   2430  N   GLU B 339      20.079  37.077 151.303  1.00  0.61           N  
ATOM   2431  CA  GLU B 339      19.240  36.247 150.458  1.00  0.61           C  
ATOM   2432  C   GLU B 339      20.110  35.157 149.873  1.00  0.61           C  
ATOM   2433  O   GLU B 339      21.254  35.399 149.480  1.00  0.61           O  
ATOM   2434  CB  GLU B 339      18.609  37.049 149.282  1.00  0.61           C  
ATOM   2435  CG  GLU B 339      17.568  38.096 149.745  1.00  0.61           C  
ATOM   2436  CD  GLU B 339      17.113  39.111 148.702  1.00  0.61           C  
ATOM   2437  OE1 GLU B 339      17.424  38.958 147.502  1.00  0.61           O  
ATOM   2438  OE2 GLU B 339      16.400  40.058 149.153  1.00  0.61           O  
ATOM   2439  N   SER B 340      19.621  33.907 149.802  1.00  0.67           N  
ATOM   2440  CA  SER B 340      20.432  32.850 149.224  1.00  0.67           C  
ATOM   2441  C   SER B 340      19.626  31.659 148.772  1.00  0.67           C  
ATOM   2442  O   SER B 340      18.461  31.470 149.117  1.00  0.67           O  
ATOM   2443  CB  SER B 340      21.560  32.352 150.178  1.00  0.67           C  
ATOM   2444  OG  SER B 340      21.045  31.671 151.323  1.00  0.67           O  
ATOM   2445  N   GLY B 341      20.275  30.801 147.968  1.00  0.69           N  
ATOM   2446  CA  GLY B 341      19.794  29.472 147.664  1.00  0.69           C  
ATOM   2447  C   GLY B 341      20.885  28.545 148.084  1.00  0.69           C  
ATOM   2448  O   GLY B 341      22.062  28.804 147.837  1.00  0.69           O  
ATOM   2449  N   MET B 342      20.536  27.441 148.752  1.00  0.66           N  
ATOM   2450  CA  MET B 342      21.506  26.454 149.159  1.00  0.66           C  
ATOM   2451  C   MET B 342      21.934  25.568 147.998  1.00  0.66           C  
ATOM   2452  O   MET B 342      21.294  25.471 146.949  1.00  0.66           O  
ATOM   2453  CB  MET B 342      20.951  25.544 150.285  1.00  0.66           C  
ATOM   2454  CG  MET B 342      20.474  26.282 151.551  1.00  0.66           C  
ATOM   2455  SD  MET B 342      21.738  27.210 152.450  1.00  0.66           S  
ATOM   2456  CE  MET B 342      22.605  25.761 153.117  1.00  0.66           C  
ATOM   2457  N   THR B 343      23.048  24.844 148.190  1.00  0.65           N  
ATOM   2458  CA  THR B 343      23.369  23.634 147.450  1.00  0.65           C  
ATOM   2459  C   THR B 343      22.330  22.543 147.685  1.00  0.65           C  
ATOM   2460  O   THR B 343      21.470  22.654 148.555  1.00  0.65           O  
ATOM   2461  CB  THR B 343      24.743  23.089 147.826  1.00  0.65           C  
ATOM   2462  OG1 THR B 343      24.849  22.887 149.232  1.00  0.65           O  
ATOM   2463  CG2 THR B 343      25.816  24.120 147.451  1.00  0.65           C  
ATOM   2464  N   VAL B 344      22.355  21.437 146.913  1.00  0.67           N  
ATOM   2465  CA  VAL B 344      21.607  20.248 147.298  1.00  0.67           C  
ATOM   2466  C   VAL B 344      22.195  19.641 148.580  1.00  0.67           C  
ATOM   2467  O   VAL B 344      23.415  19.590 148.746  1.00  0.67           O  
ATOM   2468  CB  VAL B 344      21.529  19.250 146.140  1.00  0.67           C  
ATOM   2469  CG1 VAL B 344      22.805  18.392 146.022  1.00  0.67           C  
ATOM   2470  CG2 VAL B 344      20.253  18.390 146.238  1.00  0.67           C  
ATOM   2471  N   PHE B 345      21.359  19.192 149.531  1.00  0.69           N  
ATOM   2472  CA  PHE B 345      21.869  18.628 150.771  1.00  0.69           C  
ATOM   2473  C   PHE B 345      20.895  17.645 151.373  1.00  0.69           C  
ATOM   2474  O   PHE B 345      19.710  17.633 151.056  1.00  0.69           O  
ATOM   2475  CB  PHE B 345      22.259  19.687 151.849  1.00  0.69           C  
ATOM   2476  CG  PHE B 345      21.092  20.474 152.393  1.00  0.69           C  
ATOM   2477  CD1 PHE B 345      20.644  21.627 151.735  1.00  0.69           C  
ATOM   2478  CD2 PHE B 345      20.434  20.061 153.566  1.00  0.69           C  
ATOM   2479  CE1 PHE B 345      19.544  22.345 152.217  1.00  0.69           C  
ATOM   2480  CE2 PHE B 345      19.329  20.770 154.051  1.00  0.69           C  
ATOM   2481  CZ  PHE B 345      18.883  21.911 153.374  1.00  0.69           C  
ATOM   2482  N   ARG B 346      21.383  16.784 152.273  1.00  0.68           N  
ATOM   2483  CA  ARG B 346      20.586  15.766 152.913  1.00  0.68           C  
ATOM   2484  C   ARG B 346      20.158  16.121 154.312  1.00  0.68           C  
ATOM   2485  O   ARG B 346      20.954  16.517 155.163  1.00  0.68           O  
ATOM   2486  CB  ARG B 346      21.398  14.474 152.999  1.00  0.68           C  
ATOM   2487  CG  ARG B 346      21.486  13.801 151.631  1.00  0.68           C  
ATOM   2488  CD  ARG B 346      22.641  12.823 151.501  1.00  0.68           C  
ATOM   2489  NE  ARG B 346      23.912  13.614 151.558  1.00  0.68           N  
ATOM   2490  CZ  ARG B 346      25.068  13.116 151.115  1.00  0.68           C  
ATOM   2491  NH1 ARG B 346      26.139  13.901 151.077  1.00  0.68           N  
ATOM   2492  NH2 ARG B 346      25.186  11.858 150.689  1.00  0.68           N  
ATOM   2493  N   LEU B 347      18.859  15.924 154.582  1.00  0.70           N  
ATOM   2494  CA  LEU B 347      18.249  16.195 155.859  1.00  0.70           C  
ATOM   2495  C   LEU B 347      17.732  14.906 156.468  1.00  0.70           C  
ATOM   2496  O   LEU B 347      17.010  14.142 155.827  1.00  0.70           O  
ATOM   2497  CB  LEU B 347      17.078  17.173 155.628  1.00  0.70           C  
ATOM   2498  CG  LEU B 347      16.335  17.660 156.884  1.00  0.70           C  
ATOM   2499  CD1 LEU B 347      17.239  18.455 157.824  1.00  0.70           C  
ATOM   2500  CD2 LEU B 347      15.148  18.539 156.481  1.00  0.70           C  
ATOM   2501  N   PHE B 348      18.125  14.615 157.721  1.00  0.67           N  
ATOM   2502  CA  PHE B 348      17.730  13.427 158.457  1.00  0.67           C  
ATOM   2503  C   PHE B 348      16.290  13.506 158.957  1.00  0.67           C  
ATOM   2504  O   PHE B 348      15.944  14.292 159.840  1.00  0.67           O  
ATOM   2505  CB  PHE B 348      18.717  13.217 159.643  1.00  0.67           C  
ATOM   2506  CG  PHE B 348      18.436  12.017 160.511  1.00  0.67           C  
ATOM   2507  CD1 PHE B 348      17.782  12.199 161.739  1.00  0.67           C  
ATOM   2508  CD2 PHE B 348      18.863  10.728 160.152  1.00  0.67           C  
ATOM   2509  CE1 PHE B 348      17.526  11.115 162.585  1.00  0.67           C  
ATOM   2510  CE2 PHE B 348      18.614   9.640 161.000  1.00  0.67           C  
ATOM   2511  CZ  PHE B 348      17.926   9.831 162.205  1.00  0.67           C  
ATOM   2512  N   ALA B 349      15.407  12.654 158.408  1.00  0.70           N  
ATOM   2513  CA  ALA B 349      14.050  12.495 158.884  1.00  0.70           C  
ATOM   2514  C   ALA B 349      13.973  11.706 160.179  1.00  0.70           C  
ATOM   2515  O   ALA B 349      14.856  10.917 160.493  1.00  0.70           O  
ATOM   2516  CB  ALA B 349      13.191  11.783 157.819  1.00  0.70           C  
ATOM   2517  N   LYS B 350      12.864  11.844 160.938  1.00  0.66           N  
ATOM   2518  CA  LYS B 350      12.612  11.099 162.168  1.00  0.66           C  
ATOM   2519  C   LYS B 350      12.654   9.588 161.978  1.00  0.66           C  
ATOM   2520  O   LYS B 350      13.068   8.826 162.846  1.00  0.66           O  
ATOM   2521  CB  LYS B 350      11.227  11.495 162.732  1.00  0.66           C  
ATOM   2522  CG  LYS B 350      10.904  10.847 164.085  1.00  0.66           C  
ATOM   2523  CD  LYS B 350       9.601  11.359 164.710  1.00  0.66           C  
ATOM   2524  CE  LYS B 350       9.393  10.770 166.105  1.00  0.66           C  
ATOM   2525  NZ  LYS B 350       8.333  11.502 166.811  1.00  0.66           N  
ATOM   2526  N   HIS B 351      12.258   9.132 160.778  1.00  0.56           N  
ATOM   2527  CA  HIS B 351      12.270   7.735 160.394  1.00  0.56           C  
ATOM   2528  C   HIS B 351      13.606   7.292 159.810  1.00  0.56           C  
ATOM   2529  O   HIS B 351      13.685   6.272 159.130  1.00  0.56           O  
ATOM   2530  CB  HIS B 351      11.192   7.495 159.314  1.00  0.56           C  
ATOM   2531  CG  HIS B 351       9.791   7.721 159.800  1.00  0.56           C  
ATOM   2532  ND1 HIS B 351       9.222   6.772 160.620  1.00  0.56           N  
ATOM   2533  CD2 HIS B 351       8.891   8.704 159.527  1.00  0.56           C  
ATOM   2534  CE1 HIS B 351       7.991   7.185 160.832  1.00  0.56           C  
ATOM   2535  NE2 HIS B 351       7.736   8.352 160.193  1.00  0.56           N  
ATOM   2536  N   SER B 352      14.687   8.061 160.040  1.00  0.64           N  
ATOM   2537  CA  SER B 352      16.058   7.693 159.718  1.00  0.64           C  
ATOM   2538  C   SER B 352      16.336   7.514 158.244  1.00  0.64           C  
ATOM   2539  O   SER B 352      17.028   6.601 157.800  1.00  0.64           O  
ATOM   2540  CB  SER B 352      16.589   6.481 160.524  1.00  0.64           C  
ATOM   2541  OG  SER B 352      16.527   6.748 161.926  1.00  0.64           O  
ATOM   2542  N   ARG B 353      15.813   8.445 157.436  1.00  0.55           N  
ATOM   2543  CA  ARG B 353      16.074   8.512 156.019  1.00  0.55           C  
ATOM   2544  C   ARG B 353      16.665   9.870 155.735  1.00  0.55           C  
ATOM   2545  O   ARG B 353      16.201  10.882 156.260  1.00  0.55           O  
ATOM   2546  CB  ARG B 353      14.779   8.398 155.179  1.00  0.55           C  
ATOM   2547  CG  ARG B 353      14.020   7.067 155.349  1.00  0.55           C  
ATOM   2548  CD  ARG B 353      12.577   7.171 154.856  1.00  0.55           C  
ATOM   2549  NE  ARG B 353      11.910   5.856 155.093  1.00  0.55           N  
ATOM   2550  CZ  ARG B 353      10.605   5.640 154.895  1.00  0.55           C  
ATOM   2551  NH1 ARG B 353      10.084   4.467 155.230  1.00  0.55           N  
ATOM   2552  NH2 ARG B 353       9.816   6.560 154.353  1.00  0.55           N  
ATOM   2553  N   TRP B 354      17.681   9.938 154.867  1.00  0.66           N  
ATOM   2554  CA  TRP B 354      18.134  11.199 154.332  1.00  0.66           C  
ATOM   2555  C   TRP B 354      17.205  11.641 153.222  1.00  0.66           C  
ATOM   2556  O   TRP B 354      16.940  10.893 152.288  1.00  0.66           O  
ATOM   2557  CB  TRP B 354      19.551  11.088 153.729  1.00  0.66           C  
ATOM   2558  CG  TRP B 354      20.632  10.671 154.695  1.00  0.66           C  
ATOM   2559  CD1 TRP B 354      21.361   9.515 154.721  1.00  0.66           C  
ATOM   2560  CD2 TRP B 354      21.101  11.476 155.787  1.00  0.66           C  
ATOM   2561  NE1 TRP B 354      22.239   9.532 155.784  1.00  0.66           N  
ATOM   2562  CE2 TRP B 354      22.085  10.722 156.458  1.00  0.66           C  
ATOM   2563  CE3 TRP B 354      20.752  12.752 156.218  1.00  0.66           C  
ATOM   2564  CZ2 TRP B 354      22.722  11.223 157.584  1.00  0.66           C  
ATOM   2565  CZ3 TRP B 354      21.414  13.267 157.339  1.00  0.66           C  
ATOM   2566  CH2 TRP B 354      22.372  12.508 158.026  1.00  0.66           C  
ATOM   2567  N   ARG B 355      16.682  12.870 153.278  1.00  0.61           N  
ATOM   2568  CA  ARG B 355      15.956  13.421 152.157  1.00  0.61           C  
ATOM   2569  C   ARG B 355      16.764  14.526 151.555  1.00  0.61           C  
ATOM   2570  O   ARG B 355      17.242  15.409 152.262  1.00  0.61           O  
ATOM   2571  CB  ARG B 355      14.571  13.947 152.580  1.00  0.61           C  
ATOM   2572  CG  ARG B 355      13.699  14.453 151.412  1.00  0.61           C  
ATOM   2573  CD  ARG B 355      12.421  15.150 151.876  1.00  0.61           C  
ATOM   2574  NE  ARG B 355      11.589  14.155 152.628  1.00  0.61           N  
ATOM   2575  CZ  ARG B 355      10.646  13.380 152.076  1.00  0.61           C  
ATOM   2576  NH1 ARG B 355       9.856  12.665 152.874  1.00  0.61           N  
ATOM   2577  NH2 ARG B 355      10.483  13.313 150.759  1.00  0.61           N  
ATOM   2578  N   TRP B 356      16.950  14.489 150.226  1.00  0.66           N  
ATOM   2579  CA  TRP B 356      17.623  15.543 149.510  1.00  0.66           C  
ATOM   2580  C   TRP B 356      16.762  16.786 149.390  1.00  0.66           C  
ATOM   2581  O   TRP B 356      15.633  16.729 148.909  1.00  0.66           O  
ATOM   2582  CB  TRP B 356      18.028  15.076 148.103  1.00  0.66           C  
ATOM   2583  CG  TRP B 356      19.113  14.024 148.103  1.00  0.66           C  
ATOM   2584  CD1 TRP B 356      19.028  12.665 147.947  1.00  0.66           C  
ATOM   2585  CD2 TRP B 356      20.513  14.338 148.201  1.00  0.66           C  
ATOM   2586  NE1 TRP B 356      20.295  12.121 147.933  1.00  0.66           N  
ATOM   2587  CE2 TRP B 356      21.213  13.126 148.050  1.00  0.66           C  
ATOM   2588  CE3 TRP B 356      21.194  15.540 148.388  1.00  0.66           C  
ATOM   2589  CZ2 TRP B 356      22.598  13.099 148.044  1.00  0.66           C  
ATOM   2590  CZ3 TRP B 356      22.596  15.505 148.435  1.00  0.66           C  
ATOM   2591  CH2 TRP B 356      23.290  14.300 148.250  1.00  0.66           C  
ATOM   2592  N   VAL B 357      17.281  17.929 149.854  1.00  0.70           N  
ATOM   2593  CA  VAL B 357      16.601  19.204 149.912  1.00  0.70           C  
ATOM   2594  C   VAL B 357      17.442  20.235 149.174  1.00  0.70           C  
ATOM   2595  O   VAL B 357      18.670  20.174 149.171  1.00  0.70           O  
ATOM   2596  CB  VAL B 357      16.417  19.687 151.360  1.00  0.70           C  
ATOM   2597  CG1 VAL B 357      15.393  20.832 151.447  1.00  0.70           C  
ATOM   2598  CG2 VAL B 357      15.956  18.543 152.285  1.00  0.70           C  
ATOM   2599  N   GLN B 358      16.800  21.227 148.539  1.00  0.66           N  
ATOM   2600  CA  GLN B 358      17.394  22.516 148.263  1.00  0.66           C  
ATOM   2601  C   GLN B 358      16.531  23.568 148.916  1.00  0.66           C  
ATOM   2602  O   GLN B 358      15.302  23.525 148.869  1.00  0.66           O  
ATOM   2603  CB  GLN B 358      17.482  22.811 146.759  1.00  0.66           C  
ATOM   2604  CG  GLN B 358      18.152  24.156 146.405  1.00  0.66           C  
ATOM   2605  CD  GLN B 358      18.296  24.305 144.892  1.00  0.66           C  
ATOM   2606  OE1 GLN B 358      17.312  24.357 144.154  1.00  0.66           O  
ATOM   2607  NE2 GLN B 358      19.560  24.388 144.417  1.00  0.66           N  
ATOM   2608  N   SER B 359      17.155  24.546 149.581  1.00  0.71           N  
ATOM   2609  CA  SER B 359      16.424  25.512 150.376  1.00  0.71           C  
ATOM   2610  C   SER B 359      16.698  26.895 149.870  1.00  0.71           C  
ATOM   2611  O   SER B 359      17.841  27.254 149.601  1.00  0.71           O  
ATOM   2612  CB  SER B 359      16.819  25.482 151.870  1.00  0.71           C  
ATOM   2613  OG  SER B 359      16.579  24.198 152.431  1.00  0.71           O  
ATOM   2614  N   ASN B 360      15.645  27.716 149.751  1.00  0.66           N  
ATOM   2615  CA  ASN B 360      15.791  29.138 149.510  1.00  0.66           C  
ATOM   2616  C   ASN B 360      15.682  29.853 150.838  1.00  0.66           C  
ATOM   2617  O   ASN B 360      14.837  29.513 151.667  1.00  0.66           O  
ATOM   2618  CB  ASN B 360      14.702  29.691 148.566  1.00  0.66           C  
ATOM   2619  CG  ASN B 360      14.891  29.101 147.177  1.00  0.66           C  
ATOM   2620  OD1 ASN B 360      15.990  29.012 146.636  1.00  0.66           O  
ATOM   2621  ND2 ASN B 360      13.768  28.691 146.542  1.00  0.66           N  
ATOM   2622  N   ALA B 361      16.557  30.841 151.068  1.00  0.73           N  
ATOM   2623  CA  ALA B 361      16.653  31.535 152.325  1.00  0.73           C  
ATOM   2624  C   ALA B 361      16.563  33.038 152.157  1.00  0.73           C  
ATOM   2625  O   ALA B 361      17.051  33.615 151.186  1.00  0.73           O  
ATOM   2626  CB  ALA B 361      17.984  31.206 153.014  1.00  0.73           C  
ATOM   2627  N   ARG B 362      15.955  33.720 153.143  1.00  0.65           N  
ATOM   2628  CA  ARG B 362      16.084  35.157 153.261  1.00  0.65           C  
ATOM   2629  C   ARG B 362      16.025  35.570 154.713  1.00  0.65           C  
ATOM   2630  O   ARG B 362      15.280  35.018 155.522  1.00  0.65           O  
ATOM   2631  CB  ARG B 362      15.013  35.929 152.450  1.00  0.65           C  
ATOM   2632  CG  ARG B 362      15.207  37.461 152.434  1.00  0.65           C  
ATOM   2633  CD  ARG B 362      14.291  38.183 151.444  1.00  0.65           C  
ATOM   2634  NE  ARG B 362      14.855  39.544 151.216  1.00  0.65           N  
ATOM   2635  CZ  ARG B 362      14.697  40.630 151.974  1.00  0.65           C  
ATOM   2636  NH1 ARG B 362      15.306  41.740 151.568  1.00  0.65           N  
ATOM   2637  NH2 ARG B 362      13.976  40.625 153.088  1.00  0.65           N  
ATOM   2638  N   LEU B 363      16.830  36.575 155.086  1.00  0.72           N  
ATOM   2639  CA  LEU B 363      16.834  37.137 156.414  1.00  0.72           C  
ATOM   2640  C   LEU B 363      15.751  38.195 156.573  1.00  0.72           C  
ATOM   2641  O   LEU B 363      15.578  39.093 155.745  1.00  0.72           O  
ATOM   2642  CB  LEU B 363      18.234  37.729 156.697  1.00  0.72           C  
ATOM   2643  CG  LEU B 363      18.542  38.144 158.150  1.00  0.72           C  
ATOM   2644  CD1 LEU B 363      18.485  36.978 159.138  1.00  0.72           C  
ATOM   2645  CD2 LEU B 363      19.951  38.737 158.231  1.00  0.72           C  
ATOM   2646  N   ILE B 364      14.967  38.098 157.658  1.00  0.70           N  
ATOM   2647  CA  ILE B 364      14.026  39.126 158.052  1.00  0.70           C  
ATOM   2648  C   ILE B 364      14.708  40.026 159.056  1.00  0.70           C  
ATOM   2649  O   ILE B 364      15.409  39.584 159.969  1.00  0.70           O  
ATOM   2650  CB  ILE B 364      12.730  38.548 158.610  1.00  0.70           C  
ATOM   2651  CG1 ILE B 364      11.982  37.734 157.529  1.00  0.70           C  
ATOM   2652  CG2 ILE B 364      11.809  39.631 159.222  1.00  0.70           C  
ATOM   2653  CD1 ILE B 364      11.514  38.537 156.307  1.00  0.70           C  
ATOM   2654  N   TYR B 365      14.527  41.341 158.870  1.00  0.50           N  
ATOM   2655  CA  TYR B 365      15.151  42.363 159.664  1.00  0.50           C  
ATOM   2656  C   TYR B 365      14.073  43.077 160.447  1.00  0.50           C  
ATOM   2657  O   TYR B 365      12.931  43.189 160.009  1.00  0.50           O  
ATOM   2658  CB  TYR B 365      15.867  43.415 158.778  1.00  0.50           C  
ATOM   2659  CG  TYR B 365      17.040  42.830 158.038  1.00  0.50           C  
ATOM   2660  CD1 TYR B 365      18.322  42.920 158.597  1.00  0.50           C  
ATOM   2661  CD2 TYR B 365      16.902  42.265 156.756  1.00  0.50           C  
ATOM   2662  CE1 TYR B 365      19.444  42.453 157.904  1.00  0.50           C  
ATOM   2663  CE2 TYR B 365      18.026  41.807 156.050  1.00  0.50           C  
ATOM   2664  CZ  TYR B 365      19.296  41.902 156.629  1.00  0.50           C  
ATOM   2665  OH  TYR B 365      20.442  41.440 155.951  1.00  0.50           O  
ATOM   2666  N   ARG B 366      14.434  43.582 161.636  1.00  0.40           N  
ATOM   2667  CA  ARG B 366      13.562  44.365 162.474  1.00  0.40           C  
ATOM   2668  C   ARG B 366      13.612  45.849 162.045  1.00  0.40           C  
ATOM   2669  O   ARG B 366      13.175  46.276 160.984  1.00  0.40           O  
ATOM   2670  CB  ARG B 366      14.117  44.381 163.919  1.00  0.40           C  
ATOM   2671  CG  ARG B 366      14.327  43.101 164.707  1.00  0.40           C  
ATOM   2672  CD  ARG B 366      15.041  43.507 166.004  1.00  0.40           C  
ATOM   2673  NE  ARG B 366      15.341  42.289 166.781  1.00  0.40           N  
ATOM   2674  CZ  ARG B 366      16.059  42.262 167.906  1.00  0.40           C  
ATOM   2675  NH1 ARG B 366      16.278  41.101 168.508  1.00  0.40           N  
ATOM   2676  NH2 ARG B 366      16.551  43.383 168.432  1.00  0.40           N  
ATOM   2677  N   ASN B 367      14.268  46.657 162.905  1.00  0.37           N  
ATOM   2678  CA  ASN B 367      14.592  48.055 162.909  1.00  0.37           C  
ATOM   2679  C   ASN B 367      15.978  48.258 162.315  1.00  0.37           C  
ATOM   2680  O   ASN B 367      16.762  49.086 162.770  1.00  0.37           O  
ATOM   2681  CB  ASN B 367      14.588  48.554 164.392  1.00  0.37           C  
ATOM   2682  CG  ASN B 367      15.514  47.756 165.328  1.00  0.37           C  
ATOM   2683  OD1 ASN B 367      16.126  46.736 164.999  1.00  0.37           O  
ATOM   2684  ND2 ASN B 367      15.596  48.205 166.600  1.00  0.37           N  
ATOM   2685  N   GLY B 368      16.327  47.425 161.325  1.00  0.62           N  
ATOM   2686  CA  GLY B 368      17.652  47.353 160.732  1.00  0.62           C  
ATOM   2687  C   GLY B 368      18.430  46.147 161.168  1.00  0.62           C  
ATOM   2688  O   GLY B 368      19.236  45.626 160.406  1.00  0.62           O  
ATOM   2689  N   ARG B 369      18.219  45.628 162.396  1.00  0.50           N  
ATOM   2690  CA  ARG B 369      18.943  44.442 162.830  1.00  0.50           C  
ATOM   2691  C   ARG B 369      18.292  43.149 162.352  1.00  0.50           C  
ATOM   2692  O   ARG B 369      17.063  43.088 162.295  1.00  0.50           O  
ATOM   2693  CB  ARG B 369      19.154  44.368 164.364  1.00  0.50           C  
ATOM   2694  CG  ARG B 369      20.183  45.407 164.846  1.00  0.50           C  
ATOM   2695  CD  ARG B 369      20.583  45.253 166.313  1.00  0.50           C  
ATOM   2696  NE  ARG B 369      21.587  46.329 166.583  1.00  0.50           N  
ATOM   2697  CZ  ARG B 369      22.108  46.586 167.789  1.00  0.50           C  
ATOM   2698  NH1 ARG B 369      22.971  47.589 167.928  1.00  0.50           N  
ATOM   2699  NH2 ARG B 369      21.784  45.858 168.853  1.00  0.50           N  
ATOM   2700  N   PRO B 370      19.055  42.108 162.001  1.00  0.66           N  
ATOM   2701  CA  PRO B 370      18.568  40.737 161.846  1.00  0.66           C  
ATOM   2702  C   PRO B 370      17.641  40.255 162.943  1.00  0.66           C  
ATOM   2703  O   PRO B 370      17.925  40.532 164.108  1.00  0.66           O  
ATOM   2704  CB  PRO B 370      19.855  39.904 161.826  1.00  0.66           C  
ATOM   2705  CG  PRO B 370      20.890  40.840 161.211  1.00  0.66           C  
ATOM   2706  CD  PRO B 370      20.511  42.178 161.825  1.00  0.66           C  
ATOM   2707  N   ASP B 371      16.568  39.518 162.602  1.00  0.65           N  
ATOM   2708  CA  ASP B 371      15.727  38.895 163.609  1.00  0.65           C  
ATOM   2709  C   ASP B 371      15.655  37.388 163.394  1.00  0.65           C  
ATOM   2710  O   ASP B 371      15.910  36.600 164.306  1.00  0.65           O  
ATOM   2711  CB  ASP B 371      14.318  39.542 163.561  1.00  0.65           C  
ATOM   2712  CG  ASP B 371      13.668  39.561 164.935  1.00  0.65           C  
ATOM   2713  OD1 ASP B 371      12.506  39.106 165.036  1.00  0.65           O  
ATOM   2714  OD2 ASP B 371      14.319  40.064 165.893  1.00  0.65           O  
ATOM   2715  N   TYR B 372      15.378  36.928 162.156  1.00  0.67           N  
ATOM   2716  CA  TYR B 372      15.328  35.503 161.892  1.00  0.67           C  
ATOM   2717  C   TYR B 372      15.462  35.198 160.412  1.00  0.67           C  
ATOM   2718  O   TYR B 372      15.269  36.054 159.550  1.00  0.67           O  
ATOM   2719  CB  TYR B 372      14.051  34.831 162.480  1.00  0.67           C  
ATOM   2720  CG  TYR B 372      12.772  35.393 161.917  1.00  0.67           C  
ATOM   2721  CD1 TYR B 372      12.065  36.426 162.559  1.00  0.67           C  
ATOM   2722  CD2 TYR B 372      12.261  34.862 160.725  1.00  0.67           C  
ATOM   2723  CE1 TYR B 372      10.855  36.901 162.025  1.00  0.67           C  
ATOM   2724  CE2 TYR B 372      11.071  35.357 160.182  1.00  0.67           C  
ATOM   2725  CZ  TYR B 372      10.359  36.365 160.832  1.00  0.67           C  
ATOM   2726  OH  TYR B 372       9.126  36.786 160.287  1.00  0.67           O  
ATOM   2727  N   ILE B 373      15.783  33.939 160.072  1.00  0.70           N  
ATOM   2728  CA  ILE B 373      15.919  33.492 158.697  1.00  0.70           C  
ATOM   2729  C   ILE B 373      14.660  32.744 158.303  1.00  0.70           C  
ATOM   2730  O   ILE B 373      14.221  31.843 159.013  1.00  0.70           O  
ATOM   2731  CB  ILE B 373      17.137  32.588 158.487  1.00  0.70           C  
ATOM   2732  CG1 ILE B 373      18.457  33.269 158.919  1.00  0.70           C  
ATOM   2733  CG2 ILE B 373      17.253  32.205 156.996  1.00  0.70           C  
ATOM   2734  CD1 ILE B 373      18.839  33.087 160.392  1.00  0.70           C  
ATOM   2735  N   ILE B 374      14.039  33.094 157.157  1.00  0.69           N  
ATOM   2736  CA  ILE B 374      12.958  32.319 156.561  1.00  0.69           C  
ATOM   2737  C   ILE B 374      13.571  31.320 155.611  1.00  0.69           C  
ATOM   2738  O   ILE B 374      14.365  31.686 154.745  1.00  0.69           O  
ATOM   2739  CB  ILE B 374      11.951  33.188 155.798  1.00  0.69           C  
ATOM   2740  CG1 ILE B 374      11.232  34.132 156.783  1.00  0.69           C  
ATOM   2741  CG2 ILE B 374      10.928  32.336 155.005  1.00  0.69           C  
ATOM   2742  CD1 ILE B 374      10.215  35.084 156.140  1.00  0.69           C  
ATOM   2743  N   ALA B 375      13.215  30.031 155.759  1.00  0.74           N  
ATOM   2744  CA  ALA B 375      13.705  28.983 154.903  1.00  0.74           C  
ATOM   2745  C   ALA B 375      12.545  28.259 154.241  1.00  0.74           C  
ATOM   2746  O   ALA B 375      11.634  27.744 154.892  1.00  0.74           O  
ATOM   2747  CB  ALA B 375      14.561  27.997 155.714  1.00  0.74           C  
ATOM   2748  N   THR B 376      12.567  28.200 152.897  1.00  0.66           N  
ATOM   2749  CA  THR B 376      11.568  27.471 152.124  1.00  0.66           C  
ATOM   2750  C   THR B 376      12.265  26.285 151.527  1.00  0.66           C  
ATOM   2751  O   THR B 376      13.126  26.414 150.656  1.00  0.66           O  
ATOM   2752  CB  THR B 376      10.928  28.267 150.993  1.00  0.66           C  
ATOM   2753  OG1 THR B 376      10.214  29.374 151.524  1.00  0.66           O  
ATOM   2754  CG2 THR B 376       9.900  27.422 150.219  1.00  0.66           C  
ATOM   2755  N   GLN B 377      11.909  25.081 151.996  1.00  0.65           N  
ATOM   2756  CA  GLN B 377      12.589  23.862 151.634  1.00  0.65           C  
ATOM   2757  C   GLN B 377      11.895  23.172 150.478  1.00  0.65           C  
ATOM   2758  O   GLN B 377      10.707  22.858 150.542  1.00  0.65           O  
ATOM   2759  CB  GLN B 377      12.645  22.867 152.822  1.00  0.65           C  
ATOM   2760  CG  GLN B 377      13.634  23.241 153.957  1.00  0.65           C  
ATOM   2761  CD  GLN B 377      13.173  24.250 155.011  1.00  0.65           C  
ATOM   2762  OE1 GLN B 377      14.014  24.785 155.735  1.00  0.65           O  
ATOM   2763  NE2 GLN B 377      11.856  24.481 155.155  1.00  0.65           N  
ATOM   2764  N   ARG B 378      12.647  22.887 149.399  1.00  0.59           N  
ATOM   2765  CA  ARG B 378      12.206  22.022 148.325  1.00  0.59           C  
ATOM   2766  C   ARG B 378      12.981  20.709 148.358  1.00  0.59           C  
ATOM   2767  O   ARG B 378      14.159  20.694 148.011  1.00  0.59           O  
ATOM   2768  CB  ARG B 378      12.466  22.620 146.932  1.00  0.59           C  
ATOM   2769  CG  ARG B 378      11.742  23.944 146.683  1.00  0.59           C  
ATOM   2770  CD  ARG B 378      12.084  24.466 145.297  1.00  0.59           C  
ATOM   2771  NE  ARG B 378      11.366  25.763 145.177  1.00  0.59           N  
ATOM   2772  CZ  ARG B 378      11.472  26.556 144.107  1.00  0.59           C  
ATOM   2773  NH1 ARG B 378      10.780  27.692 144.079  1.00  0.59           N  
ATOM   2774  NH2 ARG B 378      12.258  26.234 143.085  1.00  0.59           N  
ATOM   2775  N   PRO B 379      12.425  19.583 148.748  1.00  0.61           N  
ATOM   2776  CA  PRO B 379      12.886  18.272 148.332  1.00  0.61           C  
ATOM   2777  C   PRO B 379      13.185  18.115 146.856  1.00  0.61           C  
ATOM   2778  O   PRO B 379      12.389  18.584 146.044  1.00  0.61           O  
ATOM   2779  CB  PRO B 379      11.800  17.296 148.759  1.00  0.61           C  
ATOM   2780  CG  PRO B 379      10.872  18.087 149.650  1.00  0.61           C  
ATOM   2781  CD  PRO B 379      11.090  19.526 149.265  1.00  0.61           C  
ATOM   2782  N   LEU B 380      14.270  17.416 146.493  1.00  0.58           N  
ATOM   2783  CA  LEU B 380      14.626  17.210 145.090  1.00  0.58           C  
ATOM   2784  C   LEU B 380      15.013  15.769 144.783  1.00  0.58           C  
ATOM   2785  O   LEU B 380      15.573  15.079 145.638  1.00  0.58           O  
ATOM   2786  CB  LEU B 380      15.791  18.116 144.685  1.00  0.58           C  
ATOM   2787  CG  LEU B 380      15.507  19.628 144.814  1.00  0.58           C  
ATOM   2788  CD1 LEU B 380      16.779  20.424 144.512  1.00  0.58           C  
ATOM   2789  CD2 LEU B 380      14.359  20.123 143.920  1.00  0.58           C  
ATOM   2790  N   THR B 381      14.667  15.201 143.604  1.00  0.50           N  
ATOM   2791  CA  THR B 381      14.991  13.801 143.288  1.00  0.50           C  
ATOM   2792  C   THR B 381      16.473  13.545 143.139  1.00  0.50           C  
ATOM   2793  O   THR B 381      17.253  14.398 142.734  1.00  0.50           O  
ATOM   2794  CB  THR B 381      14.243  13.171 142.116  1.00  0.50           C  
ATOM   2795  OG1 THR B 381      14.545  13.837 140.903  1.00  0.50           O  
ATOM   2796  CG2 THR B 381      12.724  13.257 142.330  1.00  0.50           C  
ATOM   2797  N   ASP B 382      16.908  12.321 143.462  1.00  0.51           N  
ATOM   2798  CA  ASP B 382      18.265  11.822 143.369  1.00  0.51           C  
ATOM   2799  C   ASP B 382      18.813  11.934 141.955  1.00  0.51           C  
ATOM   2800  O   ASP B 382      19.981  12.213 141.732  1.00  0.51           O  
ATOM   2801  CB  ASP B 382      18.287  10.339 143.811  1.00  0.51           C  
ATOM   2802  CG  ASP B 382      17.619  10.063 145.150  1.00  0.51           C  
ATOM   2803  OD1 ASP B 382      16.961  10.974 145.710  1.00  0.51           O  
ATOM   2804  OD2 ASP B 382      17.657   8.873 145.536  1.00  0.51           O  
ATOM   2805  N   GLU B 383      17.938  11.756 140.953  1.00  0.49           N  
ATOM   2806  CA  GLU B 383      18.214  12.023 139.556  1.00  0.49           C  
ATOM   2807  C   GLU B 383      18.545  13.479 139.242  1.00  0.49           C  
ATOM   2808  O   GLU B 383      19.454  13.760 138.473  1.00  0.49           O  
ATOM   2809  CB  GLU B 383      16.972  11.563 138.775  1.00  0.49           C  
ATOM   2810  CG  GLU B 383      17.118  11.557 137.234  1.00  0.49           C  
ATOM   2811  CD  GLU B 383      16.081  10.680 136.540  1.00  0.49           C  
ATOM   2812  OE1 GLU B 383      15.236  10.091 137.259  1.00  0.49           O  
ATOM   2813  OE2 GLU B 383      16.128  10.547 135.297  1.00  0.49           O  
ATOM   2814  N   GLU B 384      17.832  14.442 139.863  1.00  0.49           N  
ATOM   2815  CA  GLU B 384      18.168  15.858 139.827  1.00  0.49           C  
ATOM   2816  C   GLU B 384      19.462  16.198 140.557  1.00  0.49           C  
ATOM   2817  O   GLU B 384      20.254  17.023 140.111  1.00  0.49           O  
ATOM   2818  CB  GLU B 384      16.989  16.683 140.401  1.00  0.49           C  
ATOM   2819  CG  GLU B 384      17.251  18.205 140.501  1.00  0.49           C  
ATOM   2820  CD  GLU B 384      16.007  19.008 140.857  1.00  0.49           C  
ATOM   2821  OE1 GLU B 384      14.909  18.406 140.984  1.00  0.49           O  
ATOM   2822  OE2 GLU B 384      16.159  20.248 141.009  1.00  0.49           O  
ATOM   2823  N   GLY B 385      19.713  15.560 141.721  1.00  0.39           N  
ATOM   2824  CA  GLY B 385      20.927  15.805 142.497  1.00  0.39           C  
ATOM   2825  C   GLY B 385      22.198  15.222 141.917  1.00  0.39           C  
ATOM   2826  O   GLY B 385      23.287  15.645 142.307  1.00  0.39           O  
ATOM   2827  N   ARG B 386      22.090  14.238 141.011  1.00  0.30           N  
ATOM   2828  CA  ARG B 386      23.199  13.533 140.390  1.00  0.30           C  
ATOM   2829  C   ARG B 386      23.552  14.017 138.949  1.00  0.30           C  
ATOM   2830  O   ARG B 386      22.942  14.996 138.454  1.00  0.30           O  
ATOM   2831  CB  ARG B 386      22.853  12.024 140.319  1.00  0.30           C  
ATOM   2832  CG  ARG B 386      24.077  11.092 140.318  1.00  0.30           C  
ATOM   2833  CD  ARG B 386      23.762   9.651 139.931  1.00  0.30           C  
ATOM   2834  NE  ARG B 386      23.449   9.615 138.467  1.00  0.30           N  
ATOM   2835  CZ  ARG B 386      23.003   8.522 137.827  1.00  0.30           C  
ATOM   2836  NH1 ARG B 386      22.618   7.445 138.493  1.00  0.30           N  
ATOM   2837  NH2 ARG B 386      22.982   8.498 136.501  1.00  0.30           N  
ATOM   2838  OXT ARG B 386      24.441  13.378 138.314  1.00  0.30           O  
TER    2839      ARG B 386                                                      
END   
