# Supplementary material for: The Highly Potent AhR Agonist Picoberin Modulates Hh-Dependent Osteoblast Differentiation
Source: J Med Chem. 2022 Dec 2;65(24):16268–89. doi: 10.1021/acs.jmedchem.2c00956 (PMC9791665; doi:10.1021/acs.jmedchem.2c00956)
Supplement: Supplementary file 3 — jm2c00956_si_003.zip [file jm2c00956_si_003.zip › Homology_and_AlphaFold_Generated_Models/SwissModel_mAhR_truncated.pdb]

TITLE     SWISS-MODEL SERVER (https://swissmodel.expasy.org)
TITLE    2 SMR_UPDATE_P30561
EXPDTA    THEORETICAL MODEL (SWISS-MODEL SERVER)
REMARK   4      COMPLIES WITH FORMAT V. 3.0, 1-DEC-2006
REMARK 250  TEMPERATURE           (KELVIN) : NULL
REMARK 250  PH                             : NULL
REMARK 888
REMARK 888 WRITTEN BY MAESTRO (A PRODUCT OF SCHRODINGER, LLC)
ATOM      1  N   THR B 276      13.321  11.451 146.540  1.00  0.30           N  
ATOM      2  CA  THR B 276      12.388  12.549 146.794  1.00  0.30           C  
ATOM      3  C   THR B 276      10.959  12.426 146.313  1.00  0.30           C  
ATOM      4  O   THR B 276      10.640  11.870 145.261  1.00  0.30           O  
ATOM      5  CB  THR B 276      12.963  13.879 146.407  1.00  0.30           C  
ATOM      6  OG1 THR B 276      13.773  14.361 147.470  1.00  0.30           O  
ATOM      7  CG2 THR B 276      11.991  14.995 146.061  1.00  0.30           C  
ATOM      8  H1  THR B 276      14.227  11.684 146.920  1.00  0.00           H  
ATOM      9  H2  THR B 276      12.978  10.609 146.980  1.00  0.00           H  
ATOM     10  N   LYS B 277      10.043  12.993 147.112  1.00  0.31           N  
ATOM     11  CA  LYS B 277       8.657  13.186 146.780  1.00  0.31           C  
ATOM     12  C   LYS B 277       8.397  14.665 146.512  1.00  0.31           C  
ATOM     13  O   LYS B 277       9.088  15.526 147.052  1.00  0.31           O  
ATOM     14  CB  LYS B 277       7.784  12.774 147.983  1.00  0.31           C  
ATOM     15  CG  LYS B 277       8.064  11.369 148.537  1.00  0.31           C  
ATOM     16  CD  LYS B 277       7.830  10.265 147.497  1.00  0.31           C  
ATOM     17  CE  LYS B 277       7.931   8.866 148.104  1.00  0.31           C  
ATOM     18  NZ  LYS B 277       7.648   7.848 147.072  1.00  0.31           N1+
ATOM     19  N   ASN B 278       7.383  14.991 145.689  1.00  0.35           N  
ATOM     20  CA  ASN B 278       6.959  16.356 145.386  1.00  0.35           C  
ATOM     21  C   ASN B 278       6.320  17.055 146.584  1.00  0.35           C  
ATOM     22  O   ASN B 278       5.122  16.945 146.840  1.00  0.35           O  
ATOM     23  CB  ASN B 278       5.979  16.335 144.179  1.00  0.35           C  
ATOM     24  CG  ASN B 278       5.740  17.732 143.611  1.00  0.35           C  
ATOM     25  OD1 ASN B 278       6.582  18.619 143.722  1.00  0.35           O  
ATOM     26  ND2 ASN B 278       4.566  17.948 142.975  1.00  0.35           N  
ATOM     27  N   PHE B 279       7.138  17.787 147.345  1.00  0.46           N  
ATOM     28  CA  PHE B 279       6.785  18.331 148.628  1.00  0.46           C  
ATOM     29  C   PHE B 279       7.409  19.706 148.767  1.00  0.46           C  
ATOM     30  O   PHE B 279       8.337  20.061 148.052  1.00  0.46           O  
ATOM     31  CB  PHE B 279       7.376  17.408 149.727  1.00  0.46           C  
ATOM     32  CG  PHE B 279       6.627  16.191 150.146  1.00  0.46           C  
ATOM     33  CD1 PHE B 279       5.236  16.058 150.109  1.00  0.46           C  
ATOM     34  CD2 PHE B 279       7.402  15.136 150.655  1.00  0.46           C  
ATOM     35  CE1 PHE B 279       4.633  14.878 150.566  1.00  0.46           C  
ATOM     36  CE2 PHE B 279       6.807  13.963 151.126  1.00  0.46           C  
ATOM     37  CZ  PHE B 279       5.417  13.829 151.068  1.00  0.46           C  
ATOM     38  N   ILE B 280       6.929  20.525 149.701  1.00  0.55           N  
ATOM     39  CA  ILE B 280       7.521  21.797 150.066  1.00  0.55           C  
ATOM     40  C   ILE B 280       7.205  21.941 151.531  1.00  0.55           C  
ATOM     41  O   ILE B 280       6.182  21.435 151.994  1.00  0.55           O  
ATOM     42  CB  ILE B 280       6.994  23.047 149.332  1.00  0.55           C  
ATOM     43  CG1 ILE B 280       5.445  23.138 149.296  1.00  0.55           C  
ATOM     44  CG2 ILE B 280       7.618  23.136 147.923  1.00  0.55           C  
ATOM     45  CD1 ILE B 280       4.907  24.449 148.700  1.00  0.55           C  
ATOM     46  N   PHE B 281       8.055  22.636 152.298  1.00  0.53           N  
ATOM     47  CA  PHE B 281       7.725  22.985 153.665  1.00  0.53           C  
ATOM     48  C   PHE B 281       8.529  24.176 154.095  1.00  0.53           C  
ATOM     49  O   PHE B 281       9.496  24.560 153.434  1.00  0.53           O  
ATOM     50  CB  PHE B 281       7.877  21.840 154.702  1.00  0.53           C  
ATOM     51  CG  PHE B 281       9.281  21.332 154.905  1.00  0.53           C  
ATOM     52  CD1 PHE B 281      10.007  21.724 156.041  1.00  0.53           C  
ATOM     53  CD2 PHE B 281       9.864  20.431 154.001  1.00  0.53           C  
ATOM     54  CE1 PHE B 281      11.299  21.234 156.265  1.00  0.53           C  
ATOM     55  CE2 PHE B 281      11.153  19.930 154.224  1.00  0.53           C  
ATOM     56  CZ  PHE B 281      11.873  20.339 155.354  1.00  0.53           C  
ATOM     57  N   ARG B 282       8.138  24.807 155.210  1.00  0.55           N  
ATOM     58  CA  ARG B 282       8.782  26.012 155.670  1.00  0.55           C  
ATOM     59  C   ARG B 282       9.305  25.856 157.071  1.00  0.55           C  
ATOM     60  O   ARG B 282       8.705  25.215 157.933  1.00  0.55           O  
ATOM     61  CB  ARG B 282       7.817  27.210 155.653  1.00  0.55           C  
ATOM     62  CG  ARG B 282       7.305  27.553 154.242  1.00  0.55           C  
ATOM     63  CD  ARG B 282       6.300  28.701 154.233  1.00  0.55           C  
ATOM     64  NE  ARG B 282       5.082  28.170 154.912  1.00  0.55           N  
ATOM     65  CZ  ARG B 282       4.058  28.900 155.360  1.00  0.55           C  
ATOM     66  NH1 ARG B 282       3.083  28.246 155.981  1.00  0.55           N  
ATOM     67  NH2 ARG B 282       4.002  30.215 155.188  1.00  0.55           N1+
ATOM     68  N   THR B 283      10.459  26.482 157.339  1.00  0.64           N  
ATOM     69  CA  THR B 283      10.949  26.627 158.695  1.00  0.64           C  
ATOM     70  C   THR B 283      11.415  28.047 158.856  1.00  0.64           C  
ATOM     71  O   THR B 283      11.568  28.811 157.899  1.00  0.64           O  
ATOM     72  CB  THR B 283      12.064  25.672 159.148  1.00  0.64           C  
ATOM     73  OG1 THR B 283      13.292  25.876 158.465  1.00  0.64           O  
ATOM     74  CG2 THR B 283      11.660  24.209 158.927  1.00  0.64           C  
ATOM     75  N   LYS B 284      11.630  28.459 160.107  1.00  0.63           N  
ATOM     76  CA  LYS B 284      12.357  29.666 160.382  1.00  0.63           C  
ATOM     77  C   LYS B 284      13.452  29.311 161.363  1.00  0.63           C  
ATOM     78  O   LYS B 284      13.270  28.458 162.233  1.00  0.63           O  
ATOM     79  CB  LYS B 284      11.456  30.768 160.979  1.00  0.63           C  
ATOM     80  CG  LYS B 284      10.376  31.326 160.043  1.00  0.63           C  
ATOM     81  CD  LYS B 284       9.502  32.358 160.780  1.00  0.63           C  
ATOM     82  CE  LYS B 284       8.433  33.025 159.908  1.00  0.63           C  
ATOM     83  NZ  LYS B 284       7.784  34.132 160.651  1.00  0.63           N1+
ATOM     84  N   HIS B 285      14.620  29.960 161.252  1.00  0.61           N  
ATOM     85  CA  HIS B 285      15.736  29.711 162.145  1.00  0.61           C  
ATOM     86  C   HIS B 285      16.181  30.989 162.824  1.00  0.61           C  
ATOM     87  O   HIS B 285      16.136  32.074 162.246  1.00  0.61           O  
ATOM     88  CB  HIS B 285      16.950  29.113 161.407  1.00  0.61           C  
ATOM     89  CG  HIS B 285      16.701  27.724 160.890  1.00  0.61           C  
ATOM     90  ND1 HIS B 285      17.232  26.631 161.553  1.00  0.61           N  
ATOM     91  CD2 HIS B 285      15.999  27.315 159.803  1.00  0.61           C  
ATOM     92  CE1 HIS B 285      16.841  25.583 160.855  1.00  0.61           C  
ATOM     93  NE2 HIS B 285      16.094  25.942 159.787  1.00  0.61           N  
ATOM     94  N   LYS B 286      16.636  30.885 164.088  1.00  0.61           N  
ATOM     95  CA  LYS B 286      17.289  31.966 164.800  1.00  0.61           C  
ATOM     96  C   LYS B 286      18.663  32.291 164.227  1.00  0.61           C  
ATOM     97  O   LYS B 286      19.193  31.605 163.355  1.00  0.61           O  
ATOM     98  CB  LYS B 286      17.467  31.653 166.309  1.00  0.61           C  
ATOM     99  CG  LYS B 286      16.159  31.336 167.045  1.00  0.61           C  
ATOM    100  CD  LYS B 286      16.331  31.355 168.574  1.00  0.61           C  
ATOM    101  CE  LYS B 286      15.064  30.909 169.305  1.00  0.61           C  
ATOM    102  NZ  LYS B 286      15.306  30.849 170.763  1.00  0.61           N1+
ATOM    103  N   LEU B 287      19.305  33.343 164.756  1.00  0.62           N  
ATOM    104  CA  LEU B 287      20.622  33.794 164.349  1.00  0.62           C  
ATOM    105  C   LEU B 287      21.754  32.879 164.810  1.00  0.62           C  
ATOM    106  O   LEU B 287      22.892  33.020 164.372  1.00  0.62           O  
ATOM    107  CB  LEU B 287      20.820  35.257 164.808  1.00  0.62           C  
ATOM    108  CG  LEU B 287      19.844  36.243 164.127  1.00  0.62           C  
ATOM    109  CD1 LEU B 287      19.965  37.640 164.744  1.00  0.62           C  
ATOM    110  CD2 LEU B 287      20.065  36.308 162.608  1.00  0.62           C  
ATOM    111  N   ASP B 288      21.433  31.875 165.649  1.00  0.61           N  
ATOM    112  CA  ASP B 288      22.325  30.796 166.035  1.00  0.61           C  
ATOM    113  C   ASP B 288      22.062  29.528 165.219  1.00  0.61           C  
ATOM    114  O   ASP B 288      22.630  28.462 165.466  1.00  0.61           O  
ATOM    115  CB  ASP B 288      22.084  30.415 167.511  1.00  0.61           C  
ATOM    116  CG  ASP B 288      22.144  31.638 168.400  1.00  0.61           C  
ATOM    117  OD1 ASP B 288      23.207  32.296 168.441  1.00  0.61           O  
ATOM    118  OD2 ASP B 288      21.095  31.920 169.038  1.00  0.61           O1-
ATOM    119  N   PHE B 289      21.136  29.615 164.240  1.00  0.64           N  
ATOM    120  CA  PHE B 289      20.677  28.536 163.379  1.00  0.64           C  
ATOM    121  C   PHE B 289      19.857  27.490 164.115  1.00  0.64           C  
ATOM    122  O   PHE B 289      19.825  26.316 163.751  1.00  0.64           O  
ATOM    123  CB  PHE B 289      21.808  27.865 162.553  1.00  0.64           C  
ATOM    124  CG  PHE B 289      22.562  28.888 161.753  1.00  0.64           C  
ATOM    125  CD1 PHE B 289      21.984  29.444 160.604  1.00  0.64           C  
ATOM    126  CD2 PHE B 289      23.850  29.301 162.136  1.00  0.64           C  
ATOM    127  CE1 PHE B 289      22.685  30.389 159.849  1.00  0.64           C  
ATOM    128  CE2 PHE B 289      24.555  30.245 161.377  1.00  0.64           C  
ATOM    129  CZ  PHE B 289      23.970  30.789 160.229  1.00  0.64           C  
ATOM    130  N   THR B 290      19.140  27.891 165.178  1.00  0.70           N  
ATOM    131  CA  THR B 290      18.214  27.018 165.893  1.00  0.70           C  
ATOM    132  C   THR B 290      16.806  27.153 165.330  1.00  0.70           C  
ATOM    133  O   THR B 290      16.408  28.278 165.021  1.00  0.70           O  
ATOM    134  CB  THR B 290      18.190  27.218 167.410  1.00  0.70           C  
ATOM    135  OG1 THR B 290      17.863  28.544 167.781  1.00  0.70           O  
ATOM    136  CG2 THR B 290      19.575  26.955 168.013  1.00  0.70           C  
ATOM    137  N   PRO B 291      16.008  26.092 165.143  1.00  0.71           N  
ATOM    138  CA  PRO B 291      14.621  26.208 164.706  1.00  0.71           C  
ATOM    139  C   PRO B 291      13.770  27.105 165.597  1.00  0.71           C  
ATOM    140  O   PRO B 291      13.756  26.906 166.809  1.00  0.71           O  
ATOM    141  CB  PRO B 291      14.083  24.767 164.707  1.00  0.71           C  
ATOM    142  CG  PRO B 291      15.320  23.881 164.567  1.00  0.71           C  
ATOM    143  CD  PRO B 291      16.413  24.689 165.267  1.00  0.71           C  
ATOM    144  N   ILE B 292      13.059  28.094 165.029  1.00  0.68           N  
ATOM    145  CA  ILE B 292      12.130  28.941 165.781  1.00  0.68           C  
ATOM    146  C   ILE B 292      10.691  28.695 165.342  1.00  0.68           C  
ATOM    147  O   ILE B 292       9.743  29.200 165.938  1.00  0.68           O  
ATOM    148  CB  ILE B 292      12.495  30.426 165.615  1.00  0.68           C  
ATOM    149  CG1 ILE B 292      11.995  31.325 166.770  1.00  0.68           C  
ATOM    150  CG2 ILE B 292      12.015  30.969 164.260  1.00  0.68           C  
ATOM    151  CD1 ILE B 292      12.465  32.782 166.641  1.00  0.68           C  
ATOM    152  N   GLY B 293      10.498  27.895 164.275  1.00  0.74           N  
ATOM    153  CA  GLY B 293       9.185  27.602 163.721  1.00  0.74           C  
ATOM    154  C   GLY B 293       9.294  26.547 162.659  1.00  0.74           C  
ATOM    155  O   GLY B 293      10.254  26.541 161.887  1.00  0.74           O  
ATOM    156  N   CYS B 294       8.315  25.632 162.581  1.00  0.69           N  
ATOM    157  CA  CYS B 294       8.245  24.615 161.542  1.00  0.69           C  
ATOM    158  C   CYS B 294       6.802  24.499 161.082  1.00  0.69           C  
ATOM    159  O   CYS B 294       5.907  24.280 161.892  1.00  0.69           O  
ATOM    160  CB  CYS B 294       8.740  23.248 162.085  1.00  0.69           C  
ATOM    161  SG  CYS B 294       8.875  21.944 160.805  1.00  0.69           S  
ATOM    162  N   ASP B 295       6.497  24.658 159.773  1.00  0.65           N  
ATOM    163  CA  ASP B 295       5.101  24.693 159.369  1.00  0.65           C  
ATOM    164  C   ASP B 295       4.420  23.328 159.299  1.00  0.65           C  
ATOM    165  O   ASP B 295       5.031  22.260 159.353  1.00  0.65           O  
ATOM    166  CB  ASP B 295       4.801  25.621 158.148  1.00  0.65           C  
ATOM    167  CG  ASP B 295       5.016  25.051 156.756  1.00  0.65           C  
ATOM    168  OD1 ASP B 295       5.704  24.023 156.577  1.00  0.65           O  
ATOM    169  OD2 ASP B 295       4.460  25.696 155.818  1.00  0.65           O1-
ATOM    170  N   ALA B 296       3.078  23.342 159.153  1.00  0.57           N  
ATOM    171  CA  ALA B 296       2.242  22.160 159.188  1.00  0.57           C  
ATOM    172  C   ALA B 296       2.493  21.207 158.029  1.00  0.57           C  
ATOM    173  O   ALA B 296       2.097  20.044 158.052  1.00  0.57           O  
ATOM    174  CB  ALA B 296       0.764  22.596 159.180  1.00  0.57           C  
ATOM    175  N   LYS B 297       3.199  21.676 156.986  1.00  0.54           N  
ATOM    176  CA  LYS B 297       3.611  20.836 155.891  1.00  0.54           C  
ATOM    177  C   LYS B 297       4.823  19.966 156.225  1.00  0.54           C  
ATOM    178  O   LYS B 297       5.021  18.919 155.616  1.00  0.54           O  
ATOM    179  CB  LYS B 297       3.906  21.721 154.653  1.00  0.54           C  
ATOM    180  CG  LYS B 297       2.670  22.487 154.144  1.00  0.54           C  
ATOM    181  CD  LYS B 297       2.978  23.343 152.903  1.00  0.54           C  
ATOM    182  CE  LYS B 297       1.746  24.071 152.361  1.00  0.54           C  
ATOM    183  NZ  LYS B 297       2.118  24.866 151.170  1.00  0.54           N1+
ATOM    184  N   GLY B 298       5.647  20.338 157.232  1.00  0.68           N  
ATOM    185  CA  GLY B 298       6.917  19.668 157.522  1.00  0.68           C  
ATOM    186  C   GLY B 298       6.818  18.285 158.110  1.00  0.68           C  
ATOM    187  O   GLY B 298       7.627  17.407 157.806  1.00  0.68           O  
ATOM    188  N   GLN B 299       5.814  18.030 158.964  1.00  0.61           N  
ATOM    189  CA  GLN B 299       5.648  16.762 159.657  1.00  0.61           C  
ATOM    190  C   GLN B 299       5.404  15.569 158.751  1.00  0.61           C  
ATOM    191  O   GLN B 299       5.965  14.496 158.948  1.00  0.61           O  
ATOM    192  CB  GLN B 299       4.506  16.880 160.688  1.00  0.61           C  
ATOM    193  CG  GLN B 299       4.252  15.597 161.518  1.00  0.61           C  
ATOM    194  CD  GLN B 299       3.115  15.796 162.517  1.00  0.61           C  
ATOM    195  OE1 GLN B 299       2.619  16.897 162.752  1.00  0.61           O  
ATOM    196  NE2 GLN B 299       2.679  14.683 163.154  1.00  0.61           N  
ATOM    197  N   LEU B 300       4.605  15.719 157.682  1.00  0.56           N  
ATOM    198  CA  LEU B 300       4.338  14.623 156.766  1.00  0.56           C  
ATOM    199  C   LEU B 300       5.567  14.257 155.933  1.00  0.56           C  
ATOM    200  O   LEU B 300       5.676  13.177 155.354  1.00  0.56           O  
ATOM    201  CB  LEU B 300       3.185  15.041 155.818  1.00  0.56           C  
ATOM    202  CG  LEU B 300       1.823  15.273 156.510  1.00  0.56           C  
ATOM    203  CD1 LEU B 300       0.815  15.907 155.539  1.00  0.56           C  
ATOM    204  CD2 LEU B 300       1.242  13.970 157.076  1.00  0.56           C  
ATOM    205  N   ILE B 301       6.545  15.177 155.874  1.00  0.61           N  
ATOM    206  CA  ILE B 301       7.739  15.057 155.070  1.00  0.61           C  
ATOM    207  C   ILE B 301       8.924  14.544 155.880  1.00  0.61           C  
ATOM    208  O   ILE B 301       9.625  13.620 155.452  1.00  0.61           O  
ATOM    209  CB  ILE B 301       8.061  16.410 154.432  1.00  0.61           C  
ATOM    210  CG1 ILE B 301       6.824  16.958 153.681  1.00  0.61           C  
ATOM    211  CG2 ILE B 301       9.243  16.274 153.457  1.00  0.61           C  
ATOM    212  CD1 ILE B 301       6.997  18.369 153.118  1.00  0.61           C  
ATOM    213  N   LEU B 302       9.199  15.138 157.061  1.00  0.66           N  
ATOM    214  CA  LEU B 302      10.376  14.816 157.861  1.00  0.66           C  
ATOM    215  C   LEU B 302      10.031  14.069 159.144  1.00  0.66           C  
ATOM    216  O   LEU B 302      10.915  13.634 159.881  1.00  0.66           O  
ATOM    217  CB  LEU B 302      11.165  16.110 158.217  1.00  0.66           C  
ATOM    218  CG  LEU B 302      12.304  16.503 157.244  1.00  0.66           C  
ATOM    219  CD1 LEU B 302      13.431  15.467 157.194  1.00  0.66           C  
ATOM    220  CD2 LEU B 302      11.822  16.782 155.825  1.00  0.66           C  
ATOM    221  N   GLY B 303       8.737  13.848 159.433  1.00  0.72           N  
ATOM    222  CA  GLY B 303       8.256  13.012 160.533  1.00  0.72           C  
ATOM    223  C   GLY B 303       8.127  13.687 161.870  1.00  0.72           C  
ATOM    224  O   GLY B 303       7.228  13.370 162.644  1.00  0.72           O  
ATOM    225  N   TYR B 304       9.041  14.612 162.196  1.00  0.66           N  
ATOM    226  CA  TYR B 304       9.017  15.370 163.432  1.00  0.66           C  
ATOM    227  C   TYR B 304       7.846  16.333 163.564  1.00  0.66           C  
ATOM    228  O   TYR B 304       7.483  17.034 162.620  1.00  0.66           O  
ATOM    229  CB  TYR B 304      10.292  16.227 163.583  1.00  0.66           C  
ATOM    230  CG  TYR B 304      11.545  15.406 163.517  1.00  0.66           C  
ATOM    231  CD1 TYR B 304      11.952  14.637 164.621  1.00  0.66           C  
ATOM    232  CD2 TYR B 304      12.384  15.488 162.393  1.00  0.66           C  
ATOM    233  CE1 TYR B 304      13.201  13.996 164.612  1.00  0.66           C  
ATOM    234  CE2 TYR B 304      13.623  14.837 162.379  1.00  0.66           C  
ATOM    235  CZ  TYR B 304      14.031  14.099 163.492  1.00  0.66           C  
ATOM    236  OH  TYR B 304      15.272  13.442 163.480  1.00  0.66           O  
ATOM    237  N   THR B 305       7.261  16.449 164.771  1.00  0.66           N  
ATOM    238  CA  THR B 305       6.392  17.582 165.093  1.00  0.66           C  
ATOM    239  C   THR B 305       7.222  18.801 165.468  1.00  0.66           C  
ATOM    240  O   THR B 305       8.413  18.703 165.757  1.00  0.66           O  
ATOM    241  CB  THR B 305       5.355  17.326 166.185  1.00  0.66           C  
ATOM    242  OG1 THR B 305       5.928  17.150 167.468  1.00  0.66           O  
ATOM    243  CG2 THR B 305       4.554  16.058 165.876  1.00  0.66           C  
ATOM    244  N   GLU B 306       6.628  20.016 165.478  1.00  0.61           N  
ATOM    245  CA  GLU B 306       7.369  21.244 165.721  1.00  0.61           C  
ATOM    246  C   GLU B 306       8.107  21.273 167.059  1.00  0.61           C  
ATOM    247  O   GLU B 306       9.295  21.595 167.146  1.00  0.61           O  
ATOM    248  CB  GLU B 306       6.391  22.437 165.614  1.00  0.61           C  
ATOM    249  CG  GLU B 306       7.085  23.808 165.760  1.00  0.61           C  
ATOM    250  CD  GLU B 306       6.153  25.001 165.576  1.00  0.61           C  
ATOM    251  OE1 GLU B 306       6.482  25.848 164.703  1.00  0.61           O  
ATOM    252  OE2 GLU B 306       5.150  25.087 166.325  1.00  0.61           O1-
ATOM    253  N   VAL B 307       7.440  20.823 168.137  1.00  0.61           N  
ATOM    254  CA  VAL B 307       8.009  20.778 169.473  1.00  0.61           C  
ATOM    255  C   VAL B 307       9.200  19.841 169.616  1.00  0.61           C  
ATOM    256  O   VAL B 307      10.057  20.035 170.476  1.00  0.61           O  
ATOM    257  CB  VAL B 307       6.974  20.435 170.537  1.00  0.61           C  
ATOM    258  CG1 VAL B 307       5.862  21.499 170.532  1.00  0.61           C  
ATOM    259  CG2 VAL B 307       6.377  19.031 170.320  1.00  0.61           C  
ATOM    260  N   GLU B 308       9.310  18.804 168.758  1.00  0.61           N  
ATOM    261  CA  GLU B 308      10.444  17.903 168.750  1.00  0.61           C  
ATOM    262  C   GLU B 308      11.758  18.592 168.397  1.00  0.61           C  
ATOM    263  O   GLU B 308      12.793  18.295 169.000  1.00  0.61           O  
ATOM    264  CB  GLU B 308      10.197  16.680 167.834  1.00  0.61           C  
ATOM    265  CG  GLU B 308       9.031  15.798 168.340  1.00  0.61           C  
ATOM    266  CD  GLU B 308       8.906  14.499 167.565  1.00  0.61           C  
ATOM    267  OE1 GLU B 308       8.125  14.402 166.584  1.00  0.61           O  
ATOM    268  OE2 GLU B 308       9.570  13.506 167.963  1.00  0.61           O1-
ATOM    269  N   LEU B 309      11.730  19.541 167.433  1.00  0.65           N  
ATOM    270  CA  LEU B 309      12.927  20.184 166.914  1.00  0.65           C  
ATOM    271  C   LEU B 309      13.168  21.611 167.375  1.00  0.65           C  
ATOM    272  O   LEU B 309      14.314  22.052 167.381  1.00  0.65           O  
ATOM    273  CB  LEU B 309      12.883  20.237 165.366  1.00  0.65           C  
ATOM    274  CG  LEU B 309      12.663  18.880 164.669  1.00  0.65           C  
ATOM    275  CD1 LEU B 309      12.667  19.059 163.141  1.00  0.65           C  
ATOM    276  CD2 LEU B 309      13.694  17.822 165.078  1.00  0.65           C  
ATOM    277  N   CYS B 310      12.139  22.366 167.815  1.00  0.70           N  
ATOM    278  CA  CYS B 310      12.296  23.762 168.238  1.00  0.70           C  
ATOM    279  C   CYS B 310      13.287  23.980 169.370  1.00  0.70           C  
ATOM    280  O   CYS B 310      14.094  24.907 169.369  1.00  0.70           O  
ATOM    281  CB  CYS B 310      10.934  24.354 168.681  1.00  0.70           C  
ATOM    282  SG  CYS B 310      10.013  25.027 167.262  1.00  0.70           S  
ATOM    283  N   THR B 311      13.263  23.107 170.384  1.00  0.33           N  
ATOM    284  CA  THR B 311      14.173  23.215 171.513  1.00  0.33           C  
ATOM    285  C   THR B 311      15.491  22.508 171.274  1.00  0.33           C  
ATOM    286  O   THR B 311      16.474  22.758 171.963  1.00  0.33           O  
ATOM    287  CB  THR B 311      13.556  22.633 172.776  1.00  0.33           C  
ATOM    288  OG1 THR B 311      13.158  21.277 172.590  1.00  0.33           O  
ATOM    289  CG2 THR B 311      12.287  23.426 173.126  1.00  0.33           C  
ATOM    290  N   ARG B 312      15.558  21.626 170.262  1.00  0.27           N  
ATOM    291  CA  ARG B 312      16.689  20.743 170.036  1.00  0.27           C  
ATOM    292  C   ARG B 312      17.529  21.152 168.849  1.00  0.27           C  
ATOM    293  O   ARG B 312      18.060  20.319 168.116  1.00  0.27           O  
ATOM    294  CB  ARG B 312      16.246  19.281 169.837  1.00  0.27           C  
ATOM    295  CG  ARG B 312      15.623  18.648 171.088  1.00  0.27           C  
ATOM    296  CD  ARG B 312      15.530  17.130 170.946  1.00  0.27           C  
ATOM    297  NE  ARG B 312      14.941  16.600 172.215  1.00  0.27           N  
ATOM    298  CZ  ARG B 312      13.624  16.554 172.455  1.00  0.27           C  
ATOM    299  NH1 ARG B 312      13.204  16.079 173.627  1.00  0.27           N  
ATOM    300  NH2 ARG B 312      12.725  16.966 171.567  1.00  0.27           N1+
ATOM    301  N   GLY B 313      17.665  22.465 168.617  1.00  0.66           N  
ATOM    302  CA  GLY B 313      18.597  22.978 167.628  1.00  0.66           C  
ATOM    303  C   GLY B 313      20.057  22.679 167.910  1.00  0.66           C  
ATOM    304  O   GLY B 313      20.443  22.119 168.928  1.00  0.66           O  
ATOM    305  N   SER B 314      20.970  23.093 167.029  1.00  0.70           N  
ATOM    306  CA  SER B 314      20.754  23.834 165.799  1.00  0.70           C  
ATOM    307  C   SER B 314      20.370  22.973 164.612  1.00  0.70           C  
ATOM    308  O   SER B 314      20.376  21.747 164.670  1.00  0.70           O  
ATOM    309  CB  SER B 314      21.995  24.684 165.462  1.00  0.70           C  
ATOM    310  OG  SER B 314      23.160  23.868 165.362  1.00  0.70           O  
ATOM    311  N   GLY B 315      20.027  23.591 163.456  1.00  0.73           N  
ATOM    312  CA  GLY B 315      19.615  22.851 162.261  1.00  0.73           C  
ATOM    313  C   GLY B 315      20.722  22.001 161.691  1.00  0.73           C  
ATOM    314  O   GLY B 315      20.494  21.069 160.925  1.00  0.73           O  
ATOM    315  N   TYR B 316      21.962  22.266 162.137  1.00  0.66           N  
ATOM    316  CA  TYR B 316      23.136  21.482 161.841  1.00  0.66           C  
ATOM    317  C   TYR B 316      23.128  20.092 162.484  1.00  0.66           C  
ATOM    318  O   TYR B 316      23.932  19.240 162.123  1.00  0.66           O  
ATOM    319  CB  TYR B 316      24.420  22.205 162.320  1.00  0.66           C  
ATOM    320  CG  TYR B 316      24.619  23.569 161.700  1.00  0.66           C  
ATOM    321  CD1 TYR B 316      24.825  23.738 160.320  1.00  0.66           C  
ATOM    322  CD2 TYR B 316      24.721  24.698 162.526  1.00  0.66           C  
ATOM    323  CE1 TYR B 316      25.156  24.995 159.790  1.00  0.66           C  
ATOM    324  CE2 TYR B 316      25.032  25.958 162.004  1.00  0.66           C  
ATOM    325  CZ  TYR B 316      25.256  26.106 160.634  1.00  0.66           C  
ATOM    326  OH  TYR B 316      25.631  27.359 160.115  1.00  0.66           O  
ATOM    327  N   GLN B 317      22.211  19.792 163.430  1.00  0.69           N  
ATOM    328  CA  GLN B 317      22.064  18.443 163.968  1.00  0.69           C  
ATOM    329  C   GLN B 317      21.442  17.480 162.964  1.00  0.69           C  
ATOM    330  O   GLN B 317      21.565  16.263 163.079  1.00  0.69           O  
ATOM    331  CB  GLN B 317      21.159  18.439 165.231  1.00  0.69           C  
ATOM    332  CG  GLN B 317      21.740  19.182 166.458  1.00  0.69           C  
ATOM    333  CD  GLN B 317      23.017  18.516 166.969  1.00  0.69           C  
ATOM    334  OE1 GLN B 317      23.066  17.320 167.254  1.00  0.69           O  
ATOM    335  NE2 GLN B 317      24.106  19.308 167.104  1.00  0.69           N  
ATOM    336  N   PHE B 318      20.743  18.007 161.941  1.00  0.69           N  
ATOM    337  CA  PHE B 318      19.943  17.179 161.059  1.00  0.69           C  
ATOM    338  C   PHE B 318      20.555  17.024 159.687  1.00  0.69           C  
ATOM    339  O   PHE B 318      20.013  16.323 158.835  1.00  0.69           O  
ATOM    340  CB  PHE B 318      18.536  17.801 160.867  1.00  0.69           C  
ATOM    341  CG  PHE B 318      17.903  18.147 162.185  1.00  0.69           C  
ATOM    342  CD1 PHE B 318      17.848  17.209 163.229  1.00  0.69           C  
ATOM    343  CD2 PHE B 318      17.440  19.454 162.416  1.00  0.69           C  
ATOM    344  CE1 PHE B 318      17.406  17.590 164.501  1.00  0.69           C  
ATOM    345  CE2 PHE B 318      16.986  19.835 163.684  1.00  0.69           C  
ATOM    346  CZ  PHE B 318      16.992  18.908 164.731  1.00  0.69           C  
ATOM    347  N   ILE B 319      21.703  17.665 159.425  1.00  0.69           N  
ATOM    348  CA  ILE B 319      22.353  17.587 158.133  1.00  0.69           C  
ATOM    349  C   ILE B 319      23.294  16.404 158.054  1.00  0.69           C  
ATOM    350  O   ILE B 319      23.831  15.916 159.046  1.00  0.69           O  
ATOM    351  CB  ILE B 319      23.116  18.851 157.759  1.00  0.69           C  
ATOM    352  CG1 ILE B 319      24.260  19.167 158.748  1.00  0.69           C  
ATOM    353  CG2 ILE B 319      22.108  20.012 157.622  1.00  0.69           C  
ATOM    354  CD1 ILE B 319      25.016  20.436 158.371  1.00  0.69           C  
ATOM    355  N   HIS B 320      23.529  15.888 156.837  1.00  0.64           N  
ATOM    356  CA  HIS B 320      24.609  14.948 156.603  1.00  0.64           C  
ATOM    357  C   HIS B 320      25.987  15.565 156.818  1.00  0.64           C  
ATOM    358  O   HIS B 320      26.241  16.723 156.490  1.00  0.64           O  
ATOM    359  CB  HIS B 320      24.472  14.335 155.196  1.00  0.64           C  
ATOM    360  CG  HIS B 320      25.240  13.082 154.905  1.00  0.64           C  
ATOM    361  ND1 HIS B 320      26.620  13.091 154.829  1.00  0.64           N  
ATOM    362  CD2 HIS B 320      24.763  11.852 154.589  1.00  0.64           C  
ATOM    363  CE1 HIS B 320      26.953  11.869 154.465  1.00  0.64           C  
ATOM    364  NE2 HIS B 320      25.866  11.078 154.307  1.00  0.64           N  
ATOM    365  N   ALA B 321      26.930  14.775 157.364  1.00  0.66           N  
ATOM    366  CA  ALA B 321      28.287  15.178 157.671  1.00  0.66           C  
ATOM    367  C   ALA B 321      29.058  15.699 156.469  1.00  0.66           C  
ATOM    368  O   ALA B 321      29.818  16.662 156.557  1.00  0.66           O  
ATOM    369  CB  ALA B 321      29.034  13.966 158.261  1.00  0.66           C  
ATOM    370  N   ALA B 322      28.837  15.093 155.291  1.00  0.64           N  
ATOM    371  CA  ALA B 322      29.495  15.488 154.068  1.00  0.64           C  
ATOM    372  C   ALA B 322      28.967  16.802 153.505  1.00  0.64           C  
ATOM    373  O   ALA B 322      29.636  17.483 152.728  1.00  0.64           O  
ATOM    374  CB  ALA B 322      29.305  14.357 153.045  1.00  0.64           C  
ATOM    375  N   ASP B 323      27.764  17.210 153.942  1.00  0.67           N  
ATOM    376  CA  ASP B 323      27.101  18.387 153.431  1.00  0.67           C  
ATOM    377  C   ASP B 323      27.365  19.593 154.334  1.00  0.67           C  
ATOM    378  O   ASP B 323      27.155  20.738 153.935  1.00  0.67           O  
ATOM    379  CB  ASP B 323      25.572  18.119 153.321  1.00  0.67           C  
ATOM    380  CG  ASP B 323      25.248  16.934 152.418  1.00  0.67           C  
ATOM    381  OD1 ASP B 323      26.109  16.487 151.622  1.00  0.67           O  
ATOM    382  OD2 ASP B 323      24.109  16.402 152.519  1.00  0.67           O1-
ATOM    383  N   MET B 324      27.908  19.382 155.560  1.00  0.60           N  
ATOM    384  CA  MET B 324      28.102  20.421 156.569  1.00  0.60           C  
ATOM    385  C   MET B 324      28.962  21.577 156.119  1.00  0.60           C  
ATOM    386  O   MET B 324      28.593  22.740 156.280  1.00  0.60           O  
ATOM    387  CB  MET B 324      28.694  19.813 157.870  1.00  0.60           C  
ATOM    388  CG  MET B 324      28.960  20.814 159.021  1.00  0.60           C  
ATOM    389  SD  MET B 324      29.790  20.075 160.461  1.00  0.60           S  
ATOM    390  CE  MET B 324      31.444  19.962 159.716  1.00  0.60           C  
ATOM    391  N   LEU B 325      30.107  21.283 155.483  1.00  0.60           N  
ATOM    392  CA  LEU B 325      31.019  22.290 154.985  1.00  0.60           C  
ATOM    393  C   LEU B 325      30.384  23.190 153.931  1.00  0.60           C  
ATOM    394  O   LEU B 325      30.427  24.416 154.022  1.00  0.60           O  
ATOM    395  CB  LEU B 325      32.251  21.549 154.419  1.00  0.60           C  
ATOM    396  CG  LEU B 325      33.362  22.438 153.831  1.00  0.60           C  
ATOM    397  CD1 LEU B 325      33.975  23.364 154.891  1.00  0.60           C  
ATOM    398  CD2 LEU B 325      34.439  21.557 153.183  1.00  0.60           C  
ATOM    399  N   HIS B 326      29.689  22.583 152.950  1.00  0.61           N  
ATOM    400  CA  HIS B 326      28.975  23.308 151.913  1.00  0.61           C  
ATOM    401  C   HIS B 326      27.835  24.154 152.456  1.00  0.61           C  
ATOM    402  O   HIS B 326      27.655  25.315 152.089  1.00  0.61           O  
ATOM    403  CB  HIS B 326      28.392  22.329 150.869  1.00  0.61           C  
ATOM    404  CG  HIS B 326      29.440  21.626 150.062  1.00  0.61           C  
ATOM    405  ND1 HIS B 326      30.227  22.389 149.230  1.00  0.61           N  
ATOM    406  CD2 HIS B 326      29.768  20.312 149.944  1.00  0.61           C  
ATOM    407  CE1 HIS B 326      31.022  21.537 148.620  1.00  0.61           C  
ATOM    408  NE2 HIS B 326      30.786  20.262 149.013  1.00  0.61           N  
ATOM    409  N   CYS B 327      27.039  23.603 153.396  1.00  0.73           N  
ATOM    410  CA  CYS B 327      25.965  24.335 154.042  1.00  0.73           C  
ATOM    411  C   CYS B 327      26.465  25.540 154.818  1.00  0.73           C  
ATOM    412  O   CYS B 327      25.913  26.631 154.689  1.00  0.73           O  
ATOM    413  CB  CYS B 327      25.109  23.415 154.946  1.00  0.73           C  
ATOM    414  SG  CYS B 327      24.169  22.223 153.930  1.00  0.73           S  
ATOM    415  N   ALA B 328      27.579  25.397 155.562  1.00  0.73           N  
ATOM    416  CA  ALA B 328      28.224  26.503 156.237  1.00  0.73           C  
ATOM    417  C   ALA B 328      28.679  27.610 155.289  1.00  0.73           C  
ATOM    418  O   ALA B 328      28.426  28.787 155.542  1.00  0.73           O  
ATOM    419  CB  ALA B 328      29.414  25.980 157.059  1.00  0.73           C  
ATOM    420  N   GLU B 329      29.285  27.272 154.126  1.00  0.65           N  
ATOM    421  CA  GLU B 329      29.624  28.271 153.118  1.00  0.65           C  
ATOM    422  C   GLU B 329      28.410  29.033 152.596  1.00  0.65           C  
ATOM    423  O   GLU B 329      28.394  30.265 152.534  1.00  0.65           O  
ATOM    424  CB  GLU B 329      30.358  27.647 151.906  1.00  0.65           C  
ATOM    425  CG  GLU B 329      30.827  28.707 150.874  1.00  0.65           C  
ATOM    426  CD  GLU B 329      31.327  28.118 149.563  1.00  0.65           C  
ATOM    427  OE1 GLU B 329      30.781  28.573 148.516  1.00  0.65           O  
ATOM    428  OE2 GLU B 329      32.258  27.287 149.584  1.00  0.65           O1-
ATOM    429  N   SER B 330      27.313  28.323 152.273  1.00  0.69           N  
ATOM    430  CA  SER B 330      26.059  28.935 151.857  1.00  0.69           C  
ATOM    431  C   SER B 330      25.479  29.859 152.909  1.00  0.69           C  
ATOM    432  O   SER B 330      25.000  30.952 152.608  1.00  0.69           O  
ATOM    433  CB  SER B 330      24.993  27.877 151.514  1.00  0.69           C  
ATOM    434  OG  SER B 330      25.345  27.175 150.324  1.00  0.69           O  
ATOM    435  N   HIS B 331      25.547  29.469 154.193  1.00  0.66           N  
ATOM    436  CA  HIS B 331      25.163  30.319 155.305  1.00  0.66           C  
ATOM    437  C   HIS B 331      26.034  31.556 155.461  1.00  0.66           C  
ATOM    438  O   HIS B 331      25.517  32.644 155.689  1.00  0.66           O  
ATOM    439  CB  HIS B 331      25.090  29.524 156.622  1.00  0.66           C  
ATOM    440  CG  HIS B 331      24.057  28.433 156.566  1.00  0.66           C  
ATOM    441  ND1 HIS B 331      24.054  27.447 157.528  1.00  0.66           N  
ATOM    442  CD2 HIS B 331      23.029  28.235 155.701  1.00  0.66           C  
ATOM    443  CE1 HIS B 331      23.039  26.666 157.234  1.00  0.66           C  
ATOM    444  NE2 HIS B 331      22.380  27.098 156.135  1.00  0.66           N  
ATOM    445  N   ILE B 332      27.367  31.465 155.269  1.00  0.60           N  
ATOM    446  CA  ILE B 332      28.242  32.638 155.210  1.00  0.60           C  
ATOM    447  C   ILE B 332      27.833  33.589 154.094  1.00  0.60           C  
ATOM    448  O   ILE B 332      27.766  34.803 154.281  1.00  0.60           O  
ATOM    449  CB  ILE B 332      29.713  32.243 155.034  1.00  0.60           C  
ATOM    450  CG1 ILE B 332      30.241  31.549 156.310  1.00  0.60           C  
ATOM    451  CG2 ILE B 332      30.601  33.460 154.676  1.00  0.60           C  
ATOM    452  CD1 ILE B 332      31.614  30.887 156.126  1.00  0.60           C  
ATOM    453  N   ARG B 333      27.500  33.058 152.902  1.00  0.56           N  
ATOM    454  CA  ARG B 333      26.985  33.847 151.798  1.00  0.56           C  
ATOM    455  C   ARG B 333      25.684  34.561 152.147  1.00  0.56           C  
ATOM    456  O   ARG B 333      25.551  35.761 151.932  1.00  0.56           O  
ATOM    457  CB  ARG B 333      26.826  32.922 150.571  1.00  0.56           C  
ATOM    458  CG  ARG B 333      26.506  33.640 149.245  1.00  0.56           C  
ATOM    459  CD  ARG B 333      26.608  32.742 148.001  1.00  0.56           C  
ATOM    460  NE  ARG B 333      28.046  32.346 147.848  1.00  0.56           N  
ATOM    461  CZ  ARG B 333      28.572  31.142 148.121  1.00  0.56           C  
ATOM    462  NH1 ARG B 333      29.887  30.990 148.000  1.00  0.56           N  
ATOM    463  NH2 ARG B 333      27.864  30.089 148.505  1.00  0.56           N1+
ATOM    464  N   MET B 334      24.743  33.851 152.796  1.00  0.66           N  
ATOM    465  CA  MET B 334      23.498  34.393 153.308  1.00  0.66           C  
ATOM    466  C   MET B 334      23.663  35.498 154.333  1.00  0.66           C  
ATOM    467  O   MET B 334      22.979  36.514 154.257  1.00  0.66           O  
ATOM    468  CB  MET B 334      22.702  33.243 153.952  1.00  0.66           C  
ATOM    469  CG  MET B 334      21.294  33.601 154.455  1.00  0.66           C  
ATOM    470  SD  MET B 334      20.468  32.187 155.223  1.00  0.66           S  
ATOM    471  CE  MET B 334      21.485  32.149 156.716  1.00  0.66           C  
ATOM    472  N   ILE B 335      24.601  35.367 155.296  1.00  0.60           N  
ATOM    473  CA  ILE B 335      24.897  36.418 156.266  1.00  0.60           C  
ATOM    474  C   ILE B 335      25.339  37.698 155.562  1.00  0.60           C  
ATOM    475  O   ILE B 335      24.913  38.799 155.898  1.00  0.60           O  
ATOM    476  CB  ILE B 335      25.985  35.965 157.252  1.00  0.60           C  
ATOM    477  CG1 ILE B 335      25.473  34.839 158.184  1.00  0.60           C  
ATOM    478  CG2 ILE B 335      26.519  37.148 158.095  1.00  0.60           C  
ATOM    479  CD1 ILE B 335      26.590  34.154 158.986  1.00  0.60           C  
ATOM    480  N   LYS B 336      26.197  37.563 154.536  1.00  0.59           N  
ATOM    481  CA  LYS B 336      26.674  38.676 153.743  1.00  0.59           C  
ATOM    482  C   LYS B 336      25.637  39.363 152.860  1.00  0.59           C  
ATOM    483  O   LYS B 336      25.632  40.586 152.747  1.00  0.59           O  
ATOM    484  CB  LYS B 336      27.860  38.208 152.868  1.00  0.59           C  
ATOM    485  CG  LYS B 336      29.082  37.797 153.703  1.00  0.59           C  
ATOM    486  CD  LYS B 336      30.237  37.280 152.836  1.00  0.59           C  
ATOM    487  CE  LYS B 336      31.454  36.886 153.672  1.00  0.59           C  
ATOM    488  NZ  LYS B 336      32.512  36.342 152.795  1.00  0.59           N1+
ATOM    489  N   THR B 337      24.762  38.607 152.170  1.00  0.64           N  
ATOM    490  CA  THR B 337      23.893  39.185 151.142  1.00  0.64           C  
ATOM    491  C   THR B 337      22.443  39.313 151.559  1.00  0.64           C  
ATOM    492  O   THR B 337      21.683  40.078 150.973  1.00  0.64           O  
ATOM    493  CB  THR B 337      23.911  38.359 149.859  1.00  0.64           C  
ATOM    494  OG1 THR B 337      23.494  37.016 150.095  1.00  0.64           O  
ATOM    495  CG2 THR B 337      25.356  38.298 149.338  1.00  0.64           C  
ATOM    496  N   GLY B 338      22.010  38.568 152.590  1.00  0.70           N  
ATOM    497  CA  GLY B 338      20.651  38.594 153.121  1.00  0.70           C  
ATOM    498  C   GLY B 338      19.687  37.658 152.447  1.00  0.70           C  
ATOM    499  O   GLY B 338      18.593  37.431 152.960  1.00  0.70           O  
ATOM    500  N   GLU B 339      20.079  37.077 151.303  1.00  0.61           N  
ATOM    501  CA  GLU B 339      19.240  36.247 150.458  1.00  0.61           C  
ATOM    502  C   GLU B 339      20.110  35.157 149.873  1.00  0.61           C  
ATOM    503  O   GLU B 339      21.254  35.399 149.480  1.00  0.61           O  
ATOM    504  CB  GLU B 339      18.609  37.049 149.282  1.00  0.61           C  
ATOM    505  CG  GLU B 339      17.568  38.096 149.745  1.00  0.61           C  
ATOM    506  CD  GLU B 339      17.113  39.111 148.702  1.00  0.61           C  
ATOM    507  OE1 GLU B 339      17.424  38.958 147.502  1.00  0.61           O  
ATOM    508  OE2 GLU B 339      16.400  40.058 149.153  1.00  0.61           O1-
ATOM    509  N   SER B 340      19.621  33.907 149.802  1.00  0.67           N  
ATOM    510  CA  SER B 340      20.432  32.850 149.224  1.00  0.67           C  
ATOM    511  C   SER B 340      19.626  31.659 148.772  1.00  0.67           C  
ATOM    512  O   SER B 340      18.461  31.470 149.117  1.00  0.67           O  
ATOM    513  CB  SER B 340      21.560  32.352 150.178  1.00  0.67           C  
ATOM    514  OG  SER B 340      21.045  31.671 151.323  1.00  0.67           O  
ATOM    515  N   GLY B 341      20.275  30.801 147.968  1.00  0.69           N  
ATOM    516  CA  GLY B 341      19.794  29.472 147.664  1.00  0.69           C  
ATOM    517  C   GLY B 341      20.885  28.545 148.084  1.00  0.69           C  
ATOM    518  O   GLY B 341      22.062  28.804 147.837  1.00  0.69           O  
ATOM    519  N   MET B 342      20.536  27.441 148.752  1.00  0.66           N  
ATOM    520  CA  MET B 342      21.506  26.454 149.159  1.00  0.66           C  
ATOM    521  C   MET B 342      21.934  25.568 147.998  1.00  0.66           C  
ATOM    522  O   MET B 342      21.294  25.471 146.949  1.00  0.66           O  
ATOM    523  CB  MET B 342      20.951  25.544 150.285  1.00  0.66           C  
ATOM    524  CG  MET B 342      20.474  26.282 151.551  1.00  0.66           C  
ATOM    525  SD  MET B 342      21.738  27.210 152.450  1.00  0.66           S  
ATOM    526  CE  MET B 342      22.605  25.761 153.117  1.00  0.66           C  
ATOM    527  N   THR B 343      23.048  24.844 148.190  1.00  0.65           N  
ATOM    528  CA  THR B 343      23.369  23.634 147.450  1.00  0.65           C  
ATOM    529  C   THR B 343      22.330  22.543 147.685  1.00  0.65           C  
ATOM    530  O   THR B 343      21.470  22.654 148.555  1.00  0.65           O  
ATOM    531  CB  THR B 343      24.743  23.089 147.826  1.00  0.65           C  
ATOM    532  OG1 THR B 343      24.849  22.887 149.232  1.00  0.65           O  
ATOM    533  CG2 THR B 343      25.816  24.120 147.451  1.00  0.65           C  
ATOM    534  N   VAL B 344      22.355  21.437 146.913  1.00  0.67           N  
ATOM    535  CA  VAL B 344      21.607  20.248 147.298  1.00  0.67           C  
ATOM    536  C   VAL B 344      22.195  19.641 148.580  1.00  0.67           C  
ATOM    537  O   VAL B 344      23.415  19.590 148.746  1.00  0.67           O  
ATOM    538  CB  VAL B 344      21.529  19.250 146.140  1.00  0.67           C  
ATOM    539  CG1 VAL B 344      22.805  18.392 146.022  1.00  0.67           C  
ATOM    540  CG2 VAL B 344      20.253  18.390 146.238  1.00  0.67           C  
ATOM    541  N   PHE B 345      21.359  19.192 149.531  1.00  0.69           N  
ATOM    542  CA  PHE B 345      21.869  18.628 150.771  1.00  0.69           C  
ATOM    543  C   PHE B 345      20.895  17.645 151.373  1.00  0.69           C  
ATOM    544  O   PHE B 345      19.710  17.633 151.056  1.00  0.69           O  
ATOM    545  CB  PHE B 345      22.259  19.687 151.849  1.00  0.69           C  
ATOM    546  CG  PHE B 345      21.092  20.474 152.393  1.00  0.69           C  
ATOM    547  CD1 PHE B 345      20.644  21.627 151.735  1.00  0.69           C  
ATOM    548  CD2 PHE B 345      20.434  20.061 153.566  1.00  0.69           C  
ATOM    549  CE1 PHE B 345      19.544  22.345 152.217  1.00  0.69           C  
ATOM    550  CE2 PHE B 345      19.329  20.770 154.051  1.00  0.69           C  
ATOM    551  CZ  PHE B 345      18.883  21.911 153.374  1.00  0.69           C  
ATOM    552  N   ARG B 346      21.383  16.784 152.273  1.00  0.68           N  
ATOM    553  CA  ARG B 346      20.586  15.766 152.913  1.00  0.68           C  
ATOM    554  C   ARG B 346      20.158  16.121 154.312  1.00  0.68           C  
ATOM    555  O   ARG B 346      20.954  16.517 155.163  1.00  0.68           O  
ATOM    556  CB  ARG B 346      21.398  14.474 152.999  1.00  0.68           C  
ATOM    557  CG  ARG B 346      21.486  13.801 151.631  1.00  0.68           C  
ATOM    558  CD  ARG B 346      22.641  12.823 151.501  1.00  0.68           C  
ATOM    559  NE  ARG B 346      23.912  13.614 151.558  1.00  0.68           N  
ATOM    560  CZ  ARG B 346      25.068  13.116 151.115  1.00  0.68           C  
ATOM    561  NH1 ARG B 346      26.139  13.901 151.077  1.00  0.68           N  
ATOM    562  NH2 ARG B 346      25.186  11.858 150.689  1.00  0.68           N1+
ATOM    563  N   LEU B 347      18.859  15.924 154.582  1.00  0.70           N  
ATOM    564  CA  LEU B 347      18.249  16.195 155.859  1.00  0.70           C  
ATOM    565  C   LEU B 347      17.732  14.906 156.468  1.00  0.70           C  
ATOM    566  O   LEU B 347      17.010  14.142 155.827  1.00  0.70           O  
ATOM    567  CB  LEU B 347      17.078  17.173 155.628  1.00  0.70           C  
ATOM    568  CG  LEU B 347      16.335  17.660 156.884  1.00  0.70           C  
ATOM    569  CD1 LEU B 347      17.239  18.455 157.824  1.00  0.70           C  
ATOM    570  CD2 LEU B 347      15.148  18.539 156.481  1.00  0.70           C  
ATOM    571  N   PHE B 348      18.125  14.615 157.721  1.00  0.67           N  
ATOM    572  CA  PHE B 348      17.730  13.427 158.457  1.00  0.67           C  
ATOM    573  C   PHE B 348      16.290  13.506 158.957  1.00  0.67           C  
ATOM    574  O   PHE B 348      15.944  14.292 159.840  1.00  0.67           O  
ATOM    575  CB  PHE B 348      18.717  13.217 159.643  1.00  0.67           C  
ATOM    576  CG  PHE B 348      18.436  12.017 160.511  1.00  0.67           C  
ATOM    577  CD1 PHE B 348      17.782  12.199 161.739  1.00  0.67           C  
ATOM    578  CD2 PHE B 348      18.863  10.728 160.152  1.00  0.67           C  
ATOM    579  CE1 PHE B 348      17.526  11.115 162.585  1.00  0.67           C  
ATOM    580  CE2 PHE B 348      18.614   9.640 161.000  1.00  0.67           C  
ATOM    581  CZ  PHE B 348      17.926   9.831 162.205  1.00  0.67           C  
ATOM    582  N   ALA B 349      15.407  12.654 158.408  1.00  0.70           N  
ATOM    583  CA  ALA B 349      14.050  12.495 158.884  1.00  0.70           C  
ATOM    584  C   ALA B 349      13.973  11.706 160.179  1.00  0.70           C  
ATOM    585  O   ALA B 349      14.856  10.917 160.493  1.00  0.70           O  
ATOM    586  CB  ALA B 349      13.191  11.783 157.819  1.00  0.70           C  
ATOM    587  N   LYS B 350      12.864  11.844 160.938  1.00  0.66           N  
ATOM    588  CA  LYS B 350      12.612  11.099 162.168  1.00  0.66           C  
ATOM    589  C   LYS B 350      12.654   9.588 161.978  1.00  0.66           C  
ATOM    590  O   LYS B 350      13.068   8.826 162.846  1.00  0.66           O  
ATOM    591  CB  LYS B 350      11.227  11.495 162.732  1.00  0.66           C  
ATOM    592  CG  LYS B 350      10.904  10.847 164.085  1.00  0.66           C  
ATOM    593  CD  LYS B 350       9.601  11.359 164.710  1.00  0.66           C  
ATOM    594  CE  LYS B 350       9.393  10.770 166.105  1.00  0.66           C  
ATOM    595  NZ  LYS B 350       8.333  11.502 166.811  1.00  0.66           N1+
ATOM    596  N   HIS B 351      12.258   9.132 160.778  1.00  0.56           N  
ATOM    597  CA  HIS B 351      12.270   7.735 160.394  1.00  0.56           C  
ATOM    598  C   HIS B 351      13.606   7.292 159.810  1.00  0.56           C  
ATOM    599  O   HIS B 351      13.685   6.272 159.130  1.00  0.56           O  
ATOM    600  CB  HIS B 351      11.192   7.495 159.314  1.00  0.56           C  
ATOM    601  CG  HIS B 351       9.791   7.721 159.800  1.00  0.56           C  
ATOM    602  ND1 HIS B 351       9.222   6.772 160.620  1.00  0.56           N  
ATOM    603  CD2 HIS B 351       8.891   8.704 159.527  1.00  0.56           C  
ATOM    604  CE1 HIS B 351       7.991   7.185 160.832  1.00  0.56           C  
ATOM    605  NE2 HIS B 351       7.736   8.352 160.193  1.00  0.56           N  
ATOM    606  N   SER B 352      14.687   8.061 160.040  1.00  0.64           N  
ATOM    607  CA  SER B 352      16.058   7.693 159.718  1.00  0.64           C  
ATOM    608  C   SER B 352      16.336   7.514 158.244  1.00  0.64           C  
ATOM    609  O   SER B 352      17.028   6.601 157.800  1.00  0.64           O  
ATOM    610  CB  SER B 352      16.589   6.481 160.524  1.00  0.64           C  
ATOM    611  OG  SER B 352      16.527   6.748 161.926  1.00  0.64           O  
ATOM    612  N   ARG B 353      15.813   8.445 157.436  1.00  0.55           N  
ATOM    613  CA  ARG B 353      16.074   8.512 156.019  1.00  0.55           C  
ATOM    614  C   ARG B 353      16.665   9.870 155.735  1.00  0.55           C  
ATOM    615  O   ARG B 353      16.201  10.882 156.260  1.00  0.55           O  
ATOM    616  CB  ARG B 353      14.779   8.398 155.179  1.00  0.55           C  
ATOM    617  CG  ARG B 353      14.020   7.067 155.349  1.00  0.55           C  
ATOM    618  CD  ARG B 353      12.577   7.171 154.856  1.00  0.55           C  
ATOM    619  NE  ARG B 353      11.910   5.856 155.093  1.00  0.55           N  
ATOM    620  CZ  ARG B 353      10.605   5.640 154.895  1.00  0.55           C  
ATOM    621  NH1 ARG B 353      10.084   4.467 155.230  1.00  0.55           N  
ATOM    622  NH2 ARG B 353       9.816   6.560 154.353  1.00  0.55           N1+
ATOM    623  N   TRP B 354      17.681   9.938 154.867  1.00  0.66           N  
ATOM    624  CA  TRP B 354      18.134  11.199 154.332  1.00  0.66           C  
ATOM    625  C   TRP B 354      17.205  11.641 153.222  1.00  0.66           C  
ATOM    626  O   TRP B 354      16.940  10.893 152.288  1.00  0.66           O  
ATOM    627  CB  TRP B 354      19.551  11.088 153.729  1.00  0.66           C  
ATOM    628  CG  TRP B 354      20.632  10.671 154.695  1.00  0.66           C  
ATOM    629  CD1 TRP B 354      21.361   9.515 154.721  1.00  0.66           C  
ATOM    630  CD2 TRP B 354      21.101  11.476 155.787  1.00  0.66           C  
ATOM    631  NE1 TRP B 354      22.239   9.532 155.784  1.00  0.66           N  
ATOM    632  CE2 TRP B 354      22.085  10.722 156.458  1.00  0.66           C  
ATOM    633  CE3 TRP B 354      20.752  12.752 156.218  1.00  0.66           C  
ATOM    634  CZ2 TRP B 354      22.722  11.223 157.584  1.00  0.66           C  
ATOM    635  CZ3 TRP B 354      21.414  13.267 157.339  1.00  0.66           C  
ATOM    636  CH2 TRP B 354      22.372  12.508 158.026  1.00  0.66           C  
ATOM    637  N   ARG B 355      16.682  12.870 153.278  1.00  0.61           N  
ATOM    638  CA  ARG B 355      15.956  13.421 152.157  1.00  0.61           C  
ATOM    639  C   ARG B 355      16.764  14.526 151.555  1.00  0.61           C  
ATOM    640  O   ARG B 355      17.242  15.409 152.262  1.00  0.61           O  
ATOM    641  CB  ARG B 355      14.571  13.947 152.580  1.00  0.61           C  
ATOM    642  CG  ARG B 355      13.699  14.453 151.412  1.00  0.61           C  
ATOM    643  CD  ARG B 355      12.421  15.150 151.876  1.00  0.61           C  
ATOM    644  NE  ARG B 355      11.589  14.155 152.628  1.00  0.61           N  
ATOM    645  CZ  ARG B 355      10.646  13.380 152.076  1.00  0.61           C  
ATOM    646  NH1 ARG B 355       9.856  12.665 152.874  1.00  0.61           N  
ATOM    647  NH2 ARG B 355      10.483  13.313 150.759  1.00  0.61           N1+
ATOM    648  N   TRP B 356      16.950  14.489 150.226  1.00  0.66           N  
ATOM    649  CA  TRP B 356      17.623  15.543 149.510  1.00  0.66           C  
ATOM    650  C   TRP B 356      16.762  16.786 149.390  1.00  0.66           C  
ATOM    651  O   TRP B 356      15.633  16.729 148.909  1.00  0.66           O  
ATOM    652  CB  TRP B 356      18.028  15.076 148.103  1.00  0.66           C  
ATOM    653  CG  TRP B 356      19.113  14.024 148.103  1.00  0.66           C  
ATOM    654  CD1 TRP B 356      19.028  12.665 147.947  1.00  0.66           C  
ATOM    655  CD2 TRP B 356      20.513  14.338 148.201  1.00  0.66           C  
ATOM    656  NE1 TRP B 356      20.295  12.121 147.933  1.00  0.66           N  
ATOM    657  CE2 TRP B 356      21.213  13.126 148.050  1.00  0.66           C  
ATOM    658  CE3 TRP B 356      21.194  15.540 148.388  1.00  0.66           C  
ATOM    659  CZ2 TRP B 356      22.598  13.099 148.044  1.00  0.66           C  
ATOM    660  CZ3 TRP B 356      22.596  15.505 148.435  1.00  0.66           C  
ATOM    661  CH2 TRP B 356      23.290  14.300 148.250  1.00  0.66           C  
ATOM    662  N   VAL B 357      17.281  17.929 149.854  1.00  0.70           N  
ATOM    663  CA  VAL B 357      16.601  19.204 149.912  1.00  0.70           C  
ATOM    664  C   VAL B 357      17.442  20.235 149.174  1.00  0.70           C  
ATOM    665  O   VAL B 357      18.670  20.174 149.171  1.00  0.70           O  
ATOM    666  CB  VAL B 357      16.417  19.687 151.360  1.00  0.70           C  
ATOM    667  CG1 VAL B 357      15.393  20.832 151.447  1.00  0.70           C  
ATOM    668  CG2 VAL B 357      15.956  18.543 152.285  1.00  0.70           C  
ATOM    669  N   GLN B 358      16.800  21.227 148.539  1.00  0.66           N  
ATOM    670  CA  GLN B 358      17.394  22.516 148.263  1.00  0.66           C  
ATOM    671  C   GLN B 358      16.531  23.568 148.916  1.00  0.66           C  
ATOM    672  O   GLN B 358      15.302  23.525 148.869  1.00  0.66           O  
ATOM    673  CB  GLN B 358      17.482  22.811 146.759  1.00  0.66           C  
ATOM    674  CG  GLN B 358      18.152  24.156 146.405  1.00  0.66           C  
ATOM    675  CD  GLN B 358      18.296  24.305 144.892  1.00  0.66           C  
ATOM    676  OE1 GLN B 358      17.312  24.357 144.154  1.00  0.66           O  
ATOM    677  NE2 GLN B 358      19.560  24.388 144.417  1.00  0.66           N  
ATOM    678  N   SER B 359      17.155  24.546 149.581  1.00  0.71           N  
ATOM    679  CA  SER B 359      16.424  25.512 150.376  1.00  0.71           C  
ATOM    680  C   SER B 359      16.698  26.895 149.870  1.00  0.71           C  
ATOM    681  O   SER B 359      17.841  27.254 149.601  1.00  0.71           O  
ATOM    682  CB  SER B 359      16.819  25.482 151.870  1.00  0.71           C  
ATOM    683  OG  SER B 359      16.579  24.198 152.431  1.00  0.71           O  
ATOM    684  N   ASN B 360      15.645  27.716 149.751  1.00  0.66           N  
ATOM    685  CA  ASN B 360      15.791  29.138 149.510  1.00  0.66           C  
ATOM    686  C   ASN B 360      15.682  29.853 150.838  1.00  0.66           C  
ATOM    687  O   ASN B 360      14.837  29.513 151.667  1.00  0.66           O  
ATOM    688  CB  ASN B 360      14.702  29.691 148.566  1.00  0.66           C  
ATOM    689  CG  ASN B 360      14.891  29.101 147.177  1.00  0.66           C  
ATOM    690  OD1 ASN B 360      15.990  29.012 146.636  1.00  0.66           O  
ATOM    691  ND2 ASN B 360      13.768  28.691 146.542  1.00  0.66           N  
ATOM    692  N   ALA B 361      16.557  30.841 151.068  1.00  0.73           N  
ATOM    693  CA  ALA B 361      16.653  31.535 152.325  1.00  0.73           C  
ATOM    694  C   ALA B 361      16.563  33.038 152.157  1.00  0.73           C  
ATOM    695  O   ALA B 361      17.051  33.615 151.186  1.00  0.73           O  
ATOM    696  CB  ALA B 361      17.984  31.206 153.014  1.00  0.73           C  
ATOM    697  N   ARG B 362      15.955  33.720 153.143  1.00  0.65           N  
ATOM    698  CA  ARG B 362      16.084  35.157 153.261  1.00  0.65           C  
ATOM    699  C   ARG B 362      16.025  35.570 154.713  1.00  0.65           C  
ATOM    700  O   ARG B 362      15.280  35.018 155.522  1.00  0.65           O  
ATOM    701  CB  ARG B 362      15.013  35.929 152.450  1.00  0.65           C  
ATOM    702  CG  ARG B 362      15.207  37.461 152.434  1.00  0.65           C  
ATOM    703  CD  ARG B 362      14.291  38.183 151.444  1.00  0.65           C  
ATOM    704  NE  ARG B 362      14.855  39.544 151.216  1.00  0.65           N  
ATOM    705  CZ  ARG B 362      14.697  40.630 151.974  1.00  0.65           C  
ATOM    706  NH1 ARG B 362      15.306  41.740 151.568  1.00  0.65           N  
ATOM    707  NH2 ARG B 362      13.976  40.625 153.088  1.00  0.65           N1+
ATOM    708  N   LEU B 363      16.830  36.575 155.086  1.00  0.72           N  
ATOM    709  CA  LEU B 363      16.834  37.137 156.414  1.00  0.72           C  
ATOM    710  C   LEU B 363      15.751  38.195 156.573  1.00  0.72           C  
ATOM    711  O   LEU B 363      15.578  39.093 155.745  1.00  0.72           O  
ATOM    712  CB  LEU B 363      18.234  37.729 156.697  1.00  0.72           C  
ATOM    713  CG  LEU B 363      18.542  38.144 158.150  1.00  0.72           C  
ATOM    714  CD1 LEU B 363      18.485  36.978 159.138  1.00  0.72           C  
ATOM    715  CD2 LEU B 363      19.951  38.737 158.231  1.00  0.72           C  
ATOM    716  N   ILE B 364      14.967  38.098 157.658  1.00  0.70           N  
ATOM    717  CA  ILE B 364      14.026  39.126 158.052  1.00  0.70           C  
ATOM    718  C   ILE B 364      14.708  40.026 159.056  1.00  0.70           C  
ATOM    719  O   ILE B 364      15.409  39.584 159.969  1.00  0.70           O  
ATOM    720  CB  ILE B 364      12.730  38.548 158.610  1.00  0.70           C  
ATOM    721  CG1 ILE B 364      11.982  37.734 157.529  1.00  0.70           C  
ATOM    722  CG2 ILE B 364      11.809  39.631 159.222  1.00  0.70           C  
ATOM    723  CD1 ILE B 364      11.514  38.537 156.307  1.00  0.70           C  
ATOM    724  N   TYR B 365      14.527  41.341 158.870  1.00  0.50           N  
ATOM    725  CA  TYR B 365      15.151  42.363 159.664  1.00  0.50           C  
ATOM    726  C   TYR B 365      14.073  43.077 160.447  1.00  0.50           C  
ATOM    727  O   TYR B 365      12.931  43.189 160.009  1.00  0.50           O  
ATOM    728  CB  TYR B 365      15.867  43.415 158.778  1.00  0.50           C  
ATOM    729  CG  TYR B 365      17.040  42.830 158.038  1.00  0.50           C  
ATOM    730  CD1 TYR B 365      18.322  42.920 158.597  1.00  0.50           C  
ATOM    731  CD2 TYR B 365      16.902  42.265 156.756  1.00  0.50           C  
ATOM    732  CE1 TYR B 365      19.444  42.453 157.904  1.00  0.50           C  
ATOM    733  CE2 TYR B 365      18.026  41.807 156.050  1.00  0.50           C  
ATOM    734  CZ  TYR B 365      19.296  41.902 156.629  1.00  0.50           C  
ATOM    735  OH  TYR B 365      20.442  41.440 155.951  1.00  0.50           O  
ATOM    736  N   ARG B 366      14.434  43.582 161.636  1.00  0.40           N  
ATOM    737  CA  ARG B 366      13.562  44.365 162.474  1.00  0.40           C  
ATOM    738  C   ARG B 366      13.612  45.849 162.045  1.00  0.40           C  
ATOM    739  O   ARG B 366      13.175  46.276 160.984  1.00  0.40           O  
ATOM    740  CB  ARG B 366      14.117  44.381 163.919  1.00  0.40           C  
ATOM    741  CG  ARG B 366      14.327  43.101 164.707  1.00  0.40           C  
ATOM    742  CD  ARG B 366      15.041  43.507 166.004  1.00  0.40           C  
ATOM    743  NE  ARG B 366      15.341  42.289 166.781  1.00  0.40           N  
ATOM    744  CZ  ARG B 366      16.059  42.262 167.906  1.00  0.40           C  
ATOM    745  NH1 ARG B 366      16.278  41.101 168.508  1.00  0.40           N  
ATOM    746  NH2 ARG B 366      16.551  43.383 168.432  1.00  0.40           N1+
ATOM    747  N   ASN B 367      14.268  46.657 162.905  1.00  0.37           N  
ATOM    748  CA  ASN B 367      14.592  48.055 162.909  1.00  0.37           C  
ATOM    749  C   ASN B 367      15.978  48.258 162.315  1.00  0.37           C  
ATOM    750  O   ASN B 367      16.762  49.086 162.770  1.00  0.37           O  
ATOM    751  CB  ASN B 367      14.588  48.554 164.392  1.00  0.37           C  
ATOM    752  CG  ASN B 367      15.514  47.756 165.328  1.00  0.37           C  
ATOM    753  OD1 ASN B 367      16.126  46.736 164.999  1.00  0.37           O  
ATOM    754  ND2 ASN B 367      15.596  48.205 166.600  1.00  0.37           N  
ATOM    755  N   GLY B 368      16.327  47.425 161.325  1.00  0.62           N  
ATOM    756  CA  GLY B 368      17.652  47.353 160.732  1.00  0.62           C  
ATOM    757  C   GLY B 368      18.430  46.147 161.168  1.00  0.62           C  
ATOM    758  O   GLY B 368      19.236  45.626 160.406  1.00  0.62           O  
ATOM    759  N   ARG B 369      18.219  45.628 162.396  1.00  0.50           N  
ATOM    760  CA  ARG B 369      18.943  44.442 162.830  1.00  0.50           C  
ATOM    761  C   ARG B 369      18.292  43.149 162.352  1.00  0.50           C  
ATOM    762  O   ARG B 369      17.063  43.088 162.295  1.00  0.50           O  
ATOM    763  CB  ARG B 369      19.154  44.368 164.364  1.00  0.50           C  
ATOM    764  CG  ARG B 369      20.183  45.407 164.846  1.00  0.50           C  
ATOM    765  CD  ARG B 369      20.583  45.253 166.313  1.00  0.50           C  
ATOM    766  NE  ARG B 369      21.587  46.329 166.583  1.00  0.50           N  
ATOM    767  CZ  ARG B 369      22.108  46.586 167.789  1.00  0.50           C  
ATOM    768  NH1 ARG B 369      22.971  47.589 167.928  1.00  0.50           N  
ATOM    769  NH2 ARG B 369      21.784  45.858 168.853  1.00  0.50           N1+
ATOM    770  N   PRO B 370      19.055  42.108 162.001  1.00  0.66           N  
ATOM    771  CA  PRO B 370      18.568  40.737 161.846  1.00  0.66           C  
ATOM    772  C   PRO B 370      17.641  40.255 162.943  1.00  0.66           C  
ATOM    773  O   PRO B 370      17.925  40.532 164.108  1.00  0.66           O  
ATOM    774  CB  PRO B 370      19.855  39.904 161.826  1.00  0.66           C  
ATOM    775  CG  PRO B 370      20.890  40.840 161.211  1.00  0.66           C  
ATOM    776  CD  PRO B 370      20.511  42.178 161.825  1.00  0.66           C  
ATOM    777  N   ASP B 371      16.568  39.518 162.602  1.00  0.65           N  
ATOM    778  CA  ASP B 371      15.727  38.895 163.609  1.00  0.65           C  
ATOM    779  C   ASP B 371      15.655  37.388 163.394  1.00  0.65           C  
ATOM    780  O   ASP B 371      15.910  36.600 164.306  1.00  0.65           O  
ATOM    781  CB  ASP B 371      14.318  39.542 163.561  1.00  0.65           C  
ATOM    782  CG  ASP B 371      13.668  39.561 164.935  1.00  0.65           C  
ATOM    783  OD1 ASP B 371      12.506  39.106 165.036  1.00  0.65           O  
ATOM    784  OD2 ASP B 371      14.319  40.064 165.893  1.00  0.65           O1-
ATOM    785  N   TYR B 372      15.378  36.928 162.156  1.00  0.67           N  
ATOM    786  CA  TYR B 372      15.328  35.503 161.892  1.00  0.67           C  
ATOM    787  C   TYR B 372      15.462  35.198 160.412  1.00  0.67           C  
ATOM    788  O   TYR B 372      15.269  36.054 159.550  1.00  0.67           O  
ATOM    789  CB  TYR B 372      14.051  34.831 162.480  1.00  0.67           C  
ATOM    790  CG  TYR B 372      12.772  35.393 161.917  1.00  0.67           C  
ATOM    791  CD1 TYR B 372      12.065  36.426 162.559  1.00  0.67           C  
ATOM    792  CD2 TYR B 372      12.261  34.862 160.725  1.00  0.67           C  
ATOM    793  CE1 TYR B 372      10.855  36.901 162.025  1.00  0.67           C  
ATOM    794  CE2 TYR B 372      11.071  35.357 160.182  1.00  0.67           C  
ATOM    795  CZ  TYR B 372      10.359  36.365 160.832  1.00  0.67           C  
ATOM    796  OH  TYR B 372       9.126  36.786 160.287  1.00  0.67           O  
ATOM    797  N   ILE B 373      15.783  33.939 160.072  1.00  0.70           N  
ATOM    798  CA  ILE B 373      15.919  33.492 158.697  1.00  0.70           C  
ATOM    799  C   ILE B 373      14.660  32.744 158.303  1.00  0.70           C  
ATOM    800  O   ILE B 373      14.221  31.843 159.013  1.00  0.70           O  
ATOM    801  CB  ILE B 373      17.137  32.588 158.487  1.00  0.70           C  
ATOM    802  CG1 ILE B 373      18.457  33.269 158.919  1.00  0.70           C  
ATOM    803  CG2 ILE B 373      17.253  32.205 156.996  1.00  0.70           C  
ATOM    804  CD1 ILE B 373      18.839  33.087 160.392  1.00  0.70           C  
ATOM    805  N   ILE B 374      14.039  33.094 157.157  1.00  0.69           N  
ATOM    806  CA  ILE B 374      12.958  32.319 156.561  1.00  0.69           C  
ATOM    807  C   ILE B 374      13.571  31.320 155.611  1.00  0.69           C  
ATOM    808  O   ILE B 374      14.365  31.686 154.745  1.00  0.69           O  
ATOM    809  CB  ILE B 374      11.951  33.188 155.798  1.00  0.69           C  
ATOM    810  CG1 ILE B 374      11.232  34.132 156.783  1.00  0.69           C  
ATOM    811  CG2 ILE B 374      10.928  32.336 155.005  1.00  0.69           C  
ATOM    812  CD1 ILE B 374      10.215  35.084 156.140  1.00  0.69           C  
ATOM    813  N   ALA B 375      13.215  30.031 155.759  1.00  0.74           N  
ATOM    814  CA  ALA B 375      13.705  28.983 154.903  1.00  0.74           C  
ATOM    815  C   ALA B 375      12.545  28.259 154.241  1.00  0.74           C  
ATOM    816  O   ALA B 375      11.634  27.744 154.892  1.00  0.74           O  
ATOM    817  CB  ALA B 375      14.561  27.997 155.714  1.00  0.74           C  
ATOM    818  N   THR B 376      12.567  28.200 152.897  1.00  0.66           N  
ATOM    819  CA  THR B 376      11.568  27.471 152.124  1.00  0.66           C  
ATOM    820  C   THR B 376      12.265  26.285 151.527  1.00  0.66           C  
ATOM    821  O   THR B 376      13.126  26.414 150.656  1.00  0.66           O  
ATOM    822  CB  THR B 376      10.928  28.267 150.993  1.00  0.66           C  
ATOM    823  OG1 THR B 376      10.214  29.374 151.524  1.00  0.66           O  
ATOM    824  CG2 THR B 376       9.900  27.422 150.219  1.00  0.66           C  
ATOM    825  N   GLN B 377      11.909  25.081 151.996  1.00  0.65           N  
ATOM    826  CA  GLN B 377      12.589  23.862 151.634  1.00  0.65           C  
ATOM    827  C   GLN B 377      11.895  23.172 150.478  1.00  0.65           C  
ATOM    828  O   GLN B 377      10.707  22.858 150.542  1.00  0.65           O  
ATOM    829  CB  GLN B 377      12.645  22.867 152.822  1.00  0.65           C  
ATOM    830  CG  GLN B 377      13.634  23.241 153.957  1.00  0.65           C  
ATOM    831  CD  GLN B 377      13.173  24.250 155.011  1.00  0.65           C  
ATOM    832  OE1 GLN B 377      14.014  24.785 155.735  1.00  0.65           O  
ATOM    833  NE2 GLN B 377      11.856  24.481 155.155  1.00  0.65           N  
ATOM    834  N   ARG B 378      12.647  22.887 149.399  1.00  0.59           N  
ATOM    835  CA  ARG B 378      12.206  22.022 148.325  1.00  0.59           C  
ATOM    836  C   ARG B 378      12.981  20.709 148.358  1.00  0.59           C  
ATOM    837  O   ARG B 378      14.159  20.694 148.011  1.00  0.59           O  
ATOM    838  CB  ARG B 378      12.466  22.620 146.932  1.00  0.59           C  
ATOM    839  CG  ARG B 378      11.742  23.944 146.683  1.00  0.59           C  
ATOM    840  CD  ARG B 378      12.084  24.466 145.297  1.00  0.59           C  
ATOM    841  NE  ARG B 378      11.366  25.763 145.177  1.00  0.59           N  
ATOM    842  CZ  ARG B 378      11.472  26.556 144.107  1.00  0.59           C  
ATOM    843  NH1 ARG B 378      10.780  27.692 144.079  1.00  0.59           N  
ATOM    844  NH2 ARG B 378      12.258  26.234 143.085  1.00  0.59           N1+
ATOM    845  N   PRO B 379      12.425  19.583 148.748  1.00  0.61           N  
ATOM    846  CA  PRO B 379      12.886  18.272 148.332  1.00  0.61           C  
ATOM    847  C   PRO B 379      13.185  18.115 146.856  1.00  0.61           C  
ATOM    848  O   PRO B 379      12.389  18.584 146.044  1.00  0.61           O  
ATOM    849  CB  PRO B 379      11.800  17.296 148.759  1.00  0.61           C  
ATOM    850  CG  PRO B 379      10.872  18.087 149.650  1.00  0.61           C  
ATOM    851  CD  PRO B 379      11.090  19.526 149.265  1.00  0.61           C  
ATOM    852  N   LEU B 380      14.270  17.416 146.493  1.00  0.58           N  
ATOM    853  CA  LEU B 380      14.626  17.210 145.090  1.00  0.58           C  
ATOM    854  C   LEU B 380      15.013  15.769 144.783  1.00  0.58           C  
ATOM    855  O   LEU B 380      15.573  15.079 145.638  1.00  0.58           O  
ATOM    856  CB  LEU B 380      15.791  18.116 144.685  1.00  0.58           C  
ATOM    857  CG  LEU B 380      15.507  19.628 144.814  1.00  0.58           C  
ATOM    858  CD1 LEU B 380      16.779  20.424 144.512  1.00  0.58           C  
ATOM    859  CD2 LEU B 380      14.359  20.123 143.920  1.00  0.58           C  
ATOM    860  HXT LEU B 380      14.795  15.352 143.811  1.00  0.00           H  
CONECT  854  860
CONECT  860  854
END   
