# Supplementary material for: The Highly Potent AhR Agonist Picoberin Modulates Hh-Dependent Osteoblast Differentiation
Source: J Med Chem. 2022 Dec 2;65(24):16268–89. doi: 10.1021/acs.jmedchem.2c00956 (PMC9791665; doi:10.1021/acs.jmedchem.2c00956)
Supplement: Supplementary file 3 — jm2c00956_si_003.zip [file jm2c00956_si_003.zip › Structures_Resulting_from_MD/tcdd_alphafold_md_final_frame.pdb]

HETATM    1  C   ACE A 275     -11.679  15.330  -3.905  1.00  0.00           C  
HETATM    2  O   ACE A 275     -11.347  14.796  -2.879  1.00  0.00           O  
HETATM    3  CH3 ACE A 275     -12.812  16.338  -3.869  1.00  0.00           C  
HETATM    4 1H   ACE A 275     -12.528  17.203  -3.271  1.00  0.00           H  
HETATM    5 2H   ACE A 275     -13.056  16.694  -4.870  1.00  0.00           H  
HETATM    6 3H   ACE A 275     -13.745  15.853  -3.581  1.00  0.00           H  
ATOM      7  N   THR A 276     -11.127  15.012  -5.067  1.00 47.22           N  
ATOM      8  CA  THR A 276     -10.244  13.864  -5.133  1.00 47.22           C  
ATOM      9  C   THR A 276      -8.913  13.988  -4.347  1.00 47.22           C  
ATOM     10  O   THR A 276      -8.331  12.982  -3.868  1.00 47.22           O  
ATOM     11  CB  THR A 276      -9.746  13.783  -6.654  1.00 47.22           C  
ATOM     12  CG2 THR A 276      -8.988  12.508  -7.033  1.00 47.22           C  
ATOM     13  OG1 THR A 276     -10.753  13.946  -7.569  1.00 47.22           O  
ATOM     14  HA  THR A 276     -10.888  13.051  -4.796  1.00  0.00           H  
ATOM     15  HB  THR A 276      -9.046  14.585  -6.889  1.00  0.00           H  
ATOM     16  HG1 THR A 276     -10.945  14.875  -7.715  1.00  0.00           H  
ATOM     17 HG21 THR A 276      -8.714  12.556  -8.086  1.00  0.00           H  
ATOM     18 HG22 THR A 276      -8.086  12.304  -6.457  1.00  0.00           H  
ATOM     19 HG23 THR A 276      -9.665  11.667  -6.884  1.00  0.00           H  
ATOM     20  H1  THR A 276     -11.345  15.598  -5.860  1.00  0.00           H  
ATOM     21  N   LYS A 277      -8.367  15.182  -4.106  1.00 51.19           N  
ATOM     22  CA  LYS A 277      -7.044  15.412  -3.354  1.00 51.19           C  
ATOM     23  C   LYS A 277      -7.259  15.488  -1.889  1.00 51.19           C  
ATOM     24  O   LYS A 277      -6.336  15.111  -1.170  1.00 51.19           O  
ATOM     25  CB  LYS A 277      -6.395  16.717  -3.907  1.00 51.19           C  
ATOM     26  CG  LYS A 277      -6.200  16.671  -5.396  1.00 51.19           C  
ATOM     27  CD  LYS A 277      -5.254  17.786  -5.760  1.00 51.19           C  
ATOM     28  CE  LYS A 277      -5.108  17.943  -7.283  1.00 51.19           C  
ATOM     29  NZ  LYS A 277      -4.105  18.913  -7.738  1.00 51.19           N1+
ATOM     30  H   LYS A 277      -8.795  16.011  -4.493  1.00  0.00           H  
ATOM     31  HA  LYS A 277      -6.372  14.597  -3.623  1.00  0.00           H  
ATOM     32  HB2 LYS A 277      -7.058  17.551  -3.674  1.00  0.00           H  
ATOM     33  HB3 LYS A 277      -5.433  16.994  -3.476  1.00  0.00           H  
ATOM     34  HG2 LYS A 277      -5.823  15.700  -5.717  1.00  0.00           H  
ATOM     35  HG3 LYS A 277      -7.185  16.799  -5.845  1.00  0.00           H  
ATOM     36  HD2 LYS A 277      -5.756  18.686  -5.405  1.00  0.00           H  
ATOM     37  HD3 LYS A 277      -4.348  17.687  -5.162  1.00  0.00           H  
ATOM     38  HE2 LYS A 277      -4.879  16.923  -7.590  1.00  0.00           H  
ATOM     39  HE3 LYS A 277      -6.098  18.180  -7.674  1.00  0.00           H  
ATOM     40  HZ1 LYS A 277      -4.319  19.850  -7.426  1.00  0.00           H  
ATOM     41  HZ2 LYS A 277      -3.233  18.676  -7.287  1.00  0.00           H  
ATOM     42  HZ3 LYS A 277      -4.085  18.987  -8.745  1.00  0.00           H  
ATOM     43  N   ASN A 278      -8.513  15.829  -1.466  1.00 59.87           N  
ATOM     44  CA  ASN A 278      -8.918  15.795  -0.070  1.00 59.87           C  
ATOM     45  C   ASN A 278      -8.896  14.335   0.381  1.00 59.87           C  
ATOM     46  O   ASN A 278      -8.864  14.134   1.613  1.00 59.87           O  
ATOM     47  CB  ASN A 278     -10.333  16.366   0.220  1.00 59.87           C  
ATOM     48  CG  ASN A 278     -10.536  17.872   0.126  1.00 59.87           C  
ATOM     49  ND2 ASN A 278     -11.726  18.359  -0.168  1.00 59.87           N  
ATOM     50  OD1 ASN A 278      -9.575  18.617   0.220  1.00 59.87           O  
ATOM     51  H   ASN A 278      -9.176  16.127  -2.167  1.00  0.00           H  
ATOM     52  HA  ASN A 278      -8.191  16.341   0.532  1.00  0.00           H  
ATOM     53  HB2 ASN A 278     -11.027  15.857  -0.449  1.00  0.00           H  
ATOM     54  HB3 ASN A 278     -10.608  16.108   1.243  1.00  0.00           H  
ATOM     55 HD21 ASN A 278     -12.407  17.657  -0.421  1.00  0.00           H  
ATOM     56 HD22 ASN A 278     -11.919  19.299  -0.482  1.00  0.00           H  
ATOM     57  N   PHE A 279      -8.996  13.307  -0.513  1.00 70.72           N  
ATOM     58  CA  PHE A 279      -8.934  11.914  -0.226  1.00 70.72           C  
ATOM     59  C   PHE A 279      -7.614  11.462   0.468  1.00 70.72           C  
ATOM     60  O   PHE A 279      -7.598  10.506   1.283  1.00 70.72           O  
ATOM     61  CB  PHE A 279      -9.122  11.039  -1.430  1.00 70.72           C  
ATOM     62  CG  PHE A 279     -10.413  11.042  -2.249  1.00 70.72           C  
ATOM     63  CD1 PHE A 279     -10.392  10.427  -3.521  1.00 70.72           C  
ATOM     64  CD2 PHE A 279     -11.646  11.499  -1.757  1.00 70.72           C  
ATOM     65  CE1 PHE A 279     -11.511  10.413  -4.322  1.00 70.72           C  
ATOM     66  CE2 PHE A 279     -12.820  11.395  -2.527  1.00 70.72           C  
ATOM     67  CZ  PHE A 279     -12.727  10.874  -3.863  1.00 70.72           C  
ATOM     68  H   PHE A 279      -9.073  13.509  -1.499  1.00  0.00           H  
ATOM     69  HA  PHE A 279      -9.660  11.793   0.577  1.00  0.00           H  
ATOM     70  HB2 PHE A 279      -8.302  11.322  -2.091  1.00  0.00           H  
ATOM     71  HB3 PHE A 279      -8.866  10.013  -1.166  1.00  0.00           H  
ATOM     72  HD1 PHE A 279      -9.538   9.835  -3.814  1.00  0.00           H  
ATOM     73  HD2 PHE A 279     -11.632  11.886  -0.749  1.00  0.00           H  
ATOM     74  HE1 PHE A 279     -11.379   9.972  -5.300  1.00  0.00           H  
ATOM     75  HE2 PHE A 279     -13.716  11.777  -2.058  1.00  0.00           H  
ATOM     76  HZ  PHE A 279     -13.605  10.790  -4.486  1.00  0.00           H  
ATOM     77  N   ILE A 280      -6.521  12.120   0.061  1.00 84.76           N  
ATOM     78  CA  ILE A 280      -5.157  11.525   0.172  1.00 84.76           C  
ATOM     79  C   ILE A 280      -4.883  11.246   1.733  1.00 84.76           C  
ATOM     80  O   ILE A 280      -5.117  12.077   2.625  1.00 84.76           O  
ATOM     81  CB  ILE A 280      -4.054  12.481  -0.491  1.00 84.76           C  
ATOM     82  CG1 ILE A 280      -4.273  12.592  -2.082  1.00 84.76           C  
ATOM     83  CG2 ILE A 280      -2.667  12.028  -0.125  1.00 84.76           C  
ATOM     84  CD1 ILE A 280      -3.581  13.783  -2.772  1.00 84.76           C  
ATOM     85  H   ILE A 280      -6.623  12.904  -0.567  1.00  0.00           H  
ATOM     86  HA  ILE A 280      -5.133  10.725  -0.569  1.00  0.00           H  
ATOM     87  HB  ILE A 280      -4.293  13.451  -0.055  1.00  0.00           H  
ATOM     88 HG12 ILE A 280      -4.059  11.625  -2.538  1.00  0.00           H  
ATOM     89 HG13 ILE A 280      -5.352  12.659  -2.224  1.00  0.00           H  
ATOM     90 HG21 ILE A 280      -2.410  11.833   0.916  1.00  0.00           H  
ATOM     91 HG22 ILE A 280      -2.584  11.095  -0.682  1.00  0.00           H  
ATOM     92 HG23 ILE A 280      -1.870  12.587  -0.616  1.00  0.00           H  
ATOM     93 HD11 ILE A 280      -2.547  13.748  -2.429  1.00  0.00           H  
ATOM     94 HD12 ILE A 280      -3.598  13.624  -3.850  1.00  0.00           H  
ATOM     95 HD13 ILE A 280      -4.086  14.738  -2.632  1.00  0.00           H  
ATOM     96  N   PHE A 281      -4.341  10.053   1.846  1.00 89.09           N  
ATOM     97  CA  PHE A 281      -4.218   9.413   3.156  1.00 89.09           C  
ATOM     98  C   PHE A 281      -2.963   8.532   3.119  1.00 89.09           C  
ATOM     99  O   PHE A 281      -2.426   8.356   1.999  1.00 89.09           O  
ATOM    100  CB  PHE A 281      -5.505   8.454   3.335  1.00 89.09           C  
ATOM    101  CG  PHE A 281      -5.655   7.217   2.489  1.00 89.09           C  
ATOM    102  CD1 PHE A 281      -6.228   7.350   1.185  1.00 89.09           C  
ATOM    103  CD2 PHE A 281      -5.224   5.967   2.928  1.00 89.09           C  
ATOM    104  CE1 PHE A 281      -6.269   6.256   0.369  1.00 89.09           C  
ATOM    105  CE2 PHE A 281      -5.273   4.827   2.086  1.00 89.09           C  
ATOM    106  CZ  PHE A 281      -5.799   4.955   0.823  1.00 89.09           C  
ATOM    107  H   PHE A 281      -3.973   9.525   1.067  1.00  0.00           H  
ATOM    108  HA  PHE A 281      -4.192  10.162   3.948  1.00  0.00           H  
ATOM    109  HB2 PHE A 281      -5.605   8.187   4.387  1.00  0.00           H  
ATOM    110  HB3 PHE A 281      -6.293   9.164   3.086  1.00  0.00           H  
ATOM    111  HD1 PHE A 281      -6.639   8.300   0.878  1.00  0.00           H  
ATOM    112  HD2 PHE A 281      -4.744   5.888   3.893  1.00  0.00           H  
ATOM    113  HE1 PHE A 281      -6.674   6.371  -0.626  1.00  0.00           H  
ATOM    114  HE2 PHE A 281      -4.901   3.878   2.443  1.00  0.00           H  
ATOM    115  HZ  PHE A 281      -5.704   4.097   0.175  1.00  0.00           H  
ATOM    116  N   ARG A 282      -2.442   8.010   4.278  1.00 90.67           N  
ATOM    117  CA  ARG A 282      -1.258   7.148   4.316  1.00 90.67           C  
ATOM    118  C   ARG A 282      -1.556   5.800   5.107  1.00 90.67           C  
ATOM    119  O   ARG A 282      -2.550   5.649   5.913  1.00 90.67           O  
ATOM    120  CB  ARG A 282      -0.080   7.905   4.998  1.00 90.67           C  
ATOM    121  CG  ARG A 282       0.045   9.430   4.521  1.00 90.67           C  
ATOM    122  CD  ARG A 282       1.407   9.917   5.018  1.00 90.67           C  
ATOM    123  NE  ARG A 282       1.575   9.979   6.442  1.00 90.67           N  
ATOM    124  CZ  ARG A 282       2.627  10.337   7.150  1.00 90.67           C  
ATOM    125  NH1 ARG A 282       3.753  10.729   6.538  1.00 90.67           N  
ATOM    126  NH2 ARG A 282       2.508  10.323   8.492  1.00 90.67           N1+
ATOM    127  H   ARG A 282      -2.841   8.281   5.165  1.00  0.00           H  
ATOM    128  HA  ARG A 282      -0.946   6.852   3.315  1.00  0.00           H  
ATOM    129  HB2 ARG A 282      -0.170   7.935   6.084  1.00  0.00           H  
ATOM    130  HB3 ARG A 282       0.864   7.398   4.799  1.00  0.00           H  
ATOM    131  HG2 ARG A 282      -0.140   9.476   3.448  1.00  0.00           H  
ATOM    132  HG3 ARG A 282      -0.718  10.058   4.983  1.00  0.00           H  
ATOM    133  HD2 ARG A 282       2.177   9.234   4.659  1.00  0.00           H  
ATOM    134  HD3 ARG A 282       1.570  10.910   4.600  1.00  0.00           H  
ATOM    135  HE  ARG A 282       0.726   9.742   6.935  1.00  0.00           H  
ATOM    136 HH11 ARG A 282       3.904  10.622   5.545  1.00  0.00           H  
ATOM    137 HH12 ARG A 282       4.515  11.165   7.037  1.00  0.00           H  
ATOM    138 HH21 ARG A 282       1.679   9.881   8.863  1.00  0.00           H  
ATOM    139 HH22 ARG A 282       3.337  10.411   9.062  1.00  0.00           H  
ATOM    140  N   THR A 283      -0.689   4.840   4.798  1.00 91.56           N  
ATOM    141  CA  THR A 283      -0.558   3.521   5.411  1.00 91.56           C  
ATOM    142  C   THR A 283       0.918   3.341   5.803  1.00 91.56           C  
ATOM    143  O   THR A 283       1.803   4.115   5.471  1.00 91.56           O  
ATOM    144  CB  THR A 283      -0.958   2.451   4.409  1.00 91.56           C  
ATOM    145  CG2 THR A 283      -2.427   2.470   4.062  1.00 91.56           C  
ATOM    146  OG1 THR A 283      -0.226   2.706   3.166  1.00 91.56           O  
ATOM    147  H   THR A 283      -0.072   4.946   4.005  1.00  0.00           H  
ATOM    148  HA  THR A 283      -1.141   3.456   6.330  1.00  0.00           H  
ATOM    149  HB  THR A 283      -0.650   1.447   4.703  1.00  0.00           H  
ATOM    150  HG1 THR A 283       0.526   2.115   3.249  1.00  0.00           H  
ATOM    151 HG21 THR A 283      -2.649   2.056   3.079  1.00  0.00           H  
ATOM    152 HG22 THR A 283      -2.933   1.915   4.853  1.00  0.00           H  
ATOM    153 HG23 THR A 283      -2.850   3.471   4.130  1.00  0.00           H  
ATOM    154  N   LYS A 284       1.151   2.407   6.702  1.00 92.70           N  
ATOM    155  CA  LYS A 284       2.432   1.948   7.292  1.00 92.70           C  
ATOM    156  C   LYS A 284       2.503   0.459   7.110  1.00 92.70           C  
ATOM    157  O   LYS A 284       1.455  -0.198   7.270  1.00 92.70           O  
ATOM    158  CB  LYS A 284       2.523   2.424   8.786  1.00 92.70           C  
ATOM    159  CG  LYS A 284       2.423   4.023   8.999  1.00 92.70           C  
ATOM    160  CD  LYS A 284       2.398   4.555  10.405  1.00 92.70           C  
ATOM    161  CE  LYS A 284       1.074   4.493  11.120  1.00 92.70           C  
ATOM    162  NZ  LYS A 284       1.069   5.075  12.479  1.00 92.70           N1+
ATOM    163  H   LYS A 284       0.383   1.942   7.165  1.00  0.00           H  
ATOM    164  HA  LYS A 284       3.293   2.387   6.787  1.00  0.00           H  
ATOM    165  HB2 LYS A 284       1.759   1.941   9.395  1.00  0.00           H  
ATOM    166  HB3 LYS A 284       3.408   2.042   9.295  1.00  0.00           H  
ATOM    167  HG2 LYS A 284       3.294   4.412   8.472  1.00  0.00           H  
ATOM    168  HG3 LYS A 284       1.593   4.418   8.412  1.00  0.00           H  
ATOM    169  HD2 LYS A 284       3.232   4.105  10.942  1.00  0.00           H  
ATOM    170  HD3 LYS A 284       2.697   5.603  10.390  1.00  0.00           H  
ATOM    171  HE2 LYS A 284       0.379   5.054  10.495  1.00  0.00           H  
ATOM    172  HE3 LYS A 284       0.721   3.464  11.173  1.00  0.00           H  
ATOM    173  HZ1 LYS A 284       0.216   4.853  12.973  1.00  0.00           H  
ATOM    174  HZ2 LYS A 284       1.745   4.633  13.086  1.00  0.00           H  
ATOM    175  HZ3 LYS A 284       1.218   6.074  12.495  1.00  0.00           H  
ATOM    176  N   HIS A 285       3.733  -0.096   6.888  1.00 93.45           N  
ATOM    177  CA  HIS A 285       3.947  -1.481   6.376  1.00 93.45           C  
ATOM    178  C   HIS A 285       5.200  -2.109   6.992  1.00 93.45           C  
ATOM    179  O   HIS A 285       6.170  -1.452   7.372  1.00 93.45           O  
ATOM    180  CB  HIS A 285       4.022  -1.494   4.874  1.00 93.45           C  
ATOM    181  CG  HIS A 285       2.940  -0.789   4.176  1.00 93.45           C  
ATOM    182  CD2 HIS A 285       2.682   0.562   3.937  1.00 93.45           C  
ATOM    183  ND1 HIS A 285       1.908  -1.483   3.597  1.00 93.45           N  
ATOM    184  CE1 HIS A 285       1.160  -0.637   2.897  1.00 93.45           C  
ATOM    185  NE2 HIS A 285       1.585   0.620   3.104  1.00 93.45           N  
ATOM    186  H   HIS A 285       4.555   0.489   6.851  1.00  0.00           H  
ATOM    187  HA  HIS A 285       3.040  -2.031   6.626  1.00  0.00           H  
ATOM    188  HB2 HIS A 285       4.991  -1.154   4.507  1.00  0.00           H  
ATOM    189  HB3 HIS A 285       3.901  -2.545   4.613  1.00  0.00           H  
ATOM    190  HD1 HIS A 285       1.687  -2.450   3.787  1.00  0.00           H  
ATOM    191  HD2 HIS A 285       3.123   1.475   4.308  1.00  0.00           H  
ATOM    192  HE1 HIS A 285       0.396  -0.900   2.181  1.00  0.00           H  
ATOM    193  N   LYS A 286       5.153  -3.388   6.945  1.00 92.42           N  
ATOM    194  CA  LYS A 286       6.430  -4.152   6.914  1.00 92.42           C  
ATOM    195  C   LYS A 286       6.757  -4.553   5.467  1.00 92.42           C  
ATOM    196  O   LYS A 286       5.953  -4.279   4.551  1.00 92.42           O  
ATOM    197  CB  LYS A 286       6.281  -5.323   7.960  1.00 92.42           C  
ATOM    198  CG  LYS A 286       5.275  -6.475   7.647  1.00 92.42           C  
ATOM    199  CD  LYS A 286       5.539  -7.680   8.599  1.00 92.42           C  
ATOM    200  CE  LYS A 286       4.474  -8.853   8.440  1.00 92.42           C  
ATOM    201  NZ  LYS A 286       4.597  -9.966   9.353  1.00 92.42           N1+
ATOM    202  H   LYS A 286       4.311  -3.916   6.768  1.00  0.00           H  
ATOM    203  HA  LYS A 286       7.294  -3.505   7.068  1.00  0.00           H  
ATOM    204  HB2 LYS A 286       7.217  -5.879   8.002  1.00  0.00           H  
ATOM    205  HB3 LYS A 286       6.201  -5.056   9.014  1.00  0.00           H  
ATOM    206  HG2 LYS A 286       4.278  -6.108   7.890  1.00  0.00           H  
ATOM    207  HG3 LYS A 286       5.317  -6.796   6.606  1.00  0.00           H  
ATOM    208  HD2 LYS A 286       6.488  -8.182   8.409  1.00  0.00           H  
ATOM    209  HD3 LYS A 286       5.539  -7.361   9.641  1.00  0.00           H  
ATOM    210  HE2 LYS A 286       3.510  -8.378   8.624  1.00  0.00           H  
ATOM    211  HE3 LYS A 286       4.436  -9.249   7.425  1.00  0.00           H  
ATOM    212  HZ1 LYS A 286       5.414 -10.489   9.072  1.00  0.00           H  
ATOM    213  HZ2 LYS A 286       4.750  -9.574  10.271  1.00  0.00           H  
ATOM    214  HZ3 LYS A 286       3.802 -10.588   9.331  1.00  0.00           H  
ATOM    215  N   LEU A 287       7.703  -5.478   5.340  1.00 91.99           N  
ATOM    216  CA  LEU A 287       8.045  -6.241   4.122  1.00 91.99           C  
ATOM    217  C   LEU A 287       6.850  -6.979   3.504  1.00 91.99           C  
ATOM    218  O   LEU A 287       5.862  -7.430   4.131  1.00 91.99           O  
ATOM    219  CB  LEU A 287       9.208  -7.245   4.436  1.00 91.99           C  
ATOM    220  CG  LEU A 287      10.449  -6.527   4.900  1.00 91.99           C  
ATOM    221  CD1 LEU A 287      11.527  -7.458   5.425  1.00 91.99           C  
ATOM    222  CD2 LEU A 287      11.033  -5.763   3.767  1.00 91.99           C  
ATOM    223  H   LEU A 287       8.069  -5.836   6.211  1.00  0.00           H  
ATOM    224  HA  LEU A 287       8.284  -5.496   3.363  1.00  0.00           H  
ATOM    225  HB2 LEU A 287       8.910  -8.005   5.158  1.00  0.00           H  
ATOM    226  HB3 LEU A 287       9.365  -7.893   3.574  1.00  0.00           H  
ATOM    227  HG  LEU A 287      10.210  -5.834   5.707  1.00  0.00           H  
ATOM    228 HD11 LEU A 287      12.426  -6.861   5.577  1.00  0.00           H  
ATOM    229 HD12 LEU A 287      11.305  -7.935   6.379  1.00  0.00           H  
ATOM    230 HD13 LEU A 287      11.742  -8.330   4.808  1.00  0.00           H  
ATOM    231 HD21 LEU A 287      10.379  -5.758   2.895  1.00  0.00           H  
ATOM    232 HD22 LEU A 287      11.091  -4.696   3.985  1.00  0.00           H  
ATOM    233 HD23 LEU A 287      12.017  -6.081   3.421  1.00  0.00           H  
ATOM    234  N   ASP A 288       6.988  -7.196   2.170  1.00 90.02           N  
ATOM    235  CA  ASP A 288       5.899  -7.732   1.324  1.00 90.02           C  
ATOM    236  C   ASP A 288       4.642  -6.896   1.314  1.00 90.02           C  
ATOM    237  O   ASP A 288       3.590  -7.475   1.259  1.00 90.02           O  
ATOM    238  CB  ASP A 288       5.612  -9.264   1.537  1.00 90.02           C  
ATOM    239  CG  ASP A 288       6.704 -10.293   1.305  1.00 90.02           C  
ATOM    240  OD1 ASP A 288       7.529 -10.090   0.347  1.00 90.02           O  
ATOM    241  OD2 ASP A 288       6.844 -11.252   2.115  1.00 90.02           O1-
ATOM    242  H   ASP A 288       7.876  -6.971   1.745  1.00  0.00           H  
ATOM    243  HA  ASP A 288       6.395  -7.658   0.356  1.00  0.00           H  
ATOM    244  HB2 ASP A 288       5.175  -9.393   2.527  1.00  0.00           H  
ATOM    245  HB3 ASP A 288       4.857  -9.527   0.797  1.00  0.00           H  
ATOM    246  N   PHE A 289       4.866  -5.560   1.576  1.00 90.95           N  
ATOM    247  CA  PHE A 289       3.856  -4.516   1.838  1.00 90.95           C  
ATOM    248  C   PHE A 289       2.753  -4.875   2.867  1.00 90.95           C  
ATOM    249  O   PHE A 289       1.619  -4.325   2.749  1.00 90.95           O  
ATOM    250  CB  PHE A 289       3.268  -4.042   0.517  1.00 90.95           C  
ATOM    251  CG  PHE A 289       4.158  -3.087  -0.271  1.00 90.95           C  
ATOM    252  CD1 PHE A 289       4.234  -1.739   0.153  1.00 90.95           C  
ATOM    253  CD2 PHE A 289       4.912  -3.448  -1.392  1.00 90.95           C  
ATOM    254  CE1 PHE A 289       5.150  -0.918  -0.370  1.00 90.95           C  
ATOM    255  CE2 PHE A 289       5.598  -2.517  -2.133  1.00 90.95           C  
ATOM    256  CZ  PHE A 289       5.828  -1.288  -1.549  1.00 90.95           C  
ATOM    257  H   PHE A 289       5.836  -5.283   1.623  1.00  0.00           H  
ATOM    258  HA  PHE A 289       4.417  -3.757   2.383  1.00  0.00           H  
ATOM    259  HB2 PHE A 289       2.955  -4.830  -0.167  1.00  0.00           H  
ATOM    260  HB3 PHE A 289       2.309  -3.567   0.725  1.00  0.00           H  
ATOM    261  HD1 PHE A 289       3.710  -1.268   0.972  1.00  0.00           H  
ATOM    262  HD2 PHE A 289       4.731  -4.476  -1.670  1.00  0.00           H  
ATOM    263  HE1 PHE A 289       5.381   0.018   0.118  1.00  0.00           H  
ATOM    264  HE2 PHE A 289       5.943  -2.722  -3.136  1.00  0.00           H  
ATOM    265  HZ  PHE A 289       6.344  -0.537  -2.128  1.00  0.00           H  
ATOM    266  N   THR A 290       2.958  -5.790   3.811  1.00 92.07           N  
ATOM    267  CA  THR A 290       1.965  -6.254   4.718  1.00 92.07           C  
ATOM    268  C   THR A 290       1.751  -5.114   5.777  1.00 92.07           C  
ATOM    269  O   THR A 290       2.737  -4.613   6.368  1.00 92.07           O  
ATOM    270  CB  THR A 290       2.428  -7.562   5.478  1.00 92.07           C  
ATOM    271  CG2 THR A 290       1.388  -8.327   6.337  1.00 92.07           C  
ATOM    272  OG1 THR A 290       2.873  -8.487   4.497  1.00 92.07           O  
ATOM    273  H   THR A 290       3.861  -6.234   3.901  1.00  0.00           H  
ATOM    274  HA  THR A 290       1.092  -6.545   4.134  1.00  0.00           H  
ATOM    275  HB  THR A 290       3.195  -7.284   6.200  1.00  0.00           H  
ATOM    276  HG1 THR A 290       3.733  -8.213   4.170  1.00  0.00           H  
ATOM    277 HG21 THR A 290       0.493  -8.295   5.715  1.00  0.00           H  
ATOM    278 HG22 THR A 290       1.706  -9.362   6.468  1.00  0.00           H  
ATOM    279 HG23 THR A 290       1.013  -7.956   7.291  1.00  0.00           H  
ATOM    280  N   PRO A 291       0.510  -4.601   5.931  1.00 91.62           N  
ATOM    281  CA  PRO A 291       0.198  -3.433   6.778  1.00 91.62           C  
ATOM    282  C   PRO A 291       0.629  -3.653   8.215  1.00 91.62           C  
ATOM    283  O   PRO A 291       0.248  -4.595   8.914  1.00 91.62           O  
ATOM    284  CB  PRO A 291      -1.244  -3.215   6.647  1.00 91.62           C  
ATOM    285  CG  PRO A 291      -1.710  -4.024   5.393  1.00 91.62           C  
ATOM    286  CD  PRO A 291      -0.667  -5.141   5.237  1.00 91.62           C  
ATOM    287  HA  PRO A 291       0.651  -2.565   6.299  1.00  0.00           H  
ATOM    288  HB2 PRO A 291      -1.730  -3.773   7.447  1.00  0.00           H  
ATOM    289  HB3 PRO A 291      -1.659  -2.219   6.803  1.00  0.00           H  
ATOM    290  HG2 PRO A 291      -2.766  -4.291   5.346  1.00  0.00           H  
ATOM    291  HG3 PRO A 291      -1.679  -3.283   4.593  1.00  0.00           H  
ATOM    292  HD2 PRO A 291      -0.880  -6.145   5.603  1.00  0.00           H  
ATOM    293  HD3 PRO A 291      -0.573  -5.165   4.151  1.00  0.00           H  
ATOM    294  N   ILE A 292       1.340  -2.623   8.709  1.00 90.78           N  
ATOM    295  CA  ILE A 292       1.342  -2.227  10.112  1.00 90.78           C  
ATOM    296  C   ILE A 292       0.128  -1.345  10.583  1.00 90.78           C  
ATOM    297  O   ILE A 292      -0.247  -1.580  11.732  1.00 90.78           O  
ATOM    298  CB  ILE A 292       2.711  -1.423  10.483  1.00 90.78           C  
ATOM    299  CG1 ILE A 292       3.838  -2.428  10.469  1.00 90.78           C  
ATOM    300  CG2 ILE A 292       2.687  -0.628  11.779  1.00 90.78           C  
ATOM    301  CD1 ILE A 292       5.286  -1.922  10.865  1.00 90.78           C  
ATOM    302  H   ILE A 292       1.587  -1.864   8.090  1.00  0.00           H  
ATOM    303  HA  ILE A 292       1.270  -3.086  10.779  1.00  0.00           H  
ATOM    304  HB  ILE A 292       2.898  -0.725   9.667  1.00  0.00           H  
ATOM    305 HG12 ILE A 292       3.623  -3.191  11.218  1.00  0.00           H  
ATOM    306 HG13 ILE A 292       3.888  -2.784   9.440  1.00  0.00           H  
ATOM    307 HG21 ILE A 292       3.599  -0.076  12.003  1.00  0.00           H  
ATOM    308 HG22 ILE A 292       1.848   0.064  11.852  1.00  0.00           H  
ATOM    309 HG23 ILE A 292       2.504  -1.303  12.615  1.00  0.00           H  
ATOM    310 HD11 ILE A 292       5.640  -1.064  10.292  1.00  0.00           H  
ATOM    311 HD12 ILE A 292       5.453  -1.675  11.914  1.00  0.00           H  
ATOM    312 HD13 ILE A 292       5.995  -2.726  10.669  1.00  0.00           H  
ATOM    313  N   GLY A 293      -0.307  -0.386   9.754  1.00 86.99           N  
ATOM    314  CA  GLY A 293      -1.502   0.375  10.148  1.00 86.99           C  
ATOM    315  C   GLY A 293      -1.877   1.332   8.977  1.00 86.99           C  
ATOM    316  O   GLY A 293      -1.080   1.596   8.124  1.00 86.99           O  
ATOM    317  H   GLY A 293       0.033  -0.158   8.831  1.00  0.00           H  
ATOM    318  HA2 GLY A 293      -2.310  -0.356  10.140  1.00  0.00           H  
ATOM    319  HA3 GLY A 293      -1.513   0.852  11.128  1.00  0.00           H  
ATOM    320  N   CYS A 294      -3.095   1.941   9.103  1.00 88.27           N  
ATOM    321  CA  CYS A 294      -3.822   2.788   8.134  1.00 88.27           C  
ATOM    322  C   CYS A 294      -4.752   3.797   8.790  1.00 88.27           C  
ATOM    323  O   CYS A 294      -5.488   3.490   9.714  1.00 88.27           O  
ATOM    324  CB  CYS A 294      -4.644   1.785   7.229  1.00 88.27           C  
ATOM    325  SG  CYS A 294      -5.625   2.673   5.989  1.00 88.27           S  
ATOM    326  H   CYS A 294      -3.547   1.752   9.987  1.00  0.00           H  
ATOM    327  HA  CYS A 294      -3.097   3.325   7.522  1.00  0.00           H  
ATOM    328  HB2 CYS A 294      -3.964   1.139   6.673  1.00  0.00           H  
ATOM    329  HB3 CYS A 294      -5.314   1.158   7.818  1.00  0.00           H  
ATOM    330  HG  CYS A 294      -6.212   3.554   6.804  1.00  0.00           H  
ATOM    331  N   ASP A 295      -4.631   5.047   8.277  1.00 87.30           N  
ATOM    332  CA  ASP A 295      -5.503   6.164   8.634  1.00 87.30           C  
ATOM    333  C   ASP A 295      -7.017   5.848   8.671  1.00 87.30           C  
ATOM    334  O   ASP A 295      -7.515   5.117   7.798  1.00 87.30           O  
ATOM    335  CB  ASP A 295      -5.361   7.273   7.611  1.00 87.30           C  
ATOM    336  CG  ASP A 295      -4.125   8.126   7.727  1.00 87.30           C  
ATOM    337  OD1 ASP A 295      -3.754   8.788   6.748  1.00 87.30           O  
ATOM    338  OD2 ASP A 295      -3.584   8.171   8.807  1.00 87.30           O1-
ATOM    339  H   ASP A 295      -4.121   5.174   7.415  1.00  0.00           H  
ATOM    340  HA  ASP A 295      -5.331   6.424   9.678  1.00  0.00           H  
ATOM    341  HB2 ASP A 295      -5.490   6.689   6.700  1.00  0.00           H  
ATOM    342  HB3 ASP A 295      -6.279   7.859   7.575  1.00  0.00           H  
ATOM    343  N   ALA A 296      -7.702   6.428   9.627  1.00 83.35           N  
ATOM    344  CA  ALA A 296      -9.153   6.298   9.885  1.00 83.35           C  
ATOM    345  C   ALA A 296     -10.073   6.668   8.649  1.00 83.35           C  
ATOM    346  O   ALA A 296     -11.072   6.044   8.359  1.00 83.35           O  
ATOM    347  CB  ALA A 296      -9.555   7.098  11.112  1.00 83.35           C  
ATOM    348  H   ALA A 296      -7.206   6.823  10.413  1.00  0.00           H  
ATOM    349  HA  ALA A 296      -9.286   5.223  10.011  1.00  0.00           H  
ATOM    350  HB1 ALA A 296      -9.686   8.173  10.989  1.00  0.00           H  
ATOM    351  HB2 ALA A 296     -10.460   6.607  11.471  1.00  0.00           H  
ATOM    352  HB3 ALA A 296      -8.804   6.849  11.861  1.00  0.00           H  
ATOM    353  N   LYS A 297      -9.601   7.699   7.896  1.00 83.39           N  
ATOM    354  CA  LYS A 297     -10.157   8.166   6.575  1.00 83.39           C  
ATOM    355  C   LYS A 297      -9.871   7.181   5.435  1.00 83.39           C  
ATOM    356  O   LYS A 297     -10.639   7.074   4.460  1.00 83.39           O  
ATOM    357  CB  LYS A 297      -9.653   9.658   6.235  1.00 83.39           C  
ATOM    358  CG  LYS A 297      -8.217   9.612   5.863  1.00 83.39           C  
ATOM    359  CD  LYS A 297      -7.722  11.017   5.507  1.00 83.39           C  
ATOM    360  CE  LYS A 297      -8.293  11.613   4.242  1.00 83.39           C  
ATOM    361  NZ  LYS A 297      -7.873  13.009   4.024  1.00 83.39           N1+
ATOM    362  H   LYS A 297      -8.899   8.231   8.389  1.00  0.00           H  
ATOM    363  HA  LYS A 297     -11.242   8.161   6.674  1.00  0.00           H  
ATOM    364  HB2 LYS A 297     -10.309  10.016   5.442  1.00  0.00           H  
ATOM    365  HB3 LYS A 297     -10.007  10.193   7.117  1.00  0.00           H  
ATOM    366  HG2 LYS A 297      -7.633   9.129   6.646  1.00  0.00           H  
ATOM    367  HG3 LYS A 297      -8.035   8.969   5.001  1.00  0.00           H  
ATOM    368  HD2 LYS A 297      -7.766  11.731   6.329  1.00  0.00           H  
ATOM    369  HD3 LYS A 297      -6.664  10.863   5.292  1.00  0.00           H  
ATOM    370  HE2 LYS A 297      -8.009  11.022   3.372  1.00  0.00           H  
ATOM    371  HE3 LYS A 297      -9.374  11.607   4.382  1.00  0.00           H  
ATOM    372  HZ1 LYS A 297      -6.884  13.201   4.091  1.00  0.00           H  
ATOM    373  HZ2 LYS A 297      -8.294  13.367   3.179  1.00  0.00           H  
ATOM    374  HZ3 LYS A 297      -8.144  13.600   4.798  1.00  0.00           H  
ATOM    375  N   GLY A 298      -8.758   6.444   5.566  1.00 84.52           N  
ATOM    376  CA  GLY A 298      -8.260   5.562   4.532  1.00 84.52           C  
ATOM    377  C   GLY A 298      -8.995   4.282   4.584  1.00 84.52           C  
ATOM    378  O   GLY A 298      -9.430   3.692   3.585  1.00 84.52           O  
ATOM    379  H   GLY A 298      -8.265   6.513   6.445  1.00  0.00           H  
ATOM    380  HA2 GLY A 298      -8.430   5.926   3.519  1.00  0.00           H  
ATOM    381  HA3 GLY A 298      -7.184   5.419   4.635  1.00  0.00           H  
ATOM    382  N   GLN A 299      -9.342   3.814   5.824  1.00 84.64           N  
ATOM    383  CA  GLN A 299     -10.298   2.666   6.066  1.00 84.64           C  
ATOM    384  C   GLN A 299     -11.656   3.015   5.419  1.00 84.64           C  
ATOM    385  O   GLN A 299     -12.286   1.998   4.966  1.00 84.64           O  
ATOM    386  CB  GLN A 299     -10.486   2.466   7.553  1.00 84.64           C  
ATOM    387  CG  GLN A 299      -9.096   2.033   8.165  1.00 84.64           C  
ATOM    388  CD  GLN A 299      -9.129   1.818   9.689  1.00 84.64           C  
ATOM    389  NE2 GLN A 299      -8.413   2.607  10.500  1.00 84.64           N  
ATOM    390  OE1 GLN A 299      -9.760   0.872  10.163  1.00 84.64           O  
ATOM    391  H   GLN A 299      -9.093   4.353   6.641  1.00  0.00           H  
ATOM    392  HA  GLN A 299      -9.898   1.814   5.515  1.00  0.00           H  
ATOM    393  HB2 GLN A 299     -10.850   3.425   7.922  1.00  0.00           H  
ATOM    394  HB3 GLN A 299     -11.258   1.763   7.864  1.00  0.00           H  
ATOM    395  HG2 GLN A 299      -8.792   1.059   7.781  1.00  0.00           H  
ATOM    396  HG3 GLN A 299      -8.346   2.761   7.856  1.00  0.00           H  
ATOM    397 HE21 GLN A 299      -7.830   3.310  10.068  1.00  0.00           H  
ATOM    398 HE22 GLN A 299      -8.295   2.374  11.475  1.00  0.00           H  
ATOM    399  N   LEU A 300     -12.046   4.227   5.185  1.00 83.14           N  
ATOM    400  CA  LEU A 300     -13.341   4.558   4.568  1.00 83.14           C  
ATOM    401  C   LEU A 300     -13.309   4.552   3.009  1.00 83.14           C  
ATOM    402  O   LEU A 300     -14.206   4.033   2.390  1.00 83.14           O  
ATOM    403  CB  LEU A 300     -13.931   5.901   5.125  1.00 83.14           C  
ATOM    404  CG  LEU A 300     -14.338   5.709   6.706  1.00 83.14           C  
ATOM    405  CD1 LEU A 300     -14.685   7.044   7.297  1.00 83.14           C  
ATOM    406  CD2 LEU A 300     -15.485   4.622   6.947  1.00 83.14           C  
ATOM    407  H   LEU A 300     -11.516   5.001   5.560  1.00  0.00           H  
ATOM    408  HA  LEU A 300     -14.092   3.835   4.885  1.00  0.00           H  
ATOM    409  HB2 LEU A 300     -13.154   6.658   5.227  1.00  0.00           H  
ATOM    410  HB3 LEU A 300     -14.736   6.314   4.517  1.00  0.00           H  
ATOM    411  HG  LEU A 300     -13.419   5.327   7.152  1.00  0.00           H  
ATOM    412 HD11 LEU A 300     -13.968   7.390   8.042  1.00  0.00           H  
ATOM    413 HD12 LEU A 300     -14.778   7.883   6.609  1.00  0.00           H  
ATOM    414 HD13 LEU A 300     -15.658   7.114   7.782  1.00  0.00           H  
ATOM    415 HD21 LEU A 300     -15.867   4.203   6.016  1.00  0.00           H  
ATOM    416 HD22 LEU A 300     -15.063   3.861   7.603  1.00  0.00           H  
ATOM    417 HD23 LEU A 300     -16.332   5.034   7.497  1.00  0.00           H  
ATOM    418  N   ILE A 301     -12.160   4.921   2.468  1.00 82.43           N  
ATOM    419  CA  ILE A 301     -11.799   4.871   1.062  1.00 82.43           C  
ATOM    420  C   ILE A 301     -11.518   3.351   0.619  1.00 82.43           C  
ATOM    421  O   ILE A 301     -11.882   2.995  -0.485  1.00 82.43           O  
ATOM    422  CB  ILE A 301     -10.470   5.679   0.918  1.00 82.43           C  
ATOM    423  CG1 ILE A 301     -10.763   7.168   1.063  1.00 82.43           C  
ATOM    424  CG2 ILE A 301      -9.718   5.559  -0.442  1.00 82.43           C  
ATOM    425  CD1 ILE A 301      -9.579   8.040   1.512  1.00 82.43           C  
ATOM    426  H   ILE A 301     -11.374   5.258   3.005  1.00  0.00           H  
ATOM    427  HA  ILE A 301     -12.455   5.479   0.438  1.00  0.00           H  
ATOM    428  HB  ILE A 301      -9.661   5.436   1.607  1.00  0.00           H  
ATOM    429 HG12 ILE A 301     -11.150   7.607   0.144  1.00  0.00           H  
ATOM    430 HG13 ILE A 301     -11.592   7.327   1.753  1.00  0.00           H  
ATOM    431 HG21 ILE A 301      -9.262   4.591  -0.647  1.00  0.00           H  
ATOM    432 HG22 ILE A 301     -10.440   5.788  -1.225  1.00  0.00           H  
ATOM    433 HG23 ILE A 301      -8.921   6.300  -0.502  1.00  0.00           H  
ATOM    434 HD11 ILE A 301     -10.001   9.009   1.778  1.00  0.00           H  
ATOM    435 HD12 ILE A 301      -9.094   7.619   2.393  1.00  0.00           H  
ATOM    436 HD13 ILE A 301      -8.937   8.209   0.647  1.00  0.00           H  
ATOM    437  N   LEU A 302     -10.845   2.537   1.442  1.00 85.57           N  
ATOM    438  CA  LEU A 302     -10.778   1.135   1.265  1.00 85.57           C  
ATOM    439  C   LEU A 302     -12.003   0.319   1.646  1.00 85.57           C  
ATOM    440  O   LEU A 302     -12.201  -0.734   1.042  1.00 85.57           O  
ATOM    441  CB  LEU A 302      -9.454   0.701   1.931  1.00 85.57           C  
ATOM    442  CG  LEU A 302      -8.148   1.363   1.474  1.00 85.57           C  
ATOM    443  CD1 LEU A 302      -6.883   1.039   2.246  1.00 85.57           C  
ATOM    444  CD2 LEU A 302      -7.926   1.363  -0.083  1.00 85.57           C  
ATOM    445  H   LEU A 302     -10.454   2.898   2.300  1.00  0.00           H  
ATOM    446  HA  LEU A 302     -10.725   0.921   0.197  1.00  0.00           H  
ATOM    447  HB2 LEU A 302      -9.402   0.933   2.995  1.00  0.00           H  
ATOM    448  HB3 LEU A 302      -9.360  -0.378   1.810  1.00  0.00           H  
ATOM    449  HG  LEU A 302      -8.332   2.411   1.710  1.00  0.00           H  
ATOM    450 HD11 LEU A 302      -6.090   1.727   1.951  1.00  0.00           H  
ATOM    451 HD12 LEU A 302      -6.960   1.018   3.333  1.00  0.00           H  
ATOM    452 HD13 LEU A 302      -6.402   0.163   1.812  1.00  0.00           H  
ATOM    453 HD21 LEU A 302      -8.112   2.345  -0.517  1.00  0.00           H  
ATOM    454 HD22 LEU A 302      -6.902   1.037  -0.263  1.00  0.00           H  
ATOM    455 HD23 LEU A 302      -8.430   0.487  -0.491  1.00  0.00           H  
ATOM    456  N   GLY A 303     -12.856   0.816   2.589  1.00 85.00           N  
ATOM    457  CA  GLY A 303     -14.078   0.206   3.039  1.00 85.00           C  
ATOM    458  C   GLY A 303     -13.831  -1.108   3.862  1.00 85.00           C  
ATOM    459  O   GLY A 303     -14.700  -1.554   4.595  1.00 85.00           O  
ATOM    460  H   GLY A 303     -12.699   1.777   2.860  1.00  0.00           H  
ATOM    461  HA2 GLY A 303     -14.611   0.918   3.670  1.00  0.00           H  
ATOM    462  HA3 GLY A 303     -14.746  -0.067   2.222  1.00  0.00           H  
ATOM    463  N   TYR A 304     -12.596  -1.674   3.926  1.00 86.12           N  
ATOM    464  CA  TYR A 304     -12.054  -2.500   4.992  1.00 86.12           C  
ATOM    465  C   TYR A 304     -11.629  -1.558   6.142  1.00 86.12           C  
ATOM    466  O   TYR A 304     -11.073  -0.489   5.854  1.00 86.12           O  
ATOM    467  CB  TYR A 304     -10.857  -3.409   4.515  1.00 86.12           C  
ATOM    468  CG  TYR A 304     -10.970  -4.086   3.154  1.00 86.12           C  
ATOM    469  CD1 TYR A 304     -10.542  -3.419   1.987  1.00 86.12           C  
ATOM    470  CD2 TYR A 304     -11.556  -5.376   3.013  1.00 86.12           C  
ATOM    471  CE1 TYR A 304     -10.590  -3.989   0.664  1.00 86.12           C  
ATOM    472  CE2 TYR A 304     -11.652  -5.956   1.737  1.00 86.12           C  
ATOM    473  CZ  TYR A 304     -11.136  -5.302   0.635  1.00 86.12           C  
ATOM    474  OH  TYR A 304     -11.194  -5.912  -0.564  1.00 86.12           O  
ATOM    475  H   TYR A 304     -11.905  -1.135   3.424  1.00  0.00           H  
ATOM    476  HA  TYR A 304     -12.872  -3.177   5.238  1.00  0.00           H  
ATOM    477  HB2 TYR A 304     -10.014  -2.725   4.414  1.00  0.00           H  
ATOM    478  HB3 TYR A 304     -10.418  -4.134   5.199  1.00  0.00           H  
ATOM    479  HD1 TYR A 304     -10.141  -2.422   2.100  1.00  0.00           H  
ATOM    480  HD2 TYR A 304     -11.838  -5.779   3.975  1.00  0.00           H  
ATOM    481  HE1 TYR A 304      -9.993  -3.491  -0.085  1.00  0.00           H  
ATOM    482  HE2 TYR A 304     -12.145  -6.904   1.581  1.00  0.00           H  
ATOM    483  HH  TYR A 304     -10.921  -5.319  -1.267  1.00  0.00           H  
ATOM    484  N   THR A 305     -11.731  -2.141   7.320  1.00 84.88           N  
ATOM    485  CA  THR A 305     -11.130  -1.670   8.562  1.00 84.88           C  
ATOM    486  C   THR A 305      -9.699  -2.256   8.723  1.00 84.88           C  
ATOM    487  O   THR A 305      -9.271  -3.144   7.963  1.00 84.88           O  
ATOM    488  CB  THR A 305     -11.936  -2.224   9.841  1.00 84.88           C  
ATOM    489  CG2 THR A 305     -13.332  -1.580  10.142  1.00 84.88           C  
ATOM    490  OG1 THR A 305     -12.135  -3.598   9.787  1.00 84.88           O  
ATOM    491  H   THR A 305     -12.084  -3.083   7.239  1.00  0.00           H  
ATOM    492  HA  THR A 305     -11.129  -0.583   8.488  1.00  0.00           H  
ATOM    493  HB  THR A 305     -11.313  -2.129  10.731  1.00  0.00           H  
ATOM    494  HG1 THR A 305     -12.596  -3.929   9.012  1.00  0.00           H  
ATOM    495 HG21 THR A 305     -14.094  -1.974   9.470  1.00  0.00           H  
ATOM    496 HG22 THR A 305     -13.541  -1.792  11.190  1.00  0.00           H  
ATOM    497 HG23 THR A 305     -13.309  -0.510   9.932  1.00  0.00           H  
ATOM    498  N   GLU A 306      -8.889  -1.778   9.703  1.00 82.75           N  
ATOM    499  CA  GLU A 306      -7.506  -2.282   9.933  1.00 82.75           C  
ATOM    500  C   GLU A 306      -7.398  -3.779  10.335  1.00 82.75           C  
ATOM    501  O   GLU A 306      -6.439  -4.442   9.920  1.00 82.75           O  
ATOM    502  CB  GLU A 306      -6.844  -1.384  10.978  1.00 82.75           C  
ATOM    503  CG  GLU A 306      -5.965  -0.163  10.465  1.00 82.75           C  
ATOM    504  CD  GLU A 306      -5.322   0.596  11.663  1.00 82.75           C  
ATOM    505  OE1 GLU A 306      -4.203   1.117  11.496  1.00 82.75           O  
ATOM    506  OE2 GLU A 306      -5.897   0.479  12.774  1.00 82.75           O1-
ATOM    507  H   GLU A 306      -9.162  -1.060  10.359  1.00  0.00           H  
ATOM    508  HA  GLU A 306      -7.001  -2.082   8.988  1.00  0.00           H  
ATOM    509  HB2 GLU A 306      -7.606  -0.911  11.597  1.00  0.00           H  
ATOM    510  HB3 GLU A 306      -6.149  -1.906  11.636  1.00  0.00           H  
ATOM    511  HG2 GLU A 306      -5.194  -0.549   9.799  1.00  0.00           H  
ATOM    512  HG3 GLU A 306      -6.618   0.533   9.938  1.00  0.00           H  
ATOM    513  N   VAL A 307      -8.433  -4.213  10.982  1.00 83.71           N  
ATOM    514  CA  VAL A 307      -8.593  -5.613  11.481  1.00 83.71           C  
ATOM    515  C   VAL A 307      -8.880  -6.529  10.297  1.00 83.71           C  
ATOM    516  O   VAL A 307      -8.571  -7.727  10.429  1.00 83.71           O  
ATOM    517  CB  VAL A 307      -9.503  -5.730  12.639  1.00 83.71           C  
ATOM    518  CG1 VAL A 307      -9.032  -4.933  13.868  1.00 83.71           C  
ATOM    519  CG2 VAL A 307     -10.986  -5.327  12.324  1.00 83.71           C  
ATOM    520  H   VAL A 307      -9.167  -3.528  11.096  1.00  0.00           H  
ATOM    521  HA  VAL A 307      -7.578  -5.888  11.769  1.00  0.00           H  
ATOM    522  HB  VAL A 307      -9.584  -6.790  12.877  1.00  0.00           H  
ATOM    523 HG11 VAL A 307      -8.855  -3.925  13.495  1.00  0.00           H  
ATOM    524 HG12 VAL A 307      -9.778  -4.815  14.654  1.00  0.00           H  
ATOM    525 HG13 VAL A 307      -8.074  -5.316  14.220  1.00  0.00           H  
ATOM    526 HG21 VAL A 307     -11.025  -4.268  12.067  1.00  0.00           H  
ATOM    527 HG22 VAL A 307     -11.369  -5.909  11.485  1.00  0.00           H  
ATOM    528 HG23 VAL A 307     -11.689  -5.436  13.149  1.00  0.00           H  
ATOM    529  N   GLU A 308      -9.256  -6.093   9.138  1.00 87.43           N  
ATOM    530  CA  GLU A 308      -9.369  -6.881   7.910  1.00 87.43           C  
ATOM    531  C   GLU A 308      -8.133  -6.632   6.971  1.00 87.43           C  
ATOM    532  O   GLU A 308      -7.772  -7.449   6.128  1.00 87.43           O  
ATOM    533  CB  GLU A 308     -10.694  -6.573   7.217  1.00 87.43           C  
ATOM    534  CG  GLU A 308     -11.905  -6.661   8.058  1.00 87.43           C  
ATOM    535  CD  GLU A 308     -13.207  -5.907   7.562  1.00 87.43           C  
ATOM    536  OE1 GLU A 308     -13.169  -4.729   7.305  1.00 87.43           O  
ATOM    537  OE2 GLU A 308     -14.246  -6.594   7.419  1.00 87.43           O1-
ATOM    538  H   GLU A 308      -9.293  -5.103   8.941  1.00  0.00           H  
ATOM    539  HA  GLU A 308      -9.409  -7.944   8.148  1.00  0.00           H  
ATOM    540  HB2 GLU A 308     -10.673  -5.578   6.773  1.00  0.00           H  
ATOM    541  HB3 GLU A 308     -10.727  -7.215   6.337  1.00  0.00           H  
ATOM    542  HG2 GLU A 308     -12.227  -7.700   8.123  1.00  0.00           H  
ATOM    543  HG3 GLU A 308     -11.754  -6.294   9.073  1.00  0.00           H  
ATOM    544  N   LEU A 309      -7.483  -5.482   7.162  1.00 84.66           N  
ATOM    545  CA  LEU A 309      -6.317  -5.103   6.327  1.00 84.66           C  
ATOM    546  C   LEU A 309      -5.046  -5.789   6.883  1.00 84.66           C  
ATOM    547  O   LEU A 309      -4.287  -6.348   6.079  1.00 84.66           O  
ATOM    548  CB  LEU A 309      -6.065  -3.550   6.308  1.00 84.66           C  
ATOM    549  CG  LEU A 309      -7.135  -2.649   5.567  1.00 84.66           C  
ATOM    550  CD1 LEU A 309      -7.032  -1.201   6.112  1.00 84.66           C  
ATOM    551  CD2 LEU A 309      -6.930  -2.701   4.076  1.00 84.66           C  
ATOM    552  H   LEU A 309      -7.881  -4.751   7.733  1.00  0.00           H  
ATOM    553  HA  LEU A 309      -6.460  -5.371   5.280  1.00  0.00           H  
ATOM    554  HB2 LEU A 309      -6.065  -3.213   7.345  1.00  0.00           H  
ATOM    555  HB3 LEU A 309      -5.054  -3.343   5.956  1.00  0.00           H  
ATOM    556  HG  LEU A 309      -8.172  -2.961   5.691  1.00  0.00           H  
ATOM    557 HD11 LEU A 309      -6.341  -1.042   6.939  1.00  0.00           H  
ATOM    558 HD12 LEU A 309      -6.896  -0.489   5.298  1.00  0.00           H  
ATOM    559 HD13 LEU A 309      -7.911  -0.761   6.582  1.00  0.00           H  
ATOM    560 HD21 LEU A 309      -7.795  -2.379   3.496  1.00  0.00           H  
ATOM    561 HD22 LEU A 309      -6.015  -2.189   3.781  1.00  0.00           H  
ATOM    562 HD23 LEU A 309      -6.839  -3.728   3.722  1.00  0.00           H  
ATOM    563  N   CYS A 310      -4.601  -5.432   8.114  1.00 83.64           N  
ATOM    564  CA  CYS A 310      -3.337  -5.647   8.828  1.00 83.64           C  
ATOM    565  C   CYS A 310      -3.166  -7.155   9.115  1.00 83.64           C  
ATOM    566  O   CYS A 310      -2.022  -7.597   9.411  1.00 83.64           O  
ATOM    567  CB  CYS A 310      -3.190  -4.873  10.088  1.00 83.64           C  
ATOM    568  SG  CYS A 310      -3.462  -3.106   9.786  1.00 83.64           S  
ATOM    569  H   CYS A 310      -5.283  -4.901   8.637  1.00  0.00           H  
ATOM    570  HA  CYS A 310      -2.566  -5.453   8.082  1.00  0.00           H  
ATOM    571  HB2 CYS A 310      -3.839  -5.270  10.869  1.00  0.00           H  
ATOM    572  HB3 CYS A 310      -2.178  -4.973  10.479  1.00  0.00           H  
ATOM    573  HG  CYS A 310      -2.966  -2.819  10.994  1.00  0.00           H  
ATOM    574  N   THR A 311      -4.241  -7.955   9.077  1.00 80.96           N  
ATOM    575  CA  THR A 311      -4.239  -9.348   9.411  1.00 80.96           C  
ATOM    576  C   THR A 311      -3.917 -10.308   8.245  1.00 80.96           C  
ATOM    577  O   THR A 311      -3.899 -11.538   8.441  1.00 80.96           O  
ATOM    578  CB  THR A 311      -5.606  -9.704  10.088  1.00 80.96           C  
ATOM    579  CG2 THR A 311      -5.828  -9.137  11.499  1.00 80.96           C  
ATOM    580  OG1 THR A 311      -6.503  -8.971   9.239  1.00 80.96           O  
ATOM    581  H   THR A 311      -5.142  -7.569   8.834  1.00  0.00           H  
ATOM    582  HA  THR A 311      -3.438  -9.561  10.119  1.00  0.00           H  
ATOM    583  HB  THR A 311      -5.852 -10.766  10.104  1.00  0.00           H  
ATOM    584  HG1 THR A 311      -7.282  -8.733   9.748  1.00  0.00           H  
ATOM    585 HG21 THR A 311      -4.976  -9.499  12.075  1.00  0.00           H  
ATOM    586 HG22 THR A 311      -5.864  -8.047  11.505  1.00  0.00           H  
ATOM    587 HG23 THR A 311      -6.763  -9.533  11.894  1.00  0.00           H  
ATOM    588  N   ARG A 312      -3.832  -9.691   7.026  1.00 74.80           N  
ATOM    589  CA  ARG A 312      -3.553 -10.461   5.766  1.00 74.80           C  
ATOM    590  C   ARG A 312      -2.037 -10.899   5.756  1.00 74.80           C  
ATOM    591  O   ARG A 312      -1.175 -10.243   6.352  1.00 74.80           O  
ATOM    592  CB  ARG A 312      -3.980  -9.582   4.549  1.00 74.80           C  
ATOM    593  CG  ARG A 312      -5.461  -9.107   4.494  1.00 74.80           C  
ATOM    594  CD  ARG A 312      -6.510 -10.261   4.708  1.00 74.80           C  
ATOM    595  NE  ARG A 312      -6.374 -11.474   3.852  1.00 74.80           N  
ATOM    596  CZ  ARG A 312      -7.281 -12.406   3.536  1.00 74.80           C  
ATOM    597  NH1 ARG A 312      -8.537 -12.186   3.904  1.00 74.80           N  
ATOM    598  NH2 ARG A 312      -6.977 -13.519   2.880  1.00 74.80           N1+
ATOM    599  H   ARG A 312      -3.615  -8.705   7.071  1.00  0.00           H  
ATOM    600  HA  ARG A 312      -4.027 -11.443   5.771  1.00  0.00           H  
ATOM    601  HB2 ARG A 312      -3.425  -8.648   4.631  1.00  0.00           H  
ATOM    602  HB3 ARG A 312      -3.734  -9.996   3.571  1.00  0.00           H  
ATOM    603  HG2 ARG A 312      -5.693  -8.576   5.417  1.00  0.00           H  
ATOM    604  HG3 ARG A 312      -5.727  -8.505   3.625  1.00  0.00           H  
ATOM    605  HD2 ARG A 312      -6.591 -10.429   5.782  1.00  0.00           H  
ATOM    606  HD3 ARG A 312      -7.529  -9.996   4.425  1.00  0.00           H  
ATOM    607  HE  ARG A 312      -5.471 -11.581   3.413  1.00  0.00           H  
ATOM    608 HH11 ARG A 312      -8.797 -11.350   4.408  1.00  0.00           H  
ATOM    609 HH12 ARG A 312      -9.345 -12.768   3.738  1.00  0.00           H  
ATOM    610 HH21 ARG A 312      -6.045 -13.885   2.746  1.00  0.00           H  
ATOM    611 HH22 ARG A 312      -7.739 -14.055   2.490  1.00  0.00           H  
ATOM    612  N   GLY A 313      -1.771 -12.027   5.086  1.00 81.13           N  
ATOM    613  CA  GLY A 313      -0.486 -12.701   5.222  1.00 81.13           C  
ATOM    614  C   GLY A 313       0.449 -12.110   4.113  1.00 81.13           C  
ATOM    615  O   GLY A 313       1.709 -12.209   4.223  1.00 81.13           O  
ATOM    616  H   GLY A 313      -2.463 -12.571   4.590  1.00  0.00           H  
ATOM    617  HA2 GLY A 313      -0.004 -12.702   6.201  1.00  0.00           H  
ATOM    618  HA3 GLY A 313      -0.719 -13.725   4.929  1.00  0.00           H  
ATOM    619  N   SER A 314      -0.015 -11.362   3.115  1.00 87.53           N  
ATOM    620  CA  SER A 314       0.751 -10.501   2.245  1.00 87.53           C  
ATOM    621  C   SER A 314       0.080  -9.122   2.330  1.00 87.53           C  
ATOM    622  O   SER A 314      -1.028  -8.997   2.823  1.00 87.53           O  
ATOM    623  CB  SER A 314       0.718 -11.062   0.784  1.00 87.53           C  
ATOM    624  OG  SER A 314      -0.590 -10.960   0.116  1.00 87.53           O  
ATOM    625  H   SER A 314      -0.995 -11.128   3.039  1.00  0.00           H  
ATOM    626  HA  SER A 314       1.787 -10.344   2.545  1.00  0.00           H  
ATOM    627  HB2 SER A 314       1.500 -10.552   0.222  1.00  0.00           H  
ATOM    628  HB3 SER A 314       0.949 -12.126   0.839  1.00  0.00           H  
ATOM    629  HG  SER A 314      -0.837 -11.875  -0.038  1.00  0.00           H  
ATOM    630  N   GLY A 315       0.729  -8.121   1.780  1.00 87.47           N  
ATOM    631  CA  GLY A 315       0.029  -6.892   1.362  1.00 87.47           C  
ATOM    632  C   GLY A 315      -0.621  -6.901  -0.030  1.00 87.47           C  
ATOM    633  O   GLY A 315      -1.328  -6.035  -0.366  1.00 87.47           O  
ATOM    634  H   GLY A 315       1.697  -8.212   1.506  1.00  0.00           H  
ATOM    635  HA2 GLY A 315      -0.620  -6.572   2.178  1.00  0.00           H  
ATOM    636  HA3 GLY A 315       0.669  -6.010   1.339  1.00  0.00           H  
ATOM    637  N   TYR A 316      -0.466  -8.011  -0.732  1.00 91.47           N  
ATOM    638  CA  TYR A 316      -0.843  -8.001  -2.137  1.00 91.47           C  
ATOM    639  C   TYR A 316      -2.283  -8.457  -2.436  1.00 91.47           C  
ATOM    640  O   TYR A 316      -2.735  -8.226  -3.549  1.00 91.47           O  
ATOM    641  CB  TYR A 316       0.236  -8.808  -2.829  1.00 91.47           C  
ATOM    642  CG  TYR A 316       1.709  -8.337  -2.629  1.00 91.47           C  
ATOM    643  CD1 TYR A 316       2.019  -6.986  -2.929  1.00 91.47           C  
ATOM    644  CD2 TYR A 316       2.621  -9.273  -2.179  1.00 91.47           C  
ATOM    645  CE1 TYR A 316       3.361  -6.580  -2.941  1.00 91.47           C  
ATOM    646  CE2 TYR A 316       3.948  -8.807  -2.134  1.00 91.47           C  
ATOM    647  CZ  TYR A 316       4.321  -7.486  -2.498  1.00 91.47           C  
ATOM    648  OH  TYR A 316       5.626  -7.098  -2.396  1.00 91.47           O  
ATOM    649  H   TYR A 316      -0.027  -8.850  -0.381  1.00  0.00           H  
ATOM    650  HA  TYR A 316      -0.819  -7.024  -2.618  1.00  0.00           H  
ATOM    651  HB2 TYR A 316       0.148  -9.857  -2.548  1.00  0.00           H  
ATOM    652  HB3 TYR A 316      -0.060  -8.804  -3.878  1.00  0.00           H  
ATOM    653  HD1 TYR A 316       1.179  -6.325  -3.091  1.00  0.00           H  
ATOM    654  HD2 TYR A 316       2.367 -10.265  -1.835  1.00  0.00           H  
ATOM    655  HE1 TYR A 316       3.700  -5.649  -3.372  1.00  0.00           H  
ATOM    656  HE2 TYR A 316       4.765  -9.333  -1.664  1.00  0.00           H  
ATOM    657  HH  TYR A 316       6.248  -7.829  -2.386  1.00  0.00           H  
ATOM    658  N   GLN A 317      -2.848  -9.243  -1.524  1.00 88.30           N  
ATOM    659  CA  GLN A 317      -4.131  -9.978  -1.713  1.00 88.30           C  
ATOM    660  C   GLN A 317      -5.274  -9.196  -2.385  1.00 88.30           C  
ATOM    661  O   GLN A 317      -5.913  -9.749  -3.327  1.00 88.30           O  
ATOM    662  CB  GLN A 317      -4.537 -10.530  -0.266  1.00 88.30           C  
ATOM    663  CG  GLN A 317      -5.789 -11.477  -0.150  1.00 88.30           C  
ATOM    664  CD  GLN A 317      -5.640 -12.751  -0.974  1.00 88.30           C  
ATOM    665  NE2 GLN A 317      -4.809 -13.663  -0.459  1.00 88.30           N  
ATOM    666  OE1 GLN A 317      -6.235 -12.859  -2.051  1.00 88.30           O  
ATOM    667  H   GLN A 317      -2.369  -9.187  -0.637  1.00  0.00           H  
ATOM    668  HA  GLN A 317      -3.868 -10.891  -2.248  1.00  0.00           H  
ATOM    669  HB2 GLN A 317      -3.708 -11.037   0.227  1.00  0.00           H  
ATOM    670  HB3 GLN A 317      -4.711  -9.693   0.411  1.00  0.00           H  
ATOM    671  HG2 GLN A 317      -5.911 -11.740   0.901  1.00  0.00           H  
ATOM    672  HG3 GLN A 317      -6.719 -10.972  -0.413  1.00  0.00           H  
ATOM    673 HE21 GLN A 317      -4.541 -13.612   0.514  1.00  0.00           H  
ATOM    674 HE22 GLN A 317      -4.577 -14.467  -1.025  1.00  0.00           H  
ATOM    675  N   PHE A 318      -5.503  -7.930  -2.002  1.00 90.71           N  
ATOM    676  CA  PHE A 318      -6.527  -7.036  -2.594  1.00 90.71           C  
ATOM    677  C   PHE A 318      -6.176  -6.272  -3.876  1.00 90.71           C  
ATOM    678  O   PHE A 318      -7.061  -5.704  -4.517  1.00 90.71           O  
ATOM    679  CB  PHE A 318      -7.072  -6.199  -1.416  1.00 90.71           C  
ATOM    680  CG  PHE A 318      -7.481  -6.830  -0.085  1.00 90.71           C  
ATOM    681  CD1 PHE A 318      -7.392  -6.101   1.087  1.00 90.71           C  
ATOM    682  CD2 PHE A 318      -8.311  -8.004  -0.114  1.00 90.71           C  
ATOM    683  CE1 PHE A 318      -7.736  -6.716   2.339  1.00 90.71           C  
ATOM    684  CE2 PHE A 318      -8.725  -8.502   1.170  1.00 90.71           C  
ATOM    685  CZ  PHE A 318      -8.386  -7.899   2.394  1.00 90.71           C  
ATOM    686  H   PHE A 318      -5.228  -7.541  -1.112  1.00  0.00           H  
ATOM    687  HA  PHE A 318      -7.383  -7.638  -2.901  1.00  0.00           H  
ATOM    688  HB2 PHE A 318      -6.422  -5.357  -1.177  1.00  0.00           H  
ATOM    689  HB3 PHE A 318      -7.981  -5.712  -1.770  1.00  0.00           H  
ATOM    690  HD1 PHE A 318      -6.869  -5.168   1.238  1.00  0.00           H  
ATOM    691  HD2 PHE A 318      -8.488  -8.386  -1.109  1.00  0.00           H  
ATOM    692  HE1 PHE A 318      -7.547  -6.239   3.289  1.00  0.00           H  
ATOM    693  HE2 PHE A 318      -9.196  -9.453   1.371  1.00  0.00           H  
ATOM    694  HZ  PHE A 318      -8.639  -8.224   3.392  1.00  0.00           H  
ATOM    695  N   ILE A 319      -4.921  -6.294  -4.351  1.00 92.27           N  
ATOM    696  CA  ILE A 319      -4.493  -5.730  -5.682  1.00 92.27           C  
ATOM    697  C   ILE A 319      -4.734  -6.843  -6.799  1.00 92.27           C  
ATOM    698  O   ILE A 319      -5.005  -7.984  -6.482  1.00 92.27           O  
ATOM    699  CB  ILE A 319      -2.939  -5.351  -5.535  1.00 92.27           C  
ATOM    700  CG1 ILE A 319      -2.761  -4.356  -4.417  1.00 92.27           C  
ATOM    701  CG2 ILE A 319      -2.320  -4.914  -6.864  1.00 92.27           C  
ATOM    702  CD1 ILE A 319      -1.322  -4.307  -3.911  1.00 92.27           C  
ATOM    703  H   ILE A 319      -4.177  -6.750  -3.842  1.00  0.00           H  
ATOM    704  HA  ILE A 319      -5.055  -4.845  -5.977  1.00  0.00           H  
ATOM    705  HB  ILE A 319      -2.397  -6.235  -5.199  1.00  0.00           H  
ATOM    706 HG12 ILE A 319      -2.966  -3.411  -4.918  1.00  0.00           H  
ATOM    707 HG13 ILE A 319      -3.457  -4.434  -3.582  1.00  0.00           H  
ATOM    708 HG21 ILE A 319      -1.318  -4.506  -6.728  1.00  0.00           H  
ATOM    709 HG22 ILE A 319      -2.322  -5.783  -7.522  1.00  0.00           H  
ATOM    710 HG23 ILE A 319      -2.947  -4.110  -7.250  1.00  0.00           H  
ATOM    711 HD11 ILE A 319      -0.910  -3.312  -4.077  1.00  0.00           H  
ATOM    712 HD12 ILE A 319      -1.389  -4.543  -2.849  1.00  0.00           H  
ATOM    713 HD13 ILE A 319      -0.660  -5.031  -4.386  1.00  0.00           H  
ATOM    714  N   HIE A 320      -4.779  -6.426  -8.033  1.00 91.48           N  
ATOM    715  CA  HIE A 320      -5.032  -7.282  -9.164  1.00 91.48           C  
ATOM    716  C   HIE A 320      -3.893  -8.293  -9.343  1.00 91.48           C  
ATOM    717  O   HIE A 320      -2.755  -7.922  -9.322  1.00 91.48           O  
ATOM    718  CB  HIE A 320      -5.314  -6.258 -10.343  1.00 91.48           C  
ATOM    719  CG  HIE A 320      -5.612  -6.929 -11.645  1.00 91.48           C  
ATOM    720  CD2 HIE A 320      -6.696  -6.922 -12.371  1.00 91.48           C  
ATOM    721  ND1 HIE A 320      -4.646  -7.688 -12.259  1.00 91.48           N  
ATOM    722  CE1 HIE A 320      -5.234  -8.126 -13.319  1.00 91.48           C  
ATOM    723  NE2 HIE A 320      -6.444  -7.680 -13.530  1.00 91.48           N  
ATOM    724  H   HIE A 320      -4.631  -5.453  -8.256  1.00  0.00           H  
ATOM    725  HA  HIE A 320      -5.998  -7.711  -8.897  1.00  0.00           H  
ATOM    726  HB2 HIE A 320      -6.146  -5.585 -10.136  1.00  0.00           H  
ATOM    727  HB3 HIE A 320      -4.412  -5.680 -10.544  1.00  0.00           H  
ATOM    728  HD2 HIE A 320      -7.615  -6.360 -12.296  1.00  0.00           H  
ATOM    729  HE1 HIE A 320      -4.677  -8.675 -14.065  1.00  0.00           H  
ATOM    730  HE2 HIE A 320      -7.100  -7.859 -14.277  1.00  0.00           H  
ATOM    731  N   ALA A 321      -4.315  -9.457  -9.811  1.00 89.41           N  
ATOM    732  CA  ALA A 321      -3.472 -10.673 -10.094  1.00 89.41           C  
ATOM    733  C   ALA A 321      -2.223 -10.465 -11.031  1.00 89.41           C  
ATOM    734  O   ALA A 321      -1.234 -11.046 -10.906  1.00 89.41           O  
ATOM    735  CB  ALA A 321      -4.362 -11.812 -10.606  1.00 89.41           C  
ATOM    736  H   ALA A 321      -5.302  -9.664  -9.865  1.00  0.00           H  
ATOM    737  HA  ALA A 321      -3.033 -11.065  -9.177  1.00  0.00           H  
ATOM    738  HB1 ALA A 321      -4.738 -11.575 -11.601  1.00  0.00           H  
ATOM    739  HB2 ALA A 321      -3.844 -12.769 -10.541  1.00  0.00           H  
ATOM    740  HB3 ALA A 321      -5.204 -12.046  -9.955  1.00  0.00           H  
ATOM    741  N   ALA A 322      -2.433  -9.546 -12.019  1.00 88.37           N  
ATOM    742  CA  ALA A 322      -1.356  -9.086 -12.869  1.00 88.37           C  
ATOM    743  C   ALA A 322      -0.607  -8.013 -12.130  1.00 88.37           C  
ATOM    744  O   ALA A 322       0.595  -8.178 -12.046  1.00 88.37           O  
ATOM    745  CB  ALA A 322      -1.869  -8.663 -14.313  1.00 88.37           C  
ATOM    746  H   ALA A 322      -3.268  -8.985 -11.934  1.00  0.00           H  
ATOM    747  HA  ALA A 322      -0.757  -9.980 -13.037  1.00  0.00           H  
ATOM    748  HB1 ALA A 322      -2.417  -9.472 -14.796  1.00  0.00           H  
ATOM    749  HB2 ALA A 322      -2.517  -7.788 -14.370  1.00  0.00           H  
ATOM    750  HB3 ALA A 322      -1.047  -8.478 -15.004  1.00  0.00           H  
ATOM    751  N   ASP A 323      -1.345  -6.992 -11.570  1.00 91.73           N  
ATOM    752  CA  ASP A 323      -0.668  -5.742 -11.034  1.00 91.73           C  
ATOM    753  C   ASP A 323       0.332  -5.957  -9.935  1.00 91.73           C  
ATOM    754  O   ASP A 323       1.340  -5.260  -9.853  1.00 91.73           O  
ATOM    755  CB  ASP A 323      -1.545  -4.492 -10.779  1.00 91.73           C  
ATOM    756  CG  ASP A 323      -2.461  -3.848 -11.896  1.00 91.73           C  
ATOM    757  OD1 ASP A 323      -3.339  -3.060 -11.508  1.00 91.73           O  
ATOM    758  OD2 ASP A 323      -2.326  -4.155 -13.080  1.00 91.73           O1-
ATOM    759  H   ASP A 323      -2.329  -6.902 -11.777  1.00  0.00           H  
ATOM    760  HA  ASP A 323      -0.032  -5.384 -11.844  1.00  0.00           H  
ATOM    761  HB2 ASP A 323      -2.118  -4.656  -9.867  1.00  0.00           H  
ATOM    762  HB3 ASP A 323      -0.949  -3.618 -10.519  1.00  0.00           H  
ATOM    763  N   MET A 324       0.069  -6.972  -9.080  1.00 90.86           N  
ATOM    764  CA  MET A 324       0.826  -7.247  -7.853  1.00 90.86           C  
ATOM    765  C   MET A 324       2.247  -7.670  -8.171  1.00 90.86           C  
ATOM    766  O   MET A 324       3.081  -7.516  -7.302  1.00 90.86           O  
ATOM    767  CB  MET A 324       0.063  -8.294  -6.939  1.00 90.86           C  
ATOM    768  CG  MET A 324      -0.252  -9.635  -7.587  1.00 90.86           C  
ATOM    769  SD  MET A 324       1.134 -10.787  -7.825  1.00 90.86           S  
ATOM    770  CE  MET A 324       1.662 -10.874  -6.072  1.00 90.86           C  
ATOM    771  H   MET A 324      -0.761  -7.523  -9.242  1.00  0.00           H  
ATOM    772  HA  MET A 324       1.019  -6.301  -7.348  1.00  0.00           H  
ATOM    773  HB2 MET A 324       0.668  -8.419  -6.041  1.00  0.00           H  
ATOM    774  HB3 MET A 324      -0.916  -7.876  -6.702  1.00  0.00           H  
ATOM    775  HG2 MET A 324      -1.174 -10.070  -7.202  1.00  0.00           H  
ATOM    776  HG3 MET A 324      -0.590  -9.351  -8.584  1.00  0.00           H  
ATOM    777  HE1 MET A 324       2.433 -11.636  -5.963  1.00  0.00           H  
ATOM    778  HE2 MET A 324       2.141 -10.005  -5.621  1.00  0.00           H  
ATOM    779  HE3 MET A 324       0.922 -11.216  -5.348  1.00  0.00           H  
ATOM    780  N   LEU A 325       2.534  -8.238  -9.311  1.00 89.85           N  
ATOM    781  CA  LEU A 325       3.866  -8.584  -9.764  1.00 89.85           C  
ATOM    782  C   LEU A 325       4.799  -7.318 -10.008  1.00 89.85           C  
ATOM    783  O   LEU A 325       5.935  -7.373  -9.533  1.00 89.85           O  
ATOM    784  CB  LEU A 325       3.696  -9.462 -11.085  1.00 89.85           C  
ATOM    785  CG  LEU A 325       3.032 -10.832 -10.946  1.00 89.85           C  
ATOM    786  CD1 LEU A 325       2.642 -11.246 -12.420  1.00 89.85           C  
ATOM    787  CD2 LEU A 325       4.004 -11.716 -10.137  1.00 89.85           C  
ATOM    788  H   LEU A 325       1.850  -8.302 -10.051  1.00  0.00           H  
ATOM    789  HA  LEU A 325       4.279  -9.192  -8.959  1.00  0.00           H  
ATOM    790  HB2 LEU A 325       3.182  -8.785 -11.768  1.00  0.00           H  
ATOM    791  HB3 LEU A 325       4.704  -9.597 -11.477  1.00  0.00           H  
ATOM    792  HG  LEU A 325       2.071 -10.735 -10.440  1.00  0.00           H  
ATOM    793 HD11 LEU A 325       1.568 -11.241 -12.605  1.00  0.00           H  
ATOM    794 HD12 LEU A 325       3.044 -10.620 -13.216  1.00  0.00           H  
ATOM    795 HD13 LEU A 325       2.959 -12.269 -12.621  1.00  0.00           H  
ATOM    796 HD21 LEU A 325       4.950 -11.293  -9.799  1.00  0.00           H  
ATOM    797 HD22 LEU A 325       3.470 -11.899  -9.204  1.00  0.00           H  
ATOM    798 HD23 LEU A 325       4.107 -12.684 -10.627  1.00  0.00           H  
ATOM    799  N   HIS A 326       4.226  -6.222 -10.510  1.00 90.06           N  
ATOM    800  CA  HIS A 326       4.954  -4.964 -10.677  1.00 90.06           C  
ATOM    801  C   HIS A 326       5.171  -4.350  -9.308  1.00 90.06           C  
ATOM    802  O   HIS A 326       6.206  -3.738  -9.076  1.00 90.06           O  
ATOM    803  CB  HIS A 326       4.064  -3.991 -11.458  1.00 90.06           C  
ATOM    804  CG  HIS A 326       3.456  -4.345 -12.805  1.00 90.06           C  
ATOM    805  CD2 HIS A 326       3.459  -5.466 -13.578  1.00 90.06           C  
ATOM    806  ND1 HIS A 326       2.556  -3.486 -13.430  1.00 90.06           N  
ATOM    807  CE1 HIS A 326       2.019  -4.162 -14.443  1.00 90.06           C  
ATOM    808  NE2 HIS A 326       2.494  -5.346 -14.571  1.00 90.06           N  
ATOM    809  H   HIS A 326       3.229  -6.282 -10.655  1.00  0.00           H  
ATOM    810  HA  HIS A 326       5.888  -5.094 -11.224  1.00  0.00           H  
ATOM    811  HB2 HIS A 326       3.313  -3.521 -10.822  1.00  0.00           H  
ATOM    812  HB3 HIS A 326       4.750  -3.213 -11.792  1.00  0.00           H  
ATOM    813  HD1 HIS A 326       2.122  -2.709 -12.954  1.00  0.00           H  
ATOM    814  HD2 HIS A 326       3.981  -6.412 -13.571  1.00  0.00           H  
ATOM    815  HE1 HIS A 326       1.165  -3.722 -14.937  1.00  0.00           H  
ATOM    816  N   CYS A 327       4.201  -4.421  -8.356  1.00 92.35           N  
ATOM    817  CA  CYS A 327       4.329  -4.064  -6.972  1.00 92.35           C  
ATOM    818  C   CYS A 327       5.583  -4.749  -6.292  1.00 92.35           C  
ATOM    819  O   CYS A 327       6.368  -4.082  -5.541  1.00 92.35           O  
ATOM    820  CB  CYS A 327       3.053  -4.412  -6.159  1.00 92.35           C  
ATOM    821  SG  CYS A 327       1.475  -3.754  -6.885  1.00 92.35           S  
ATOM    822  H   CYS A 327       3.347  -4.868  -8.657  1.00  0.00           H  
ATOM    823  HA  CYS A 327       4.507  -2.989  -6.944  1.00  0.00           H  
ATOM    824  HB2 CYS A 327       2.885  -5.460  -5.911  1.00  0.00           H  
ATOM    825  HB3 CYS A 327       3.126  -3.905  -5.197  1.00  0.00           H  
ATOM    826  HG  CYS A 327       1.903  -2.550  -6.495  1.00  0.00           H  
ATOM    827  N   ALA A 328       5.750  -6.033  -6.641  1.00 92.47           N  
ATOM    828  CA  ALA A 328       6.863  -6.862  -6.174  1.00 92.47           C  
ATOM    829  C   ALA A 328       8.220  -6.452  -6.911  1.00 92.47           C  
ATOM    830  O   ALA A 328       9.337  -6.652  -6.336  1.00 92.47           O  
ATOM    831  CB  ALA A 328       6.489  -8.375  -6.363  1.00 92.47           C  
ATOM    832  H   ALA A 328       5.119  -6.413  -7.332  1.00  0.00           H  
ATOM    833  HA  ALA A 328       7.059  -6.742  -5.109  1.00  0.00           H  
ATOM    834  HB1 ALA A 328       5.438  -8.642  -6.474  1.00  0.00           H  
ATOM    835  HB2 ALA A 328       6.978  -8.790  -7.245  1.00  0.00           H  
ATOM    836  HB3 ALA A 328       6.832  -9.007  -5.544  1.00  0.00           H  
ATOM    837  N   GLU A 329       8.208  -5.897  -8.124  1.00 90.41           N  
ATOM    838  CA  GLU A 329       9.405  -5.353  -8.725  1.00 90.41           C  
ATOM    839  C   GLU A 329       9.699  -3.979  -8.155  1.00 90.41           C  
ATOM    840  O   GLU A 329      10.870  -3.753  -7.879  1.00 90.41           O  
ATOM    841  CB  GLU A 329       9.291  -5.357 -10.272  1.00 90.41           C  
ATOM    842  CG  GLU A 329       9.108  -6.817 -10.867  1.00 90.41           C  
ATOM    843  CD  GLU A 329       8.390  -6.782 -12.252  1.00 90.41           C  
ATOM    844  OE1 GLU A 329       7.584  -7.735 -12.424  1.00 90.41           O  
ATOM    845  OE2 GLU A 329       8.754  -5.922 -13.119  1.00 90.41           O1-
ATOM    846  H   GLU A 329       7.322  -5.620  -8.521  1.00  0.00           H  
ATOM    847  HA  GLU A 329      10.300  -5.905  -8.436  1.00  0.00           H  
ATOM    848  HB2 GLU A 329       8.424  -4.810 -10.645  1.00  0.00           H  
ATOM    849  HB3 GLU A 329      10.172  -4.910 -10.733  1.00  0.00           H  
ATOM    850  HG2 GLU A 329      10.020  -7.413 -10.843  1.00  0.00           H  
ATOM    851  HG3 GLU A 329       8.364  -7.328 -10.256  1.00  0.00           H  
ATOM    852  N   SER A 330       8.742  -3.065  -7.881  1.00 90.32           N  
ATOM    853  CA  SER A 330       8.942  -1.871  -7.012  1.00 90.32           C  
ATOM    854  C   SER A 330       9.321  -2.141  -5.572  1.00 90.32           C  
ATOM    855  O   SER A 330      10.020  -1.373  -4.946  1.00 90.32           O  
ATOM    856  CB  SER A 330       7.623  -1.124  -7.022  1.00 90.32           C  
ATOM    857  OG  SER A 330       7.182  -0.732  -8.340  1.00 90.32           O  
ATOM    858  H   SER A 330       7.852  -3.251  -8.321  1.00  0.00           H  
ATOM    859  HA  SER A 330       9.677  -1.206  -7.464  1.00  0.00           H  
ATOM    860  HB2 SER A 330       6.790  -1.626  -6.530  1.00  0.00           H  
ATOM    861  HB3 SER A 330       7.547  -0.124  -6.595  1.00  0.00           H  
ATOM    862  HG  SER A 330       7.158   0.226  -8.405  1.00  0.00           H  
ATOM    863  N   HIS A 331       9.012  -3.309  -5.001  1.00 93.31           N  
ATOM    864  CA  HIS A 331       9.487  -3.759  -3.704  1.00 93.31           C  
ATOM    865  C   HIS A 331      10.981  -4.034  -3.776  1.00 93.31           C  
ATOM    866  O   HIS A 331      11.629  -3.640  -2.795  1.00 93.31           O  
ATOM    867  CB  HIS A 331       8.672  -4.959  -3.179  1.00 93.31           C  
ATOM    868  CG  HIS A 331       9.020  -5.294  -1.736  1.00 93.31           C  
ATOM    869  CD2 HIS A 331       8.223  -5.178  -0.653  1.00 93.31           C  
ATOM    870  ND1 HIS A 331      10.157  -6.048  -1.338  1.00 93.31           N  
ATOM    871  CE1 HIS A 331       9.973  -6.272  -0.011  1.00 93.31           C  
ATOM    872  NE2 HIS A 331       8.881  -5.706   0.373  1.00 93.31           N  
ATOM    873  H   HIS A 331       8.418  -3.918  -5.546  1.00  0.00           H  
ATOM    874  HA  HIS A 331       9.421  -3.016  -2.910  1.00  0.00           H  
ATOM    875  HB2 HIS A 331       7.602  -4.832  -3.345  1.00  0.00           H  
ATOM    876  HB3 HIS A 331       8.973  -5.813  -3.784  1.00  0.00           H  
ATOM    877  HD1 HIS A 331      10.910  -6.424  -1.896  1.00  0.00           H  
ATOM    878  HD2 HIS A 331       7.203  -4.841  -0.541  1.00  0.00           H  
ATOM    879  HE1 HIS A 331      10.732  -6.701   0.625  1.00  0.00           H  
ATOM    880  N   ILE A 332      11.479  -4.825  -4.777  1.00 92.06           N  
ATOM    881  CA  ILE A 332      12.922  -5.042  -4.959  1.00 92.06           C  
ATOM    882  C   ILE A 332      13.755  -3.751  -5.061  1.00 92.06           C  
ATOM    883  O   ILE A 332      14.652  -3.495  -4.340  1.00 92.06           O  
ATOM    884  CB  ILE A 332      13.321  -6.074  -6.120  1.00 92.06           C  
ATOM    885  CG1 ILE A 332      12.805  -7.459  -5.982  1.00 92.06           C  
ATOM    886  CG2 ILE A 332      14.867  -6.145  -6.456  1.00 92.06           C  
ATOM    887  CD1 ILE A 332      12.568  -8.344  -7.247  1.00 92.06           C  
ATOM    888  H   ILE A 332      10.886  -5.362  -5.392  1.00  0.00           H  
ATOM    889  HA  ILE A 332      13.164  -5.581  -4.043  1.00  0.00           H  
ATOM    890  HB  ILE A 332      12.833  -5.765  -7.044  1.00  0.00           H  
ATOM    891 HG12 ILE A 332      13.375  -7.882  -5.156  1.00  0.00           H  
ATOM    892 HG13 ILE A 332      11.757  -7.403  -5.688  1.00  0.00           H  
ATOM    893 HG21 ILE A 332      15.499  -6.370  -5.597  1.00  0.00           H  
ATOM    894 HG22 ILE A 332      15.115  -6.865  -7.236  1.00  0.00           H  
ATOM    895 HG23 ILE A 332      15.173  -5.147  -6.768  1.00  0.00           H  
ATOM    896 HD11 ILE A 332      11.761  -7.954  -7.868  1.00  0.00           H  
ATOM    897 HD12 ILE A 332      13.490  -8.502  -7.807  1.00  0.00           H  
ATOM    898 HD13 ILE A 332      12.100  -9.296  -6.996  1.00  0.00           H  
ATOM    899  N   ARG A 333      13.288  -2.790  -5.851  1.00 88.92           N  
ATOM    900  CA  ARG A 333      13.816  -1.444  -5.884  1.00 88.92           C  
ATOM    901  C   ARG A 333      13.615  -0.599  -4.582  1.00 88.92           C  
ATOM    902  O   ARG A 333      14.491   0.279  -4.459  1.00 88.92           O  
ATOM    903  CB  ARG A 333      13.304  -0.619  -7.093  1.00 88.92           C  
ATOM    904  CG  ARG A 333      13.680  -1.354  -8.343  1.00 88.92           C  
ATOM    905  CD  ARG A 333      13.749  -0.439  -9.556  1.00 88.92           C  
ATOM    906  NE  ARG A 333      12.361  -0.069 -10.057  1.00 88.92           N  
ATOM    907  CZ  ARG A 333      11.515  -0.770 -10.813  1.00 88.92           C  
ATOM    908  NH1 ARG A 333      11.873  -1.848 -11.300  1.00 88.92           N  
ATOM    909  NH2 ARG A 333      10.269  -0.253 -11.001  1.00 88.92           N1+
ATOM    910  H   ARG A 333      12.429  -2.900  -6.371  1.00  0.00           H  
ATOM    911  HA  ARG A 333      14.897  -1.525  -5.996  1.00  0.00           H  
ATOM    912  HB2 ARG A 333      12.233  -0.424  -7.042  1.00  0.00           H  
ATOM    913  HB3 ARG A 333      13.892   0.299  -7.110  1.00  0.00           H  
ATOM    914  HG2 ARG A 333      14.642  -1.862  -8.274  1.00  0.00           H  
ATOM    915  HG3 ARG A 333      13.015  -2.211  -8.453  1.00  0.00           H  
ATOM    916  HD2 ARG A 333      14.267   0.455  -9.210  1.00  0.00           H  
ATOM    917  HD3 ARG A 333      14.261  -0.909 -10.395  1.00  0.00           H  
ATOM    918  HE  ARG A 333      12.092   0.836  -9.699  1.00  0.00           H  
ATOM    919 HH11 ARG A 333      12.842  -2.129 -11.251  1.00  0.00           H  
ATOM    920 HH12 ARG A 333      11.246  -2.350 -11.913  1.00  0.00           H  
ATOM    921 HH21 ARG A 333      10.043   0.629 -10.564  1.00  0.00           H  
ATOM    922 HH22 ARG A 333       9.658  -0.490 -11.769  1.00  0.00           H  
ATOM    923  N   MET A 334      12.629  -0.881  -3.696  1.00 91.68           N  
ATOM    924  CA  MET A 334      12.478  -0.257  -2.429  1.00 91.68           C  
ATOM    925  C   MET A 334      13.585  -0.627  -1.489  1.00 91.68           C  
ATOM    926  O   MET A 334      14.007   0.234  -0.720  1.00 91.68           O  
ATOM    927  CB  MET A 334      11.076  -0.468  -1.914  1.00 91.68           C  
ATOM    928  CG  MET A 334      10.754   0.357  -0.718  1.00 91.68           C  
ATOM    929  SD  MET A 334       9.080   0.085  -0.024  1.00 91.68           S  
ATOM    930  CE  MET A 334       9.211  -1.668   0.228  1.00 91.68           C  
ATOM    931  H   MET A 334      11.967  -1.515  -4.120  1.00  0.00           H  
ATOM    932  HA  MET A 334      12.615   0.818  -2.544  1.00  0.00           H  
ATOM    933  HB2 MET A 334      10.387  -0.259  -2.733  1.00  0.00           H  
ATOM    934  HB3 MET A 334      10.929  -1.495  -1.582  1.00  0.00           H  
ATOM    935  HG2 MET A 334      11.476   0.175   0.078  1.00  0.00           H  
ATOM    936  HG3 MET A 334      10.685   1.423  -0.934  1.00  0.00           H  
ATOM    937  HE1 MET A 334       8.520  -1.965   1.017  1.00  0.00           H  
ATOM    938  HE2 MET A 334       8.929  -2.134  -0.717  1.00  0.00           H  
ATOM    939  HE3 MET A 334      10.193  -1.969   0.593  1.00  0.00           H  
ATOM    940  N   ILE A 335      14.094  -1.857  -1.584  1.00 92.31           N  
ATOM    941  CA  ILE A 335      15.183  -2.312  -0.728  1.00 92.31           C  
ATOM    942  C   ILE A 335      16.529  -1.789  -1.341  1.00 92.31           C  
ATOM    943  O   ILE A 335      17.442  -1.450  -0.587  1.00 92.31           O  
ATOM    944  CB  ILE A 335      15.232  -3.851  -0.530  1.00 92.31           C  
ATOM    945  CG1 ILE A 335      13.971  -4.381   0.031  1.00 92.31           C  
ATOM    946  CG2 ILE A 335      16.423  -4.427   0.219  1.00 92.31           C  
ATOM    947  CD1 ILE A 335      13.906  -5.861  -0.180  1.00 92.31           C  
ATOM    948  H   ILE A 335      13.622  -2.542  -2.158  1.00  0.00           H  
ATOM    949  HA  ILE A 335      15.197  -1.817   0.243  1.00  0.00           H  
ATOM    950  HB  ILE A 335      15.199  -4.150  -1.578  1.00  0.00           H  
ATOM    951 HG12 ILE A 335      13.758  -4.126   1.070  1.00  0.00           H  
ATOM    952 HG13 ILE A 335      13.171  -3.844  -0.478  1.00  0.00           H  
ATOM    953 HG21 ILE A 335      17.385  -4.090  -0.168  1.00  0.00           H  
ATOM    954 HG22 ILE A 335      16.287  -4.208   1.278  1.00  0.00           H  
ATOM    955 HG23 ILE A 335      16.530  -5.509   0.139  1.00  0.00           H  
ATOM    956 HD11 ILE A 335      14.292  -6.168  -1.151  1.00  0.00           H  
ATOM    957 HD12 ILE A 335      14.485  -6.414   0.559  1.00  0.00           H  
ATOM    958 HD13 ILE A 335      12.901  -6.276  -0.099  1.00  0.00           H  
ATOM    959  N   LYS A 336      16.644  -1.704  -2.700  1.00 90.40           N  
ATOM    960  CA  LYS A 336      17.862  -1.158  -3.366  1.00 90.40           C  
ATOM    961  C   LYS A 336      18.091   0.319  -3.070  1.00 90.40           C  
ATOM    962  O   LYS A 336      19.279   0.677  -3.149  1.00 90.40           O  
ATOM    963  CB  LYS A 336      17.847  -1.404  -4.909  1.00 90.40           C  
ATOM    964  CG  LYS A 336      17.879  -2.871  -5.435  1.00 90.40           C  
ATOM    965  CD  LYS A 336      18.941  -3.863  -4.888  1.00 90.40           C  
ATOM    966  CE  LYS A 336      20.373  -3.278  -5.158  1.00 90.40           C  
ATOM    967  NZ  LYS A 336      21.258  -4.424  -5.390  1.00 90.40           N1+
ATOM    968  H   LYS A 336      15.808  -1.847  -3.248  1.00  0.00           H  
ATOM    969  HA  LYS A 336      18.780  -1.611  -2.990  1.00  0.00           H  
ATOM    970  HB2 LYS A 336      17.058  -0.795  -5.350  1.00  0.00           H  
ATOM    971  HB3 LYS A 336      18.816  -0.975  -5.164  1.00  0.00           H  
ATOM    972  HG2 LYS A 336      16.950  -3.399  -5.222  1.00  0.00           H  
ATOM    973  HG3 LYS A 336      17.803  -2.771  -6.518  1.00  0.00           H  
ATOM    974  HD2 LYS A 336      18.826  -4.062  -3.823  1.00  0.00           H  
ATOM    975  HD3 LYS A 336      18.880  -4.872  -5.298  1.00  0.00           H  
ATOM    976  HE2 LYS A 336      20.317  -2.689  -6.073  1.00  0.00           H  
ATOM    977  HE3 LYS A 336      20.810  -2.686  -4.354  1.00  0.00           H  
ATOM    978  HZ1 LYS A 336      22.213  -4.251  -5.112  1.00  0.00           H  
ATOM    979  HZ2 LYS A 336      20.907  -5.205  -4.855  1.00  0.00           H  
ATOM    980  HZ3 LYS A 336      21.367  -4.692  -6.357  1.00  0.00           H  
ATOM    981  N   THR A 337      17.008   1.034  -2.760  1.00 89.51           N  
ATOM    982  CA  THR A 337      17.050   2.525  -2.867  1.00 89.51           C  
ATOM    983  C   THR A 337      16.183   3.275  -1.720  1.00 89.51           C  
ATOM    984  O   THR A 337      16.504   4.484  -1.514  1.00 89.51           O  
ATOM    985  CB  THR A 337      16.512   3.179  -4.177  1.00 89.51           C  
ATOM    986  CG2 THR A 337      17.029   2.706  -5.539  1.00 89.51           C  
ATOM    987  OG1 THR A 337      15.123   3.019  -4.413  1.00 89.51           O  
ATOM    988  H   THR A 337      16.116   0.583  -2.908  1.00  0.00           H  
ATOM    989  HA  THR A 337      18.074   2.893  -2.803  1.00  0.00           H  
ATOM    990  HB  THR A 337      16.704   4.251  -4.195  1.00  0.00           H  
ATOM    991  HG1 THR A 337      14.990   2.072  -4.490  1.00  0.00           H  
ATOM    992 HG21 THR A 337      18.077   2.544  -5.286  1.00  0.00           H  
ATOM    993 HG22 THR A 337      16.627   1.718  -5.763  1.00  0.00           H  
ATOM    994 HG23 THR A 337      16.971   3.432  -6.349  1.00  0.00           H  
ATOM    995  N   GLY A 338      15.361   2.553  -0.931  1.00 87.84           N  
ATOM    996  CA  GLY A 338      14.537   3.251   0.132  1.00 87.84           C  
ATOM    997  C   GLY A 338      13.217   3.837  -0.391  1.00 87.84           C  
ATOM    998  O   GLY A 338      12.456   4.418   0.428  1.00 87.84           O  
ATOM    999  H   GLY A 338      15.194   1.563  -1.040  1.00  0.00           H  
ATOM   1000  HA2 GLY A 338      14.230   2.480   0.839  1.00  0.00           H  
ATOM   1001  HA3 GLY A 338      15.132   3.916   0.757  1.00  0.00           H  
ATOM   1002  N   GLU A 339      12.979   3.870  -1.745  1.00 87.78           N  
ATOM   1003  CA  GLU A 339      11.732   4.282  -2.355  1.00 87.78           C  
ATOM   1004  C   GLU A 339      11.283   3.271  -3.389  1.00 87.78           C  
ATOM   1005  O   GLU A 339      12.078   2.730  -4.127  1.00 87.78           O  
ATOM   1006  CB  GLU A 339      11.862   5.647  -2.988  1.00 87.78           C  
ATOM   1007  CG  GLU A 339      12.452   6.715  -2.054  1.00 87.78           C  
ATOM   1008  CD  GLU A 339      12.298   8.140  -2.525  1.00 87.78           C  
ATOM   1009  OE1 GLU A 339      11.594   8.445  -3.498  1.00 87.78           O  
ATOM   1010  OE2 GLU A 339      12.843   9.034  -1.874  1.00 87.78           O1-
ATOM   1011  H   GLU A 339      13.667   3.518  -2.396  1.00  0.00           H  
ATOM   1012  HA  GLU A 339      10.932   4.256  -1.615  1.00  0.00           H  
ATOM   1013  HB2 GLU A 339      12.448   5.526  -3.899  1.00  0.00           H  
ATOM   1014  HB3 GLU A 339      10.892   5.953  -3.380  1.00  0.00           H  
ATOM   1015  HG2 GLU A 339      11.912   6.512  -1.129  1.00  0.00           H  
ATOM   1016  HG3 GLU A 339      13.513   6.563  -1.859  1.00  0.00           H  
ATOM   1017  N   SER A 340       9.987   3.010  -3.462  1.00 87.35           N  
ATOM   1018  CA  SER A 340       9.375   2.055  -4.487  1.00 87.35           C  
ATOM   1019  C   SER A 340       9.467   2.511  -5.951  1.00 87.35           C  
ATOM   1020  O   SER A 340       9.555   1.698  -6.870  1.00 87.35           O  
ATOM   1021  CB  SER A 340       7.969   1.681  -3.999  1.00 87.35           C  
ATOM   1022  OG  SER A 340       7.115   2.768  -3.958  1.00 87.35           O  
ATOM   1023  H   SER A 340       9.294   3.524  -2.936  1.00  0.00           H  
ATOM   1024  HA  SER A 340       9.851   1.075  -4.479  1.00  0.00           H  
ATOM   1025  HB2 SER A 340       7.529   1.025  -4.750  1.00  0.00           H  
ATOM   1026  HB3 SER A 340       7.907   1.128  -3.061  1.00  0.00           H  
ATOM   1027  HG  SER A 340       7.299   3.345  -4.703  1.00  0.00           H  
ATOM   1028  N   GLY A 341       9.399   3.837  -6.170  1.00 84.53           N  
ATOM   1029  CA  GLY A 341       9.064   4.513  -7.502  1.00 84.53           C  
ATOM   1030  C   GLY A 341       7.526   4.838  -7.449  1.00 84.53           C  
ATOM   1031  O   GLY A 341       6.817   4.442  -6.509  1.00 84.53           O  
ATOM   1032  H   GLY A 341       9.097   4.387  -5.378  1.00  0.00           H  
ATOM   1033  HA2 GLY A 341       9.616   5.397  -7.822  1.00  0.00           H  
ATOM   1034  HA3 GLY A 341       9.156   3.761  -8.286  1.00  0.00           H  
ATOM   1035  N   MET A 342       7.095   5.635  -8.378  1.00 89.26           N  
ATOM   1036  CA  MET A 342       5.662   6.043  -8.560  1.00 89.26           C  
ATOM   1037  C   MET A 342       4.813   4.966  -9.177  1.00 89.26           C  
ATOM   1038  O   MET A 342       4.777   4.879 -10.428  1.00 89.26           O  
ATOM   1039  CB  MET A 342       5.710   7.396  -9.297  1.00 89.26           C  
ATOM   1040  CG  MET A 342       6.531   8.532  -8.625  1.00 89.26           C  
ATOM   1041  SD  MET A 342       5.709  10.083  -8.163  1.00 89.26           S  
ATOM   1042  CE  MET A 342       5.312  10.538  -9.844  1.00 89.26           C  
ATOM   1043  H   MET A 342       7.719   5.977  -9.095  1.00  0.00           H  
ATOM   1044  HA  MET A 342       5.240   6.287  -7.585  1.00  0.00           H  
ATOM   1045  HB2 MET A 342       6.070   7.126 -10.289  1.00  0.00           H  
ATOM   1046  HB3 MET A 342       4.694   7.776  -9.408  1.00  0.00           H  
ATOM   1047  HG2 MET A 342       6.970   8.173  -7.695  1.00  0.00           H  
ATOM   1048  HG3 MET A 342       7.380   8.778  -9.262  1.00  0.00           H  
ATOM   1049  HE1 MET A 342       4.400  10.049 -10.187  1.00  0.00           H  
ATOM   1050  HE2 MET A 342       5.039  11.584  -9.986  1.00  0.00           H  
ATOM   1051  HE3 MET A 342       6.162  10.337 -10.495  1.00  0.00           H  
ATOM   1052  N   THR A 343       4.337   3.963  -8.389  1.00 91.07           N  
ATOM   1053  CA  THR A 343       3.705   2.778  -8.936  1.00 91.07           C  
ATOM   1054  C   THR A 343       2.132   2.884  -8.868  1.00 91.07           C  
ATOM   1055  O   THR A 343       1.494   3.106  -7.837  1.00 91.07           O  
ATOM   1056  CB  THR A 343       4.154   1.467  -8.162  1.00 91.07           C  
ATOM   1057  CG2 THR A 343       3.797   0.130  -8.809  1.00 91.07           C  
ATOM   1058  OG1 THR A 343       5.544   1.552  -8.036  1.00 91.07           O  
ATOM   1059  H   THR A 343       4.479   4.056  -7.394  1.00  0.00           H  
ATOM   1060  HA  THR A 343       4.017   2.665  -9.974  1.00  0.00           H  
ATOM   1061  HB  THR A 343       3.792   1.393  -7.136  1.00  0.00           H  
ATOM   1062  HG1 THR A 343       5.757   2.313  -7.491  1.00  0.00           H  
ATOM   1063 HG21 THR A 343       2.790  -0.173  -8.522  1.00  0.00           H  
ATOM   1064 HG22 THR A 343       3.869   0.203  -9.894  1.00  0.00           H  
ATOM   1065 HG23 THR A 343       4.407  -0.732  -8.543  1.00  0.00           H  
ATOM   1066  N   VAL A 344       1.522   2.816 -10.038  1.00 93.20           N  
ATOM   1067  CA  VAL A 344       0.083   2.576 -10.249  1.00 93.20           C  
ATOM   1068  C   VAL A 344      -0.310   1.100 -10.070  1.00 93.20           C  
ATOM   1069  O   VAL A 344       0.385   0.184 -10.516  1.00 93.20           O  
ATOM   1070  CB  VAL A 344      -0.229   3.000 -11.702  1.00 93.20           C  
ATOM   1071  CG1 VAL A 344      -0.196   4.538 -11.836  1.00 93.20           C  
ATOM   1072  CG2 VAL A 344       0.315   2.232 -12.904  1.00 93.20           C  
ATOM   1073  H   VAL A 344       2.000   2.530 -10.881  1.00  0.00           H  
ATOM   1074  HA  VAL A 344      -0.536   3.156  -9.565  1.00  0.00           H  
ATOM   1075  HB  VAL A 344      -1.291   2.766 -11.772  1.00  0.00           H  
ATOM   1076 HG11 VAL A 344      -0.675   5.101 -11.035  1.00  0.00           H  
ATOM   1077 HG12 VAL A 344       0.838   4.883 -11.875  1.00  0.00           H  
ATOM   1078 HG13 VAL A 344      -0.647   4.876 -12.769  1.00  0.00           H  
ATOM   1079 HG21 VAL A 344       0.197   1.151 -12.839  1.00  0.00           H  
ATOM   1080 HG22 VAL A 344       0.068   2.651 -13.880  1.00  0.00           H  
ATOM   1081 HG23 VAL A 344       1.389   2.412 -12.949  1.00  0.00           H  
ATOM   1082  N   PHE A 345      -1.512   0.916  -9.618  1.00 94.01           N  
ATOM   1083  CA  PHE A 345      -2.120  -0.417  -9.430  1.00 94.01           C  
ATOM   1084  C   PHE A 345      -3.608  -0.189  -9.083  1.00 94.01           C  
ATOM   1085  O   PHE A 345      -3.996   0.736  -8.397  1.00 94.01           O  
ATOM   1086  CB  PHE A 345      -1.398  -1.296  -8.263  1.00 94.01           C  
ATOM   1087  CG  PHE A 345      -1.067  -0.643  -6.889  1.00 94.01           C  
ATOM   1088  CD1 PHE A 345      -2.058  -0.696  -5.851  1.00 94.01           C  
ATOM   1089  CD2 PHE A 345       0.084   0.188  -6.761  1.00 94.01           C  
ATOM   1090  CE1 PHE A 345      -1.895   0.093  -4.712  1.00 94.01           C  
ATOM   1091  CE2 PHE A 345       0.154   1.080  -5.690  1.00 94.01           C  
ATOM   1092  CZ  PHE A 345      -0.783   0.998  -4.710  1.00 94.01           C  
ATOM   1093  H   PHE A 345      -2.111   1.651  -9.270  1.00  0.00           H  
ATOM   1094  HA  PHE A 345      -2.069  -0.917 -10.397  1.00  0.00           H  
ATOM   1095  HB2 PHE A 345      -2.138  -2.085  -8.129  1.00  0.00           H  
ATOM   1096  HB3 PHE A 345      -0.475  -1.717  -8.664  1.00  0.00           H  
ATOM   1097  HD1 PHE A 345      -2.902  -1.369  -5.898  1.00  0.00           H  
ATOM   1098  HD2 PHE A 345       0.745   0.445  -7.575  1.00  0.00           H  
ATOM   1099  HE1 PHE A 345      -2.594   0.081  -3.889  1.00  0.00           H  
ATOM   1100  HE2 PHE A 345       1.025   1.715  -5.628  1.00  0.00           H  
ATOM   1101  HZ  PHE A 345      -0.706   1.562  -3.791  1.00  0.00           H  
ATOM   1102  N   ARG A 346      -4.390  -1.151  -9.487  1.00 94.44           N  
ATOM   1103  CA  ARG A 346      -5.751  -1.277  -9.094  1.00 94.44           C  
ATOM   1104  C   ARG A 346      -5.895  -2.217  -7.842  1.00 94.44           C  
ATOM   1105  O   ARG A 346      -5.367  -3.297  -7.898  1.00 94.44           O  
ATOM   1106  CB  ARG A 346      -6.601  -1.957 -10.213  1.00 94.44           C  
ATOM   1107  CG  ARG A 346      -6.608  -1.281 -11.672  1.00 94.44           C  
ATOM   1108  CD  ARG A 346      -6.998  -2.254 -12.794  1.00 94.44           C  
ATOM   1109  NE  ARG A 346      -5.838  -3.093 -13.193  1.00 94.44           N  
ATOM   1110  CZ  ARG A 346      -5.849  -3.906 -14.290  1.00 94.44           C  
ATOM   1111  NH1 ARG A 346      -6.764  -3.778 -15.270  1.00 94.44           N  
ATOM   1112  NH2 ARG A 346      -4.863  -4.796 -14.374  1.00 94.44           N1+
ATOM   1113  H   ARG A 346      -4.004  -1.991  -9.894  1.00  0.00           H  
ATOM   1114  HA  ARG A 346      -6.111  -0.270  -8.880  1.00  0.00           H  
ATOM   1115  HB2 ARG A 346      -6.138  -2.936 -10.342  1.00  0.00           H  
ATOM   1116  HB3 ARG A 346      -7.599  -2.213  -9.854  1.00  0.00           H  
ATOM   1117  HG2 ARG A 346      -7.270  -0.416 -11.696  1.00  0.00           H  
ATOM   1118  HG3 ARG A 346      -5.698  -0.697 -11.810  1.00  0.00           H  
ATOM   1119  HD2 ARG A 346      -7.734  -2.921 -12.345  1.00  0.00           H  
ATOM   1120  HD3 ARG A 346      -7.623  -1.781 -13.551  1.00  0.00           H  
ATOM   1121  HE  ARG A 346      -5.061  -3.087 -12.548  1.00  0.00           H  
ATOM   1122 HH11 ARG A 346      -7.456  -3.055 -15.133  1.00  0.00           H  
ATOM   1123 HH12 ARG A 346      -6.977  -4.607 -15.806  1.00  0.00           H  
ATOM   1124 HH21 ARG A 346      -4.130  -4.514 -13.739  1.00  0.00           H  
ATOM   1125 HH22 ARG A 346      -4.622  -5.395 -15.150  1.00  0.00           H  
ATOM   1126  N   LEU A 347      -6.644  -1.746  -6.884  1.00 92.46           N  
ATOM   1127  CA  LEU A 347      -7.027  -2.291  -5.605  1.00 92.46           C  
ATOM   1128  C   LEU A 347      -8.524  -2.478  -5.555  1.00 92.46           C  
ATOM   1129  O   LEU A 347      -9.285  -1.522  -5.636  1.00 92.46           O  
ATOM   1130  CB  LEU A 347      -6.473  -1.275  -4.622  1.00 92.46           C  
ATOM   1131  CG  LEU A 347      -6.122  -1.799  -3.213  1.00 92.46           C  
ATOM   1132  CD1 LEU A 347      -4.949  -1.076  -2.532  1.00 92.46           C  
ATOM   1133  CD2 LEU A 347      -7.352  -1.755  -2.292  1.00 92.46           C  
ATOM   1134  H   LEU A 347      -6.968  -0.799  -7.017  1.00  0.00           H  
ATOM   1135  HA  LEU A 347      -6.443  -3.207  -5.517  1.00  0.00           H  
ATOM   1136  HB2 LEU A 347      -5.472  -0.966  -4.925  1.00  0.00           H  
ATOM   1137  HB3 LEU A 347      -7.037  -0.347  -4.709  1.00  0.00           H  
ATOM   1138  HG  LEU A 347      -5.787  -2.836  -3.215  1.00  0.00           H  
ATOM   1139 HD11 LEU A 347      -4.095  -1.145  -3.207  1.00  0.00           H  
ATOM   1140 HD12 LEU A 347      -5.255  -0.062  -2.273  1.00  0.00           H  
ATOM   1141 HD13 LEU A 347      -4.524  -1.561  -1.654  1.00  0.00           H  
ATOM   1142 HD21 LEU A 347      -6.974  -1.740  -1.270  1.00  0.00           H  
ATOM   1143 HD22 LEU A 347      -7.865  -0.811  -2.476  1.00  0.00           H  
ATOM   1144 HD23 LEU A 347      -8.043  -2.594  -2.365  1.00  0.00           H  
ATOM   1145  N   PHE A 348      -8.946  -3.707  -5.237  1.00 91.45           N  
ATOM   1146  CA  PHE A 348     -10.319  -4.202  -5.042  1.00 91.45           C  
ATOM   1147  C   PHE A 348     -10.726  -3.855  -3.620  1.00 91.45           C  
ATOM   1148  O   PHE A 348     -10.247  -4.436  -2.655  1.00 91.45           O  
ATOM   1149  CB  PHE A 348     -10.251  -5.753  -5.282  1.00 91.45           C  
ATOM   1150  CG  PHE A 348     -11.538  -6.514  -5.447  1.00 91.45           C  
ATOM   1151  CD1 PHE A 348     -12.002  -7.475  -4.517  1.00 91.45           C  
ATOM   1152  CD2 PHE A 348     -12.392  -6.150  -6.512  1.00 91.45           C  
ATOM   1153  CE1 PHE A 348     -13.205  -8.067  -4.807  1.00 91.45           C  
ATOM   1154  CE2 PHE A 348     -13.631  -6.760  -6.710  1.00 91.45           C  
ATOM   1155  CZ  PHE A 348     -14.015  -7.725  -5.874  1.00 91.45           C  
ATOM   1156  H   PHE A 348      -8.303  -4.396  -4.873  1.00  0.00           H  
ATOM   1157  HA  PHE A 348     -10.935  -3.729  -5.807  1.00  0.00           H  
ATOM   1158  HB2 PHE A 348      -9.719  -5.789  -6.233  1.00  0.00           H  
ATOM   1159  HB3 PHE A 348      -9.611  -6.270  -4.568  1.00  0.00           H  
ATOM   1160  HD1 PHE A 348     -11.414  -7.815  -3.678  1.00  0.00           H  
ATOM   1161  HD2 PHE A 348     -11.990  -5.443  -7.222  1.00  0.00           H  
ATOM   1162  HE1 PHE A 348     -13.490  -8.768  -4.037  1.00  0.00           H  
ATOM   1163  HE2 PHE A 348     -14.190  -6.554  -7.611  1.00  0.00           H  
ATOM   1164  HZ  PHE A 348     -15.003  -8.143  -5.999  1.00  0.00           H  
ATOM   1165  N   ALA A 349     -11.609  -2.871  -3.486  1.00 88.51           N  
ATOM   1166  CA  ALA A 349     -12.142  -2.384  -2.284  1.00 88.51           C  
ATOM   1167  C   ALA A 349     -13.283  -3.313  -1.803  1.00 88.51           C  
ATOM   1168  O   ALA A 349     -13.818  -4.127  -2.565  1.00 88.51           O  
ATOM   1169  CB  ALA A 349     -12.585  -0.908  -2.360  1.00 88.51           C  
ATOM   1170  H   ALA A 349     -11.830  -2.386  -4.344  1.00  0.00           H  
ATOM   1171  HA  ALA A 349     -11.479  -2.477  -1.424  1.00  0.00           H  
ATOM   1172  HB1 ALA A 349     -11.974  -0.211  -2.935  1.00  0.00           H  
ATOM   1173  HB2 ALA A 349     -13.518  -0.874  -2.922  1.00  0.00           H  
ATOM   1174  HB3 ALA A 349     -12.815  -0.483  -1.383  1.00  0.00           H  
ATOM   1175  N   LYS A 350     -13.712  -3.107  -0.538  1.00 85.77           N  
ATOM   1176  CA  LYS A 350     -14.664  -4.010   0.028  1.00 85.77           C  
ATOM   1177  C   LYS A 350     -16.048  -3.744  -0.573  1.00 85.77           C  
ATOM   1178  O   LYS A 350     -16.945  -4.560  -0.407  1.00 85.77           O  
ATOM   1179  CB  LYS A 350     -14.679  -3.873   1.547  1.00 85.77           C  
ATOM   1180  CG  LYS A 350     -15.288  -5.043   2.284  1.00 85.77           C  
ATOM   1181  CD  LYS A 350     -15.407  -4.718   3.835  1.00 85.77           C  
ATOM   1182  CE  LYS A 350     -16.362  -5.797   4.539  1.00 85.77           C  
ATOM   1183  NZ  LYS A 350     -16.513  -5.682   5.897  1.00 85.77           N1+
ATOM   1184  H   LYS A 350     -13.270  -2.612   0.223  1.00  0.00           H  
ATOM   1185  HA  LYS A 350     -14.286  -5.009  -0.190  1.00  0.00           H  
ATOM   1186  HB2 LYS A 350     -13.633  -3.830   1.852  1.00  0.00           H  
ATOM   1187  HB3 LYS A 350     -15.082  -2.920   1.890  1.00  0.00           H  
ATOM   1188  HG2 LYS A 350     -16.345  -5.215   2.083  1.00  0.00           H  
ATOM   1189  HG3 LYS A 350     -14.940  -6.061   2.105  1.00  0.00           H  
ATOM   1190  HD2 LYS A 350     -14.434  -4.747   4.324  1.00  0.00           H  
ATOM   1191  HD3 LYS A 350     -15.916  -3.754   3.850  1.00  0.00           H  
ATOM   1192  HE2 LYS A 350     -17.362  -5.689   4.118  1.00  0.00           H  
ATOM   1193  HE3 LYS A 350     -15.907  -6.779   4.408  1.00  0.00           H  
ATOM   1194  HZ1 LYS A 350     -16.885  -6.515   6.331  1.00  0.00           H  
ATOM   1195  HZ2 LYS A 350     -15.646  -5.553   6.399  1.00  0.00           H  
ATOM   1196  HZ3 LYS A 350     -17.161  -4.920   6.037  1.00  0.00           H  
ATOM   1197  N   HIE A 351     -16.169  -2.564  -1.184  1.00 78.26           N  
ATOM   1198  CA  HIE A 351     -17.237  -2.123  -2.083  1.00 78.26           C  
ATOM   1199  C   HIE A 351     -17.477  -3.076  -3.258  1.00 78.26           C  
ATOM   1200  O   HIE A 351     -18.355  -2.963  -4.056  1.00 78.26           O  
ATOM   1201  CB  HIE A 351     -17.064  -0.629  -2.480  1.00 78.26           C  
ATOM   1202  CG  HIE A 351     -16.801   0.452  -1.511  1.00 78.26           C  
ATOM   1203  CD2 HIE A 351     -17.677   1.266  -0.808  1.00 78.26           C  
ATOM   1204  ND1 HIE A 351     -15.500   0.692  -1.112  1.00 78.26           N  
ATOM   1205  CE1 HIE A 351     -15.581   1.705  -0.284  1.00 78.26           C  
ATOM   1206  NE2 HIE A 351     -16.869   2.048   0.013  1.00 78.26           N  
ATOM   1207  H   HIE A 351     -15.404  -1.906  -1.217  1.00  0.00           H  
ATOM   1208  HA  HIE A 351     -18.103  -2.216  -1.428  1.00  0.00           H  
ATOM   1209  HB2 HIE A 351     -16.140  -0.602  -3.058  1.00  0.00           H  
ATOM   1210  HB3 HIE A 351     -17.844  -0.353  -3.190  1.00  0.00           H  
ATOM   1211  HD2 HIE A 351     -18.747   1.360  -0.921  1.00  0.00           H  
ATOM   1212  HE1 HIE A 351     -14.749   2.126   0.261  1.00  0.00           H  
ATOM   1213  HE2 HIE A 351     -17.136   2.847   0.570  1.00  0.00           H  
ATOM   1214  N   SER A 352     -16.539  -3.994  -3.466  1.00 78.64           N  
ATOM   1215  CA  SER A 352     -16.494  -4.995  -4.505  1.00 78.64           C  
ATOM   1216  C   SER A 352     -16.299  -4.415  -5.912  1.00 78.64           C  
ATOM   1217  O   SER A 352     -16.929  -4.868  -6.884  1.00 78.64           O  
ATOM   1218  CB  SER A 352     -17.741  -5.958  -4.362  1.00 78.64           C  
ATOM   1219  OG  SER A 352     -17.632  -7.160  -5.179  1.00 78.64           O  
ATOM   1220  H   SER A 352     -15.741  -3.888  -2.856  1.00  0.00           H  
ATOM   1221  HA  SER A 352     -15.632  -5.649  -4.369  1.00  0.00           H  
ATOM   1222  HB2 SER A 352     -17.957  -6.206  -3.322  1.00  0.00           H  
ATOM   1223  HB3 SER A 352     -18.667  -5.526  -4.741  1.00  0.00           H  
ATOM   1224  HG  SER A 352     -18.294  -7.798  -4.905  1.00  0.00           H  
ATOM   1225  N   ARG A 353     -15.453  -3.439  -6.029  1.00 83.56           N  
ATOM   1226  CA  ARG A 353     -15.096  -2.825  -7.312  1.00 83.56           C  
ATOM   1227  C   ARG A 353     -13.665  -2.522  -7.276  1.00 83.56           C  
ATOM   1228  O   ARG A 353     -13.150  -2.318  -6.141  1.00 83.56           O  
ATOM   1229  CB  ARG A 353     -15.862  -1.405  -7.351  1.00 83.56           C  
ATOM   1230  CG  ARG A 353     -17.402  -1.478  -7.434  1.00 83.56           C  
ATOM   1231  CD  ARG A 353     -17.898  -1.992  -8.791  1.00 83.56           C  
ATOM   1232  NE  ARG A 353     -19.331  -1.763  -8.953  1.00 83.56           N  
ATOM   1233  CZ  ARG A 353     -20.001  -1.648 -10.102  1.00 83.56           C  
ATOM   1234  NH1 ARG A 353     -19.595  -2.045 -11.339  1.00 83.56           N  
ATOM   1235  NH2 ARG A 353     -21.221  -1.128 -10.016  1.00 83.56           N1+
ATOM   1236  H   ARG A 353     -14.863  -3.177  -5.253  1.00  0.00           H  
ATOM   1237  HA  ARG A 353     -15.195  -3.565  -8.107  1.00  0.00           H  
ATOM   1238  HB2 ARG A 353     -15.661  -0.900  -6.406  1.00  0.00           H  
ATOM   1239  HB3 ARG A 353     -15.464  -0.757  -8.132  1.00  0.00           H  
ATOM   1240  HG2 ARG A 353     -17.753  -2.041  -6.569  1.00  0.00           H  
ATOM   1241  HG3 ARG A 353     -17.796  -0.473  -7.284  1.00  0.00           H  
ATOM   1242  HD2 ARG A 353     -17.325  -1.673  -9.662  1.00  0.00           H  
ATOM   1243  HD3 ARG A 353     -17.788  -3.076  -8.784  1.00  0.00           H  
ATOM   1244  HE  ARG A 353     -19.681  -1.399  -8.078  1.00  0.00           H  
ATOM   1245 HH11 ARG A 353     -18.648  -2.383 -11.433  1.00  0.00           H  
ATOM   1246 HH12 ARG A 353     -20.152  -1.848 -12.158  1.00  0.00           H  
ATOM   1247 HH21 ARG A 353     -21.419  -0.777  -9.090  1.00  0.00           H  
ATOM   1248 HH22 ARG A 353     -21.840  -0.811 -10.749  1.00  0.00           H  
ATOM   1249  N   TRP A 354     -13.029  -2.460  -8.426  1.00 88.65           N  
ATOM   1250  CA  TRP A 354     -11.604  -2.003  -8.603  1.00 88.65           C  
ATOM   1251  C   TRP A 354     -11.535  -0.452  -8.482  1.00 88.65           C  
ATOM   1252  O   TRP A 354     -12.380   0.228  -9.011  1.00 88.65           O  
ATOM   1253  CB  TRP A 354     -11.005  -2.485  -9.944  1.00 88.65           C  
ATOM   1254  CG  TRP A 354     -10.869  -3.924 -10.050  1.00 88.65           C  
ATOM   1255  CD1 TRP A 354     -11.688  -4.693 -10.851  1.00 88.65           C  
ATOM   1256  CD2 TRP A 354      -9.994  -4.824  -9.369  1.00 88.65           C  
ATOM   1257  CE2 TRP A 354     -10.303  -6.141  -9.737  1.00 88.65           C  
ATOM   1258  CE3 TRP A 354      -8.866  -4.680  -8.523  1.00 88.65           C  
ATOM   1259  NE1 TRP A 354     -11.349  -5.999 -10.559  1.00 88.65           N  
ATOM   1260  CZ2 TRP A 354      -9.603  -7.233  -9.292  1.00 88.65           C  
ATOM   1261  CZ3 TRP A 354      -8.170  -5.839  -8.043  1.00 88.65           C  
ATOM   1262  CH2 TRP A 354      -8.529  -7.100  -8.437  1.00 88.65           C  
ATOM   1263  H   TRP A 354     -13.511  -2.449  -9.314  1.00  0.00           H  
ATOM   1264  HA  TRP A 354     -10.978  -2.447  -7.829  1.00  0.00           H  
ATOM   1265  HB2 TRP A 354     -11.570  -2.180 -10.824  1.00  0.00           H  
ATOM   1266  HB3 TRP A 354     -10.022  -2.051 -10.130  1.00  0.00           H  
ATOM   1267  HD1 TRP A 354     -12.422  -4.315 -11.547  1.00  0.00           H  
ATOM   1268  HE1 TRP A 354     -11.823  -6.712 -11.095  1.00  0.00           H  
ATOM   1269  HE3 TRP A 354      -8.500  -3.706  -8.231  1.00  0.00           H  
ATOM   1270  HZ2 TRP A 354      -9.931  -8.216  -9.595  1.00  0.00           H  
ATOM   1271  HZ3 TRP A 354      -7.383  -5.743  -7.310  1.00  0.00           H  
ATOM   1272  HH2 TRP A 354      -7.974  -7.986  -8.166  1.00  0.00           H  
ATOM   1273  N   ARG A 355     -10.531   0.024  -7.736  1.00 88.08           N  
ATOM   1274  CA  ARG A 355     -10.245   1.424  -7.435  1.00 88.08           C  
ATOM   1275  C   ARG A 355      -8.743   1.544  -7.781  1.00 88.08           C  
ATOM   1276  O   ARG A 355      -7.904   0.776  -7.260  1.00 88.08           O  
ATOM   1277  CB  ARG A 355     -10.530   1.691  -5.960  1.00 88.08           C  
ATOM   1278  CG  ARG A 355     -12.046   1.580  -5.550  1.00 88.08           C  
ATOM   1279  CD  ARG A 355     -12.562   2.505  -4.382  1.00 88.08           C  
ATOM   1280  NE  ARG A 355     -12.363   3.976  -4.621  1.00 88.08           N  
ATOM   1281  CZ  ARG A 355     -12.957   4.955  -3.922  1.00 88.08           C  
ATOM   1282  NH1 ARG A 355     -13.354   4.668  -2.652  1.00 88.08           N  
ATOM   1283  NH2 ARG A 355     -12.803   6.178  -4.332  1.00 88.08           N1+
ATOM   1284  H   ARG A 355      -9.887  -0.570  -7.233  1.00  0.00           H  
ATOM   1285  HA  ARG A 355     -10.826   2.099  -8.064  1.00  0.00           H  
ATOM   1286  HB2 ARG A 355      -9.957   1.104  -5.242  1.00  0.00           H  
ATOM   1287  HB3 ARG A 355     -10.106   2.647  -5.655  1.00  0.00           H  
ATOM   1288  HG2 ARG A 355     -12.657   1.917  -6.388  1.00  0.00           H  
ATOM   1289  HG3 ARG A 355     -12.364   0.547  -5.408  1.00  0.00           H  
ATOM   1290  HD2 ARG A 355     -13.599   2.183  -4.282  1.00  0.00           H  
ATOM   1291  HD3 ARG A 355     -11.918   2.365  -3.514  1.00  0.00           H  
ATOM   1292  HE  ARG A 355     -11.936   4.189  -5.511  1.00  0.00           H  
ATOM   1293 HH11 ARG A 355     -13.130   3.781  -2.224  1.00  0.00           H  
ATOM   1294 HH12 ARG A 355     -13.850   5.318  -2.060  1.00  0.00           H  
ATOM   1295 HH21 ARG A 355     -12.173   6.412  -5.086  1.00  0.00           H  
ATOM   1296 HH22 ARG A 355     -13.264   6.994  -3.956  1.00  0.00           H  
ATOM   1297  N   TRP A 356      -8.430   2.494  -8.641  1.00 91.26           N  
ATOM   1298  CA  TRP A 356      -7.078   2.857  -8.978  1.00 91.26           C  
ATOM   1299  C   TRP A 356      -6.378   3.615  -7.938  1.00 91.26           C  
ATOM   1300  O   TRP A 356      -6.909   4.676  -7.624  1.00 91.26           O  
ATOM   1301  CB  TRP A 356      -7.049   3.779 -10.246  1.00 91.26           C  
ATOM   1302  CG  TRP A 356      -7.091   3.186 -11.519  1.00 91.26           C  
ATOM   1303  CD1 TRP A 356      -8.070   3.234 -12.370  1.00 91.26           C  
ATOM   1304  CD2 TRP A 356      -6.037   2.347 -12.127  1.00 91.26           C  
ATOM   1305  CE2 TRP A 356      -6.543   1.921 -13.419  1.00 91.26           C  
ATOM   1306  CE3 TRP A 356      -4.729   1.963 -11.731  1.00 91.26           C  
ATOM   1307  NE1 TRP A 356      -7.801   2.491 -13.527  1.00 91.26           N  
ATOM   1308  CZ2 TRP A 356      -5.768   1.137 -14.284  1.00 91.26           C  
ATOM   1309  CZ3 TRP A 356      -3.938   1.264 -12.695  1.00 91.26           C  
ATOM   1310  CH2 TRP A 356      -4.492   0.769 -13.865  1.00 91.26           C  
ATOM   1311  H   TRP A 356      -9.221   3.040  -8.951  1.00  0.00           H  
ATOM   1312  HA  TRP A 356      -6.546   1.931  -9.198  1.00  0.00           H  
ATOM   1313  HB2 TRP A 356      -7.928   4.399 -10.073  1.00  0.00           H  
ATOM   1314  HB3 TRP A 356      -6.155   4.401 -10.294  1.00  0.00           H  
ATOM   1315  HD1 TRP A 356      -8.929   3.880 -12.263  1.00  0.00           H  
ATOM   1316  HE1 TRP A 356      -8.489   2.415 -14.262  1.00  0.00           H  
ATOM   1317  HE3 TRP A 356      -4.449   2.230 -10.723  1.00  0.00           H  
ATOM   1318  HZ2 TRP A 356      -6.187   0.775 -15.211  1.00  0.00           H  
ATOM   1319  HZ3 TRP A 356      -2.959   0.989 -12.331  1.00  0.00           H  
ATOM   1320  HH2 TRP A 356      -3.877   0.246 -14.584  1.00  0.00           H  
ATOM   1321  N   VAL A 357      -5.134   3.295  -7.571  1.00 92.57           N  
ATOM   1322  CA  VAL A 357      -4.311   3.965  -6.591  1.00 92.57           C  
ATOM   1323  C   VAL A 357      -3.000   4.243  -7.310  1.00 92.57           C  
ATOM   1324  O   VAL A 357      -2.645   3.552  -8.223  1.00 92.57           O  
ATOM   1325  CB  VAL A 357      -4.090   3.156  -5.270  1.00 92.57           C  
ATOM   1326  CG1 VAL A 357      -3.261   3.970  -4.245  1.00 92.57           C  
ATOM   1327  CG2 VAL A 357      -5.392   2.588  -4.693  1.00 92.57           C  
ATOM   1328  H   VAL A 357      -4.630   2.527  -7.990  1.00  0.00           H  
ATOM   1329  HA  VAL A 357      -4.858   4.866  -6.313  1.00  0.00           H  
ATOM   1330  HB  VAL A 357      -3.468   2.275  -5.428  1.00  0.00           H  
ATOM   1331 HG11 VAL A 357      -3.539   5.022  -4.191  1.00  0.00           H  
ATOM   1332 HG12 VAL A 357      -3.627   3.566  -3.301  1.00  0.00           H  
ATOM   1333 HG13 VAL A 357      -2.179   4.064  -4.335  1.00  0.00           H  
ATOM   1334 HG21 VAL A 357      -5.710   1.910  -5.485  1.00  0.00           H  
ATOM   1335 HG22 VAL A 357      -5.359   1.882  -3.863  1.00  0.00           H  
ATOM   1336 HG23 VAL A 357      -6.154   3.355  -4.559  1.00  0.00           H  
ATOM   1337  N   GLN A 358      -2.217   5.162  -6.814  1.00 92.38           N  
ATOM   1338  CA  GLN A 358      -0.771   5.344  -7.076  1.00 92.38           C  
ATOM   1339  C   GLN A 358      -0.066   5.735  -5.756  1.00 92.38           C  
ATOM   1340  O   GLN A 358      -0.738   6.259  -4.875  1.00 92.38           O  
ATOM   1341  CB  GLN A 358      -0.719   6.601  -8.031  1.00 92.38           C  
ATOM   1342  CG  GLN A 358       0.609   6.765  -8.653  1.00 92.38           C  
ATOM   1343  CD  GLN A 358       0.692   7.984  -9.609  1.00 92.38           C  
ATOM   1344  NE2 GLN A 358       1.468   9.007  -9.191  1.00 92.38           N  
ATOM   1345  OE1 GLN A 358       0.197   7.907 -10.723  1.00 92.38           O  
ATOM   1346  H   GLN A 358      -2.436   5.496  -5.887  1.00  0.00           H  
ATOM   1347  HA  GLN A 358      -0.321   4.481  -7.566  1.00  0.00           H  
ATOM   1348  HB2 GLN A 358      -1.448   6.442  -8.825  1.00  0.00           H  
ATOM   1349  HB3 GLN A 358      -1.043   7.523  -7.547  1.00  0.00           H  
ATOM   1350  HG2 GLN A 358       1.370   6.763  -7.873  1.00  0.00           H  
ATOM   1351  HG3 GLN A 358       0.884   5.851  -9.179  1.00  0.00           H  
ATOM   1352 HE21 GLN A 358       1.910   9.124  -8.290  1.00  0.00           H  
ATOM   1353 HE22 GLN A 358       1.492   9.774  -9.847  1.00  0.00           H  
ATOM   1354  N   SER A 359       1.227   5.415  -5.544  1.00 92.18           N  
ATOM   1355  CA  SER A 359       1.948   5.709  -4.294  1.00 92.18           C  
ATOM   1356  C   SER A 359       3.430   5.674  -4.626  1.00 92.18           C  
ATOM   1357  O   SER A 359       3.800   5.005  -5.591  1.00 92.18           O  
ATOM   1358  CB  SER A 359       1.530   4.714  -3.146  1.00 92.18           C  
ATOM   1359  OG  SER A 359       2.340   4.731  -1.936  1.00 92.18           O  
ATOM   1360  H   SER A 359       1.709   4.859  -6.236  1.00  0.00           H  
ATOM   1361  HA  SER A 359       1.611   6.731  -4.117  1.00  0.00           H  
ATOM   1362  HB2 SER A 359       0.511   5.060  -2.972  1.00  0.00           H  
ATOM   1363  HB3 SER A 359       1.674   3.736  -3.604  1.00  0.00           H  
ATOM   1364  HG  SER A 359       1.979   5.512  -1.511  1.00  0.00           H  
ATOM   1365  N   ASN A 360       4.259   6.395  -3.823  1.00 91.90           N  
ATOM   1366  CA  ASN A 360       5.705   6.214  -3.662  1.00 91.90           C  
ATOM   1367  C   ASN A 360       5.902   5.848  -2.175  1.00 91.90           C  
ATOM   1368  O   ASN A 360       5.813   6.713  -1.349  1.00 91.90           O  
ATOM   1369  CB  ASN A 360       6.464   7.493  -4.127  1.00 91.90           C  
ATOM   1370  CG  ASN A 360       7.901   7.354  -3.929  1.00 91.90           C  
ATOM   1371  ND2 ASN A 360       8.614   8.392  -3.603  1.00 91.90           N  
ATOM   1372  OD1 ASN A 360       8.405   6.310  -4.214  1.00 91.90           O  
ATOM   1373  H   ASN A 360       3.877   6.944  -3.066  1.00  0.00           H  
ATOM   1374  HA  ASN A 360       6.008   5.407  -4.328  1.00  0.00           H  
ATOM   1375  HB2 ASN A 360       6.336   7.736  -5.182  1.00  0.00           H  
ATOM   1376  HB3 ASN A 360       6.114   8.400  -3.636  1.00  0.00           H  
ATOM   1377 HD21 ASN A 360       8.231   9.322  -3.514  1.00  0.00           H  
ATOM   1378 HD22 ASN A 360       9.605   8.323  -3.419  1.00  0.00           H  
ATOM   1379  N   ALA A 361       6.092   4.550  -1.855  1.00 92.55           N  
ATOM   1380  CA  ALA A 361       6.501   4.058  -0.527  1.00 92.55           C  
ATOM   1381  C   ALA A 361       7.848   4.637  -0.144  1.00 92.55           C  
ATOM   1382  O   ALA A 361       8.658   4.682  -1.038  1.00 92.55           O  
ATOM   1383  CB  ALA A 361       6.507   2.478  -0.335  1.00 92.55           C  
ATOM   1384  H   ALA A 361       6.042   3.838  -2.569  1.00  0.00           H  
ATOM   1385  HA  ALA A 361       5.799   4.548   0.147  1.00  0.00           H  
ATOM   1386  HB1 ALA A 361       5.550   1.986  -0.163  1.00  0.00           H  
ATOM   1387  HB2 ALA A 361       6.817   1.994  -1.261  1.00  0.00           H  
ATOM   1388  HB3 ALA A 361       7.068   2.100   0.520  1.00  0.00           H  
ATOM   1389  N   ARG A 362       8.049   5.143   1.095  1.00 91.27           N  
ATOM   1390  CA  ARG A 362       9.251   5.598   1.741  1.00 91.27           C  
ATOM   1391  C   ARG A 362       9.674   4.634   2.798  1.00 91.27           C  
ATOM   1392  O   ARG A 362       9.037   4.605   3.848  1.00 91.27           O  
ATOM   1393  CB  ARG A 362       9.109   7.059   2.177  1.00 91.27           C  
ATOM   1394  CG  ARG A 362       8.992   7.973   0.947  1.00 91.27           C  
ATOM   1395  CD  ARG A 362       8.806   9.489   1.358  1.00 91.27           C  
ATOM   1396  NE  ARG A 362       9.932   9.903   2.137  1.00 91.27           N  
ATOM   1397  CZ  ARG A 362      10.256  11.089   2.759  1.00 91.27           C  
ATOM   1398  NH1 ARG A 362       9.289  11.988   2.757  1.00 91.27           N  
ATOM   1399  NH2 ARG A 362      11.450  11.433   3.315  1.00 91.27           N1+
ATOM   1400  H   ARG A 362       7.276   5.023   1.735  1.00  0.00           H  
ATOM   1401  HA  ARG A 362      10.086   5.638   1.043  1.00  0.00           H  
ATOM   1402  HB2 ARG A 362       8.264   7.297   2.823  1.00  0.00           H  
ATOM   1403  HB3 ARG A 362       9.923   7.454   2.785  1.00  0.00           H  
ATOM   1404  HG2 ARG A 362       9.852   7.932   0.279  1.00  0.00           H  
ATOM   1405  HG3 ARG A 362       8.110   7.665   0.386  1.00  0.00           H  
ATOM   1406  HD2 ARG A 362       8.822  10.164   0.502  1.00  0.00           H  
ATOM   1407  HD3 ARG A 362       7.806   9.530   1.789  1.00  0.00           H  
ATOM   1408  HE  ARG A 362      10.628   9.173   2.185  1.00  0.00           H  
ATOM   1409 HH11 ARG A 362       8.404  11.770   2.322  1.00  0.00           H  
ATOM   1410 HH12 ARG A 362       9.325  12.837   3.303  1.00  0.00           H  
ATOM   1411 HH21 ARG A 362      12.346  10.968   3.306  1.00  0.00           H  
ATOM   1412 HH22 ARG A 362      11.572  12.387   3.623  1.00  0.00           H  
ATOM   1413  N   LEU A 363      10.749   3.808   2.621  1.00 92.62           N  
ATOM   1414  CA  LEU A 363      11.159   2.782   3.565  1.00 92.62           C  
ATOM   1415  C   LEU A 363      12.355   3.405   4.488  1.00 92.62           C  
ATOM   1416  O   LEU A 363      13.214   4.184   3.932  1.00 92.62           O  
ATOM   1417  CB  LEU A 363      11.708   1.668   2.604  1.00 92.62           C  
ATOM   1418  CG  LEU A 363      12.491   0.436   3.235  1.00 92.62           C  
ATOM   1419  CD1 LEU A 363      12.297  -0.902   2.504  1.00 92.62           C  
ATOM   1420  CD2 LEU A 363      13.931   0.809   3.451  1.00 92.62           C  
ATOM   1421  H   LEU A 363      11.401   4.120   1.915  1.00  0.00           H  
ATOM   1422  HA  LEU A 363      10.372   2.315   4.156  1.00  0.00           H  
ATOM   1423  HB2 LEU A 363      10.807   1.281   2.128  1.00  0.00           H  
ATOM   1424  HB3 LEU A 363      12.342   2.061   1.809  1.00  0.00           H  
ATOM   1425  HG  LEU A 363      11.992   0.292   4.193  1.00  0.00           H  
ATOM   1426 HD11 LEU A 363      13.121  -1.107   1.820  1.00  0.00           H  
ATOM   1427 HD12 LEU A 363      12.090  -1.643   3.275  1.00  0.00           H  
ATOM   1428 HD13 LEU A 363      11.388  -0.770   1.917  1.00  0.00           H  
ATOM   1429 HD21 LEU A 363      14.284   0.685   4.475  1.00  0.00           H  
ATOM   1430 HD22 LEU A 363      14.575   0.151   2.868  1.00  0.00           H  
ATOM   1431 HD23 LEU A 363      14.228   1.812   3.142  1.00  0.00           H  
ATOM   1432  N   ILE A 364      12.388   3.005   5.744  1.00 91.73           N  
ATOM   1433  CA  ILE A 364      13.371   3.378   6.811  1.00 91.73           C  
ATOM   1434  C   ILE A 364      14.210   2.128   7.081  1.00 91.73           C  
ATOM   1435  O   ILE A 364      13.686   1.056   7.414  1.00 91.73           O  
ATOM   1436  CB  ILE A 364      12.603   3.918   8.074  1.00 91.73           C  
ATOM   1437  CG1 ILE A 364      11.767   5.131   7.666  1.00 91.73           C  
ATOM   1438  CG2 ILE A 364      13.565   4.199   9.261  1.00 91.73           C  
ATOM   1439  CD1 ILE A 364      10.431   4.804   6.901  1.00 91.73           C  
ATOM   1440  H   ILE A 364      11.619   2.419   6.036  1.00  0.00           H  
ATOM   1441  HA  ILE A 364      14.063   4.139   6.451  1.00  0.00           H  
ATOM   1442  HB  ILE A 364      11.907   3.199   8.507  1.00  0.00           H  
ATOM   1443 HG12 ILE A 364      11.581   5.684   8.587  1.00  0.00           H  
ATOM   1444 HG13 ILE A 364      12.345   5.778   7.008  1.00  0.00           H  
ATOM   1445 HG21 ILE A 364      14.326   4.972   9.156  1.00  0.00           H  
ATOM   1446 HG22 ILE A 364      12.999   4.538  10.129  1.00  0.00           H  
ATOM   1447 HG23 ILE A 364      14.116   3.361   9.689  1.00  0.00           H  
ATOM   1448 HD11 ILE A 364       9.534   4.990   7.491  1.00  0.00           H  
ATOM   1449 HD12 ILE A 364      10.256   5.345   5.971  1.00  0.00           H  
ATOM   1450 HD13 ILE A 364      10.292   3.739   6.715  1.00  0.00           H  
ATOM   1451  N   TYR A 365      15.555   2.317   7.072  1.00 90.22           N  
ATOM   1452  CA  TYR A 365      16.528   1.334   7.491  1.00 90.22           C  
ATOM   1453  C   TYR A 365      16.981   1.479   8.949  1.00 90.22           C  
ATOM   1454  O   TYR A 365      16.902   2.578   9.432  1.00 90.22           O  
ATOM   1455  CB  TYR A 365      17.712   1.621   6.574  1.00 90.22           C  
ATOM   1456  CG  TYR A 365      17.549   1.485   5.075  1.00 90.22           C  
ATOM   1457  CD1 TYR A 365      17.479   2.573   4.214  1.00 90.22           C  
ATOM   1458  CD2 TYR A 365      17.534   0.187   4.566  1.00 90.22           C  
ATOM   1459  CE1 TYR A 365      17.401   2.327   2.854  1.00 90.22           C  
ATOM   1460  CE2 TYR A 365      17.615  -0.044   3.152  1.00 90.22           C  
ATOM   1461  CZ  TYR A 365      17.515   1.028   2.335  1.00 90.22           C  
ATOM   1462  OH  TYR A 365      17.606   0.924   1.010  1.00 90.22           O  
ATOM   1463  H   TYR A 365      15.777   3.267   6.813  1.00  0.00           H  
ATOM   1464  HA  TYR A 365      16.309   0.276   7.348  1.00  0.00           H  
ATOM   1465  HB2 TYR A 365      17.994   2.648   6.806  1.00  0.00           H  
ATOM   1466  HB3 TYR A 365      18.518   0.952   6.874  1.00  0.00           H  
ATOM   1467  HD1 TYR A 365      17.426   3.559   4.651  1.00  0.00           H  
ATOM   1468  HD2 TYR A 365      17.707  -0.625   5.256  1.00  0.00           H  
ATOM   1469  HE1 TYR A 365      17.312   3.145   2.155  1.00  0.00           H  
ATOM   1470  HE2 TYR A 365      17.798  -0.982   2.650  1.00  0.00           H  
ATOM   1471  HH  TYR A 365      17.806   0.037   0.704  1.00  0.00           H  
ATOM   1472  N   ARG A 366      17.403   0.363   9.577  1.00 88.25           N  
ATOM   1473  CA  ARG A 366      18.425   0.432  10.672  1.00 88.25           C  
ATOM   1474  C   ARG A 366      19.378  -0.794  10.513  1.00 88.25           C  
ATOM   1475  O   ARG A 366      18.934  -1.798   9.967  1.00 88.25           O  
ATOM   1476  CB  ARG A 366      17.721   0.313  12.056  1.00 88.25           C  
ATOM   1477  CG  ARG A 366      16.933   1.583  12.456  1.00 88.25           C  
ATOM   1478  CD  ARG A 366      16.345   1.691  13.825  1.00 88.25           C  
ATOM   1479  NE  ARG A 366      17.400   1.643  14.877  1.00 88.25           N  
ATOM   1480  CZ  ARG A 366      17.273   1.341  16.177  1.00 88.25           C  
ATOM   1481  NH1 ARG A 366      16.061   1.084  16.702  1.00 88.25           N  
ATOM   1482  NH2 ARG A 366      18.331   1.348  16.942  1.00 88.25           N1+
ATOM   1483  H   ARG A 366      17.240  -0.476   9.039  1.00  0.00           H  
ATOM   1484  HA  ARG A 366      19.088   1.295  10.606  1.00  0.00           H  
ATOM   1485  HB2 ARG A 366      16.936  -0.444  12.054  1.00  0.00           H  
ATOM   1486  HB3 ARG A 366      18.422   0.016  12.836  1.00  0.00           H  
ATOM   1487  HG2 ARG A 366      17.565   2.447  12.251  1.00  0.00           H  
ATOM   1488  HG3 ARG A 366      16.099   1.635  11.756  1.00  0.00           H  
ATOM   1489  HD2 ARG A 366      15.714   2.548  14.061  1.00  0.00           H  
ATOM   1490  HD3 ARG A 366      15.754   0.799  14.032  1.00  0.00           H  
ATOM   1491  HE  ARG A 366      18.200   2.211  14.635  1.00  0.00           H  
ATOM   1492 HH11 ARG A 366      15.279   1.039  16.064  1.00  0.00           H  
ATOM   1493 HH12 ARG A 366      15.880   1.018  17.694  1.00  0.00           H  
ATOM   1494 HH21 ARG A 366      19.297   1.204  16.686  1.00  0.00           H  
ATOM   1495 HH22 ARG A 366      18.200   1.326  17.943  1.00  0.00           H  
ATOM   1496  N   ASN A 367      20.656  -0.634  10.848  1.00 87.72           N  
ATOM   1497  CA  ASN A 367      21.706  -1.708  10.636  1.00 87.72           C  
ATOM   1498  C   ASN A 367      21.865  -2.255   9.210  1.00 87.72           C  
ATOM   1499  O   ASN A 367      22.399  -3.318   9.005  1.00 87.72           O  
ATOM   1500  CB  ASN A 367      21.491  -2.870  11.688  1.00 87.72           C  
ATOM   1501  CG  ASN A 367      21.975  -2.445  13.038  1.00 87.72           C  
ATOM   1502  ND2 ASN A 367      22.785  -3.322  13.686  1.00 87.72           N  
ATOM   1503  OD1 ASN A 367      21.604  -1.475  13.670  1.00 87.72           O  
ATOM   1504  H   ASN A 367      21.059   0.199  11.254  1.00  0.00           H  
ATOM   1505  HA  ASN A 367      22.655  -1.251  10.917  1.00  0.00           H  
ATOM   1506  HB2 ASN A 367      20.454  -3.203  11.639  1.00  0.00           H  
ATOM   1507  HB3 ASN A 367      22.083  -3.758  11.466  1.00  0.00           H  
ATOM   1508 HD21 ASN A 367      22.980  -4.235  13.300  1.00  0.00           H  
ATOM   1509 HD22 ASN A 367      23.123  -3.122  14.617  1.00  0.00           H  
ATOM   1510  N   GLY A 368      21.385  -1.493   8.243  1.00 85.97           N  
ATOM   1511  CA  GLY A 368      21.331  -1.750   6.838  1.00 85.97           C  
ATOM   1512  C   GLY A 368      20.064  -2.550   6.355  1.00 85.97           C  
ATOM   1513  O   GLY A 368      19.982  -2.792   5.134  1.00 85.97           O  
ATOM   1514  H   GLY A 368      21.022  -0.567   8.416  1.00  0.00           H  
ATOM   1515  HA2 GLY A 368      21.404  -0.802   6.305  1.00  0.00           H  
ATOM   1516  HA3 GLY A 368      22.100  -2.412   6.440  1.00  0.00           H  
ATOM   1517  N   ARG A 369      19.230  -2.966   7.307  1.00 89.82           N  
ATOM   1518  CA  ARG A 369      18.071  -3.918   7.050  1.00 89.82           C  
ATOM   1519  C   ARG A 369      16.782  -3.024   7.204  1.00 89.82           C  
ATOM   1520  O   ARG A 369      16.847  -2.153   8.072  1.00 89.82           O  
ATOM   1521  CB  ARG A 369      18.039  -4.978   8.191  1.00 89.82           C  
ATOM   1522  CG  ARG A 369      19.235  -5.955   8.187  1.00 89.82           C  
ATOM   1523  CD  ARG A 369      19.017  -7.080   9.219  1.00 89.82           C  
ATOM   1524  NE  ARG A 369      19.233  -6.575  10.587  1.00 89.82           N  
ATOM   1525  CZ  ARG A 369      20.159  -6.787  11.546  1.00 89.82           C  
ATOM   1526  NH1 ARG A 369      21.210  -7.508  11.232  1.00 89.82           N  
ATOM   1527  NH2 ARG A 369      20.065  -6.167  12.617  1.00 89.82           N1+
ATOM   1528  H   ARG A 369      19.437  -2.752   8.272  1.00  0.00           H  
ATOM   1529  HA  ARG A 369      18.030  -4.463   6.107  1.00  0.00           H  
ATOM   1530  HB2 ARG A 369      18.029  -4.469   9.155  1.00  0.00           H  
ATOM   1531  HB3 ARG A 369      17.160  -5.609   8.063  1.00  0.00           H  
ATOM   1532  HG2 ARG A 369      19.427  -6.405   7.213  1.00  0.00           H  
ATOM   1533  HG3 ARG A 369      20.143  -5.425   8.475  1.00  0.00           H  
ATOM   1534  HD2 ARG A 369      17.994  -7.381   8.996  1.00  0.00           H  
ATOM   1535  HD3 ARG A 369      19.711  -7.904   9.053  1.00  0.00           H  
ATOM   1536  HE  ARG A 369      18.403  -6.044  10.808  1.00  0.00           H  
ATOM   1537 HH11 ARG A 369      21.277  -7.628  10.232  1.00  0.00           H  
ATOM   1538 HH12 ARG A 369      22.083  -7.471  11.739  1.00  0.00           H  
ATOM   1539 HH21 ARG A 369      19.333  -5.491  12.783  1.00  0.00           H  
ATOM   1540 HH22 ARG A 369      20.789  -6.115  13.318  1.00  0.00           H  
ATOM   1541  N   PRO A 370      15.678  -3.115   6.421  1.00 90.35           N  
ATOM   1542  CA  PRO A 370      14.412  -2.372   6.616  1.00 90.35           C  
ATOM   1543  C   PRO A 370      13.747  -2.418   8.020  1.00 90.35           C  
ATOM   1544  O   PRO A 370      13.223  -3.455   8.399  1.00 90.35           O  
ATOM   1545  CB  PRO A 370      13.459  -2.897   5.478  1.00 90.35           C  
ATOM   1546  CG  PRO A 370      14.057  -4.204   5.052  1.00 90.35           C  
ATOM   1547  CD  PRO A 370      15.502  -4.029   5.320  1.00 90.35           C  
ATOM   1548  HA  PRO A 370      14.565  -1.322   6.367  1.00  0.00           H  
ATOM   1549  HB2 PRO A 370      12.416  -2.970   5.786  1.00  0.00           H  
ATOM   1550  HB3 PRO A 370      13.653  -2.222   4.644  1.00  0.00           H  
ATOM   1551  HG2 PRO A 370      13.714  -5.007   5.704  1.00  0.00           H  
ATOM   1552  HG3 PRO A 370      13.769  -4.496   4.042  1.00  0.00           H  
ATOM   1553  HD2 PRO A 370      16.020  -4.980   5.445  1.00  0.00           H  
ATOM   1554  HD3 PRO A 370      15.992  -3.779   4.380  1.00  0.00           H  
ATOM   1555  N   ASP A 371      13.674  -1.223   8.657  1.00 90.92           N  
ATOM   1556  CA  ASP A 371      12.989  -0.968   9.890  1.00 90.92           C  
ATOM   1557  C   ASP A 371      11.467  -1.060   9.755  1.00 90.92           C  
ATOM   1558  O   ASP A 371      10.859  -1.790  10.425  1.00 90.92           O  
ATOM   1559  CB  ASP A 371      13.362   0.403  10.637  1.00 90.92           C  
ATOM   1560  CG  ASP A 371      12.976   0.447  12.164  1.00 90.92           C  
ATOM   1561  OD1 ASP A 371      12.885   1.575  12.639  1.00 90.92           O  
ATOM   1562  OD2 ASP A 371      12.903  -0.587  12.871  1.00 90.92           O1-
ATOM   1563  H   ASP A 371      13.795  -0.377   8.118  1.00  0.00           H  
ATOM   1564  HA  ASP A 371      13.403  -1.805  10.453  1.00  0.00           H  
ATOM   1565  HB2 ASP A 371      14.445   0.345  10.521  1.00  0.00           H  
ATOM   1566  HB3 ASP A 371      13.028   1.279  10.081  1.00  0.00           H  
ATOM   1567  N   TYR A 372      10.920  -0.294   8.838  1.00 93.18           N  
ATOM   1568  CA  TYR A 372       9.482  -0.150   8.513  1.00 93.18           C  
ATOM   1569  C   TYR A 372       9.395   0.537   7.178  1.00 93.18           C  
ATOM   1570  O   TYR A 372      10.354   1.115   6.712  1.00 93.18           O  
ATOM   1571  CB  TYR A 372       8.639   0.473   9.628  1.00 93.18           C  
ATOM   1572  CG  TYR A 372       8.772   1.892  10.033  1.00 93.18           C  
ATOM   1573  CD1 TYR A 372      10.005   2.322  10.563  1.00 93.18           C  
ATOM   1574  CD2 TYR A 372       7.774   2.851   9.759  1.00 93.18           C  
ATOM   1575  CE1 TYR A 372      10.310   3.596  10.861  1.00 93.18           C  
ATOM   1576  CE2 TYR A 372       8.043   4.151  10.176  1.00 93.18           C  
ATOM   1577  CZ  TYR A 372       9.317   4.542  10.704  1.00 93.18           C  
ATOM   1578  OH  TYR A 372       9.504   5.831  11.029  1.00 93.18           O  
ATOM   1579  H   TYR A 372      11.487   0.292   8.240  1.00  0.00           H  
ATOM   1580  HA  TYR A 372       9.013  -1.125   8.381  1.00  0.00           H  
ATOM   1581  HB2 TYR A 372       7.601   0.382   9.308  1.00  0.00           H  
ATOM   1582  HB3 TYR A 372       8.659  -0.161  10.515  1.00  0.00           H  
ATOM   1583  HD1 TYR A 372      10.756   1.590  10.820  1.00  0.00           H  
ATOM   1584  HD2 TYR A 372       6.861   2.514   9.290  1.00  0.00           H  
ATOM   1585  HE1 TYR A 372      11.295   3.871  11.207  1.00  0.00           H  
ATOM   1586  HE2 TYR A 372       7.253   4.880  10.071  1.00  0.00           H  
ATOM   1587  HH  TYR A 372      10.394   5.928  11.377  1.00  0.00           H  
ATOM   1588  N   ILE A 373       8.215   0.490   6.607  1.00 94.06           N  
ATOM   1589  CA  ILE A 373       7.847   1.271   5.490  1.00 94.06           C  
ATOM   1590  C   ILE A 373       6.655   2.149   5.821  1.00 94.06           C  
ATOM   1591  O   ILE A 373       5.814   1.669   6.615  1.00 94.06           O  
ATOM   1592  CB  ILE A 373       7.574   0.252   4.337  1.00 94.06           C  
ATOM   1593  CG1 ILE A 373       8.913  -0.282   3.824  1.00 94.06           C  
ATOM   1594  CG2 ILE A 373       6.536   0.675   3.233  1.00 94.06           C  
ATOM   1595  CD1 ILE A 373       8.988  -1.777   3.736  1.00 94.06           C  
ATOM   1596  H   ILE A 373       7.450  -0.009   7.039  1.00  0.00           H  
ATOM   1597  HA  ILE A 373       8.701   1.907   5.258  1.00  0.00           H  
ATOM   1598  HB  ILE A 373       7.137  -0.562   4.916  1.00  0.00           H  
ATOM   1599 HG12 ILE A 373       8.988   0.099   2.805  1.00  0.00           H  
ATOM   1600 HG13 ILE A 373       9.786   0.009   4.407  1.00  0.00           H  
ATOM   1601 HG21 ILE A 373       5.540   0.850   3.639  1.00  0.00           H  
ATOM   1602 HG22 ILE A 373       6.837   1.576   2.697  1.00  0.00           H  
ATOM   1603 HG23 ILE A 373       6.476  -0.101   2.470  1.00  0.00           H  
ATOM   1604 HD11 ILE A 373       8.090  -2.245   3.332  1.00  0.00           H  
ATOM   1605 HD12 ILE A 373       9.887  -2.131   3.232  1.00  0.00           H  
ATOM   1606 HD13 ILE A 373       9.114  -2.092   4.772  1.00  0.00           H  
ATOM   1607  N   ILE A 374       6.640   3.382   5.255  1.00 93.42           N  
ATOM   1608  CA  ILE A 374       5.422   4.214   5.182  1.00 93.42           C  
ATOM   1609  C   ILE A 374       5.068   4.418   3.708  1.00 93.42           C  
ATOM   1610  O   ILE A 374       5.974   4.374   2.856  1.00 93.42           O  
ATOM   1611  CB  ILE A 374       5.594   5.483   6.043  1.00 93.42           C  
ATOM   1612  CG1 ILE A 374       4.210   6.208   6.273  1.00 93.42           C  
ATOM   1613  CG2 ILE A 374       6.556   6.513   5.421  1.00 93.42           C  
ATOM   1614  CD1 ILE A 374       4.373   7.250   7.336  1.00 93.42           C  
ATOM   1615  H   ILE A 374       7.353   3.791   4.669  1.00  0.00           H  
ATOM   1616  HA  ILE A 374       4.571   3.647   5.559  1.00  0.00           H  
ATOM   1617  HB  ILE A 374       6.014   5.197   7.007  1.00  0.00           H  
ATOM   1618 HG12 ILE A 374       3.940   6.758   5.372  1.00  0.00           H  
ATOM   1619 HG13 ILE A 374       3.351   5.627   6.609  1.00  0.00           H  
ATOM   1620 HG21 ILE A 374       6.196   6.956   4.492  1.00  0.00           H  
ATOM   1621 HG22 ILE A 374       6.984   7.262   6.086  1.00  0.00           H  
ATOM   1622 HG23 ILE A 374       7.443   5.966   5.101  1.00  0.00           H  
ATOM   1623 HD11 ILE A 374       3.506   7.867   7.571  1.00  0.00           H  
ATOM   1624 HD12 ILE A 374       4.692   6.834   8.292  1.00  0.00           H  
ATOM   1625 HD13 ILE A 374       5.106   8.008   7.058  1.00  0.00           H  
ATOM   1626  N   ALA A 375       3.784   4.592   3.354  1.00 93.30           N  
ATOM   1627  CA  ALA A 375       3.330   4.920   2.014  1.00 93.30           C  
ATOM   1628  C   ALA A 375       2.120   5.920   2.036  1.00 93.30           C  
ATOM   1629  O   ALA A 375       1.088   5.570   2.565  1.00 93.30           O  
ATOM   1630  CB  ALA A 375       2.904   3.618   1.309  1.00 93.30           C  
ATOM   1631  H   ALA A 375       3.132   4.677   4.121  1.00  0.00           H  
ATOM   1632  HA  ALA A 375       4.141   5.443   1.507  1.00  0.00           H  
ATOM   1633  HB1 ALA A 375       2.550   3.924   0.324  1.00  0.00           H  
ATOM   1634  HB2 ALA A 375       3.616   2.794   1.330  1.00  0.00           H  
ATOM   1635  HB3 ALA A 375       2.044   3.196   1.830  1.00  0.00           H  
ATOM   1636  N   THR A 376       2.338   7.121   1.395  1.00 91.49           N  
ATOM   1637  CA  THR A 376       1.150   8.003   1.047  1.00 91.49           C  
ATOM   1638  C   THR A 376       0.480   7.461  -0.111  1.00 91.49           C  
ATOM   1639  O   THR A 376       1.116   6.985  -1.027  1.00 91.49           O  
ATOM   1640  CB  THR A 376       1.523   9.505   0.766  1.00 91.49           C  
ATOM   1641  CG2 THR A 376       0.380  10.532   0.675  1.00 91.49           C  
ATOM   1642  OG1 THR A 376       2.426   9.912   1.798  1.00 91.49           O  
ATOM   1643  H   THR A 376       3.282   7.380   1.144  1.00  0.00           H  
ATOM   1644  HA  THR A 376       0.409   7.943   1.845  1.00  0.00           H  
ATOM   1645  HB  THR A 376       2.187   9.538  -0.097  1.00  0.00           H  
ATOM   1646  HG1 THR A 376       2.914   9.160   2.143  1.00  0.00           H  
ATOM   1647 HG21 THR A 376      -0.336  10.240  -0.093  1.00  0.00           H  
ATOM   1648 HG22 THR A 376      -0.113  10.720   1.629  1.00  0.00           H  
ATOM   1649 HG23 THR A 376       0.657  11.537   0.357  1.00  0.00           H  
ATOM   1650  N   GLN A 377      -0.849   7.436  -0.059  1.00 92.39           N  
ATOM   1651  CA  GLN A 377      -1.599   6.782  -1.167  1.00 92.39           C  
ATOM   1652  C   GLN A 377      -2.412   7.892  -1.848  1.00 92.39           C  
ATOM   1653  O   GLN A 377      -3.001   8.696  -1.187  1.00 92.39           O  
ATOM   1654  CB  GLN A 377      -2.665   5.871  -0.441  1.00 92.39           C  
ATOM   1655  CG  GLN A 377      -2.143   4.757   0.444  1.00 92.39           C  
ATOM   1656  CD  GLN A 377      -1.493   3.741  -0.353  1.00 92.39           C  
ATOM   1657  NE2 GLN A 377      -0.373   3.309   0.241  1.00 92.39           N  
ATOM   1658  OE1 GLN A 377      -1.817   3.375  -1.503  1.00 92.39           O  
ATOM   1659  H   GLN A 377      -1.428   7.608   0.751  1.00  0.00           H  
ATOM   1660  HA  GLN A 377      -0.978   6.252  -1.890  1.00  0.00           H  
ATOM   1661  HB2 GLN A 377      -3.244   6.489   0.244  1.00  0.00           H  
ATOM   1662  HB3 GLN A 377      -3.336   5.539  -1.233  1.00  0.00           H  
ATOM   1663  HG2 GLN A 377      -1.605   5.214   1.274  1.00  0.00           H  
ATOM   1664  HG3 GLN A 377      -2.965   4.292   0.988  1.00  0.00           H  
ATOM   1665 HE21 GLN A 377      -0.303   3.559   1.217  1.00  0.00           H  
ATOM   1666 HE22 GLN A 377       0.152   2.502  -0.062  1.00  0.00           H  
ATOM   1667  N   ARG A 378      -2.416   7.883  -3.171  1.00 88.44           N  
ATOM   1668  CA  ARG A 378      -3.156   8.774  -4.042  1.00 88.44           C  
ATOM   1669  C   ARG A 378      -4.188   7.869  -4.771  1.00 88.44           C  
ATOM   1670  O   ARG A 378      -3.851   7.246  -5.735  1.00 88.44           O  
ATOM   1671  CB  ARG A 378      -2.214   9.537  -5.037  1.00 88.44           C  
ATOM   1672  CG  ARG A 378      -1.563  10.755  -4.314  1.00 88.44           C  
ATOM   1673  CD  ARG A 378      -0.552  11.528  -5.153  1.00 88.44           C  
ATOM   1674  NE  ARG A 378      -1.097  12.106  -6.423  1.00 88.44           N  
ATOM   1675  CZ  ARG A 378      -0.328  12.661  -7.468  1.00 88.44           C  
ATOM   1676  NH1 ARG A 378       0.938  12.965  -7.221  1.00 88.44           N  
ATOM   1677  NH2 ARG A 378      -0.942  13.206  -8.472  1.00 88.44           N1+
ATOM   1678  H   ARG A 378      -2.044   7.047  -3.598  1.00  0.00           H  
ATOM   1679  HA  ARG A 378      -3.767   9.470  -3.466  1.00  0.00           H  
ATOM   1680  HB2 ARG A 378      -1.360   8.965  -5.401  1.00  0.00           H  
ATOM   1681  HB3 ARG A 378      -2.753   9.870  -5.924  1.00  0.00           H  
ATOM   1682  HG2 ARG A 378      -2.363  11.382  -3.920  1.00  0.00           H  
ATOM   1683  HG3 ARG A 378      -1.016  10.388  -3.446  1.00  0.00           H  
ATOM   1684  HD2 ARG A 378      -0.183  12.470  -4.748  1.00  0.00           H  
ATOM   1685  HD3 ARG A 378       0.371  10.968  -5.303  1.00  0.00           H  
ATOM   1686  HE  ARG A 378      -2.098  12.030  -6.532  1.00  0.00           H  
ATOM   1687 HH11 ARG A 378       1.358  12.659  -6.355  1.00  0.00           H  
ATOM   1688 HH12 ARG A 378       1.595  13.417  -7.840  1.00  0.00           H  
ATOM   1689 HH21 ARG A 378      -1.850  12.839  -8.716  1.00  0.00           H  
ATOM   1690 HH22 ARG A 378      -0.568  13.960  -9.031  1.00  0.00           H  
ATOM   1691  N   PRO A 379      -5.519   7.876  -4.258  1.00 87.33           N  
ATOM   1692  CA  PRO A 379      -6.618   7.163  -4.940  1.00 87.33           C  
ATOM   1693  C   PRO A 379      -7.165   8.046  -6.016  1.00 87.33           C  
ATOM   1694  O   PRO A 379      -7.451   9.219  -5.742  1.00 87.33           O  
ATOM   1695  CB  PRO A 379      -7.516   6.868  -3.774  1.00 87.33           C  
ATOM   1696  CG  PRO A 379      -7.289   7.964  -2.747  1.00 87.33           C  
ATOM   1697  CD  PRO A 379      -5.809   8.220  -2.849  1.00 87.33           C  
ATOM   1698  HA  PRO A 379      -6.322   6.240  -5.439  1.00  0.00           H  
ATOM   1699  HB2 PRO A 379      -8.595   6.801  -3.909  1.00  0.00           H  
ATOM   1700  HB3 PRO A 379      -7.184   5.932  -3.325  1.00  0.00           H  
ATOM   1701  HG2 PRO A 379      -7.738   8.908  -3.055  1.00  0.00           H  
ATOM   1702  HG3 PRO A 379      -7.750   7.650  -1.811  1.00  0.00           H  
ATOM   1703  HD2 PRO A 379      -5.647   9.284  -2.682  1.00  0.00           H  
ATOM   1704  HD3 PRO A 379      -5.317   7.441  -2.267  1.00  0.00           H  
ATOM   1705  N   LEU A 380      -7.059   7.558  -7.244  1.00 84.97           N  
ATOM   1706  CA  LEU A 380      -7.220   8.390  -8.442  1.00 84.97           C  
ATOM   1707  C   LEU A 380      -8.746   8.540  -8.783  1.00 84.97           C  
ATOM   1708  O   LEU A 380      -9.533   7.565  -8.588  1.00 84.97           O  
ATOM   1709  CB  LEU A 380      -6.432   7.867  -9.623  1.00 84.97           C  
ATOM   1710  CG  LEU A 380      -4.936   7.890  -9.320  1.00 84.97           C  
ATOM   1711  CD1 LEU A 380      -4.237   7.015 -10.388  1.00 84.97           C  
ATOM   1712  CD2 LEU A 380      -4.426   9.348  -9.421  1.00 84.97           C  
ATOM   1713  H   LEU A 380      -6.803   6.597  -7.417  1.00  0.00           H  
ATOM   1714  HA  LEU A 380      -6.904   9.416  -8.257  1.00  0.00           H  
ATOM   1715  HB2 LEU A 380      -6.759   6.859  -9.879  1.00  0.00           H  
ATOM   1716  HB3 LEU A 380      -6.663   8.452 -10.513  1.00  0.00           H  
ATOM   1717  HG  LEU A 380      -4.671   7.530  -8.326  1.00  0.00           H  
ATOM   1718 HD11 LEU A 380      -4.337   5.953 -10.163  1.00  0.00           H  
ATOM   1719 HD12 LEU A 380      -4.634   7.200 -11.386  1.00  0.00           H  
ATOM   1720 HD13 LEU A 380      -3.152   7.110 -10.336  1.00  0.00           H  
ATOM   1721 HD21 LEU A 380      -4.433   9.990  -8.540  1.00  0.00           H  
ATOM   1722 HD22 LEU A 380      -3.379   9.353  -9.724  1.00  0.00           H  
ATOM   1723 HD23 LEU A 380      -5.113   9.842 -10.109  1.00  0.00           H  
TER   
HETATM 1724  N   NMA A 380A     -9.197   9.639  -9.374  1.00  0.00           N  
HETATM 1725  CA  NMA A 380A    -10.527   9.727 -10.048  1.00  0.00           C  
HETATM 1726  H   NMA A 380A     -8.621  10.469  -9.367  1.00  0.00           H  
HETATM 1727 1HA  NMA A 380A    -11.032   8.761 -10.065  1.00  0.00           H  
HETATM 1728 2HA  NMA A 380A    -11.214  10.402  -9.538  1.00  0.00           H  
HETATM 1729 3HA  NMA A 380A    -10.372  10.181 -11.027  1.00  0.00           H  
HETATM 1730 CL1  UNK Z 999       3.511  -0.924  -5.133  1.00  0.00          Cl  
HETATM 1731 CL2  UNK Z 999       4.242   1.602  -3.390  1.00  0.00          Cl  
HETATM 1732 CL3  UNK Z 999      -3.598  -3.645   1.461  1.00  0.00          Cl  
HETATM 1733 CL4  UNK Z 999      -3.430  -0.551   2.772  1.00  0.00          Cl  
HETATM 1734  C1  UNK Z 999       2.074   0.908  -1.863  1.00  0.00           C  
HETATM 1735  O1  UNK Z 999       0.203  -2.230  -1.627  1.00  0.00           O  
HETATM 1736  C2  UNK Z 999       2.922   0.551  -2.924  1.00  0.00           C  
HETATM 1737  O2  UNK Z 999       0.160   0.398  -0.552  1.00  0.00           O  
HETATM 1738  C3  UNK Z 999       2.659  -0.641  -3.698  1.00  0.00           C  
HETATM 1739  C4  UNK Z 999       1.730  -1.581  -3.229  1.00  0.00           C  
HETATM 1740  C5  UNK Z 999       1.016  -1.205  -2.131  1.00  0.00           C  
HETATM 1741  C6  UNK Z 999       1.064   0.040  -1.532  1.00  0.00           C  
HETATM 1742  C7  UNK Z 999      -0.720  -1.855  -0.652  1.00  0.00           C  
HETATM 1743  C8  UNK Z 999      -0.717  -0.567  -0.071  1.00  0.00           C  
HETATM 1744  C9  UNK Z 999      -1.616  -0.174   0.894  1.00  0.00           C  
HETATM 1745  C10 UNK Z 999      -2.573  -1.088   1.375  1.00  0.00           C  
HETATM 1746  C11 UNK Z 999      -2.632  -2.374   0.838  1.00  0.00           C  
HETATM 1747  C12 UNK Z 999      -1.704  -2.697  -0.173  1.00  0.00           C  
HETATM 1748  H1  UNK Z 999       2.325   1.821  -1.344  1.00  0.00           H  
HETATM 1749  H2  UNK Z 999       1.657  -2.552  -3.696  1.00  0.00           H  
HETATM 1750  H3  UNK Z 999      -1.543   0.871   1.159  1.00  0.00           H  
HETATM 1751  H4  UNK Z 999      -1.737  -3.646  -0.688  1.00  0.00           H  
CONECT    1    2    7    3
CONECT    2    1
CONECT    3    1    4    5    6
CONECT    4    3
CONECT    5    3
CONECT    6    3
CONECT    7    1
CONECT 1707 1724
CONECT 1724 1707 1725 1726
CONECT 1725 1724 1727 1728 1729
CONECT 1726 1724
CONECT 1727 1725
CONECT 1728 1725
CONECT 1729 1725
CONECT 1730 1738
CONECT 1731 1736
CONECT 1732 1746
CONECT 1733 1745
CONECT 1734 1736 1741 1748
CONECT 1735 1742 1740
CONECT 1736 1734 1731 1738
CONECT 1737 1743 1741
CONECT 1738 1736 1730 1739
CONECT 1739 1738 1740 1749
CONECT 1740 1739 1735 1741
CONECT 1741 1734 1740 1737
CONECT 1742 1735 1743 1747
CONECT 1743 1737 1742 1744
CONECT 1744 1743 1745 1750
CONECT 1745 1744 1733 1746
CONECT 1746 1745 1732 1747
CONECT 1747 1742 1746 1751
CONECT 1748 1734
CONECT 1749 1739
CONECT 1750 1744
CONECT 1751 1747
END
